# Supplementary material for: Chronic platelet-derived growth factor receptor signaling exerts control over initiation of protein translation in glioma
Source: Life Sci Alliance. 2018 Jun 19;1(3):e201800029. doi: 10.26508/lsa.201800029 (PMC6238596; doi:10.26508/lsa.201800029)
Supplement: Supplementary file 1 [file LSA-2018-00029_Preparation_of_compounds.zip]

Archive with 8 entries (8 files):
- LSA-2018-00029_Data_file_1_(suppl_material)_PDF_format_file_for_PDGFR_signaling_activity_flow_Figure_Data_file_1_(suppl_material).pdf
- LSA-2018-00029_Data_file_2_(suppl_material)_PDF_format_file_for_PDGFR&#x03B1;&#x03B1;&#xF020;comprehensive_map_Figure_Data_file_2_(suppl_material).pdf
- LSA-2018-00029_Data_file_3_(suppl_material)_SBML_format_file_for_PDGFR&#x03B1;&#x03B1;&#xF020;comprehensive_map._Data_Set_Data_file_3_(suppl_material)..xml
- LSA-2018-00029_Data_file_4_(suppl_material).PDF_format_file_for_PDGFR&#x03B2;&#x03B2;&#xF020;comprehensive_map._Figure_Data_file_4_(suppl_material)..pdf
- LSA-2018-00029_Data_file_5_(suppl_material).SBML_format_file_for_PDGFR&#x03B2;&#x03B2;&#xF020;comprehensive_map._Data_Set_Data_file_5_(suppl_material)..xml
- LSA-2018-00029_Data_file_6._Python_programming_language_code_Data_Set_Data_file_6._Python_programming_language_code.txt
- LSA-2018-00029_Source_Data_proteomics_data_Data_Set_SD.xlsx
- LSA-2018-00029_Supplementary_Materials_and_Methods.pdf
