# Supplementary material for: Chronic platelet-derived growth factor receptor signaling exerts control over initiation of protein translation in glioma
Source: Life Sci Alliance. 2018 Jun 19;1(3):e201800029. doi: 10.26508/lsa.201800029 (PMC6238596; doi:10.26508/lsa.201800029)
Supplement: Supplementary file 1 [file LSA-2018-00029_Preparation_of_compounds.zip › LSA-2018-00029_Data_file_6._Python_programming_language_code_Data_Set_Data_file_6._Python_programming_language_code.txt]

#
""" 1. Match p-proteomics data with Kinase_Substrate_Dataset"""
#

#
"""import required modules to enable functional class"""
#
import csv
import fileWriter as fw
import fileReader as fr

#
"""store all the PDGFR p-proteomics data into a two dimentional array."""
#
rawPDGFR=fr.openCSV("PDGFR p-proteomics data.csv")

#
"""convert value in column "Site" into Atomic value."""
#
atomicPDGFR=[]
for x in range(0,len(rawPDGFR)):
    array = rawPDGFR[x][3].split(";")
    for y in range(0,len(array)):
        Matched_Result=[]
        Matched_Result=rawPDGFR[x].copy()
        Matched_Result.append(array[y])
        atomicPDGFR.append(Matched_Result)

#
"""create join predicate for PDGFR p-p-proteomics by concatenating string in column 'Uniport' and 'Site',
repeat it for column 'Gene' and 'Site"""
#

Uniport_Site_Concat=[]
Gene_Site_Concat=[]
for i in range(2,len(atomicPDGFR)):
    list1=[]
    list1.append(atomicPDGFR[i][1].upper())
    list1.append(atomicPDGFR[i][15])
    list2=[]
    list2.append(atomicPDGFR[i][2].upper())
    list2.append(atomicPDGFR[i][15])
    Uniport_Site_Concat.append(''.join(list1))
    Gene_Site_Concat.append(''.join(list2))

#
"""store all the data from Kinase_Substrate_Database into a two dimentional array."""
#
rawKinase=fr.openCSV("Kinase_Substrate_Database.csv")

#
"""create join predicate for Kinase_Substrate_Database by concatenating string in column 'Sub_Acc-Id' and 'Sub_Mod_Rsd',
repeat it for column 'Sub_Gene' and 'Sub_Mod_Rsd'.
Meanwhile, get all the requested columns from Kinase database to a list "kinaseList" """
#
SubAcc_Mod_Concat=[]
SubGene_Mod_Concat=[]
kinaseList=[]
for i in range(1,len(rawKinase)):
    kinaseinnerList=[]
    list1=[]
    list1.append(rawKinase[i][6])
    list1.append(rawKinase[i][9][1:])
    list2=[]
    list2.append(rawKinase[i][7].upper())
    list2.append(rawKinase[i][9][1:])
    kinaseinnerList.append(rawKinase[i][1])
    kinaseinnerList.append(rawKinase[i][0])
    kinaseinnerList.append(rawKinase[i][2])
    kinaseinnerList.append(rawKinase[i][3])
    kinaseinnerList.append(rawKinase[i][7])
    kinaseinnerList.append(rawKinase[i][8])
    kinaseinnerList.append(rawKinase[i][9])
    kinaseinnerList.append(rawKinase[i][15])
    kinaseList.append(kinaseinnerList)
    SubAcc_Mod_Concat.append(''.join(list1))
    SubGene_Mod_Concat.append(''.join(list2))

#
"""fetch all the matched rows and add all required features from
Kinase_Substrate_database to each matched row of PDGFR table  """
#
resultList=[]
for x in range(0,len(atomicPDGFR)-2):
    if ((Uniport_Site_Concat[x] in SubAcc_Mod_Concat) or (Gene_Site_Concat[x] in SubGene_Mod_Concat)): 
        addList=[index for index, value in enumerate(SubAcc_Mod_Concat) if value == Uniport_Site_Concat[x]]+[index for index, value in enumerate(SubGene_Mod_Concat) if value == Gene_Site_Concat[x]]
        addList=list(set(addList))
        for y in range(0, len(addList)):
            innerMatched_Result=[]
            innerMatched_Result=atomicPDGFR[x+2].copy()
            innerMatched_Result=innerMatched_Result+kinaseList[addList[y]]
            resultList.append(innerMatched_Result)
    else:
        resultList.append(atomicPDGFR[x+2])

#
"""remove all unmatched record from result"""
#
Matched_Result=[]
for row in resultList:
    if len(row)>16:
        Matched_Result.append(row)

#
"""apply equivalence rule to all the matched records"""
#
sorted_Matched_Result=sorted(Matched_Result,key=lambda l:l[3], reverse=True)
Occurrence=[]
for row in sorted_Matched_Result:
    innerList=[]
    innerList.append(row[2])
    innerList.append(row[3])
    Occurrence.append(innerList)

resultTable=[]
x=0
while x<len(sorted_Matched_Result):
    if ";" in sorted_Matched_Result[x][3]:
        flag=True
        jump=Occurrence.count(Occurrence[x])
        array=sorted_Matched_Result[x][3].split(";")
        for item in array:
            if item not in [rows[15]  for rows in sorted_Matched_Result][x:x+jump]:
                flag=False
        if flag:
            for z in range(0,jump):
                resultTable.append(sorted_Matched_Result[x+z])
        x=x+jump
    else:
        resultTable.append(sorted_Matched_Result[x])
        x=x+1
        
#
"""remove duplicate rows with "Gene","Atomic Site","Kinase" """
resultTable=list(dict(((x[2],x[3],x[16]), x) for x in resultTable).values())


fw.writeCSV("Matchedkinase_substrate_date.csv", resultTable)
        

    

#
""" 2. Match p-proteomics data with Phosphorylation_Site_Dataset"""
#


#
"""import modules"""
import csv
import fileWriter as fw
import fileReader as fr

#
"""store all the PDGFR p-proteomics data into a two dimentional array."""
#
rawPDGFR=fr.openCSV("PDGFR p-proteomics data.csv")

#
"""convert value in column "Site" into Atomic value."""
#
atomicPDGFR=[]
for x in range(0,len(rawPDGFR)):
    array = rawPDGFR[x][3].split(";")
    for y in range(0,len(array)):
        Matched_Result=[]
        Matched_Result=rawPDGFR[x].copy()
        Matched_Result.append(array[y])
        atomicPDGFR.append(Matched_Result)

atomicPDGFR=list(dict(((x[2],x[15]), x) for x in atomicPDGFR).values())

#
"""create join predicate for PDGFR p-proteomics by concatenating string in column 'Uniport' and 'Site',
repeat it for column 'Gene' and 'Site"""
#
Uniport_Site_Concat=[]
Gene_Site_Concat=[]
for i in range(2,len(atomicPDGFR)):
    list1=[]
    list1.append(atomicPDGFR[i][1].upper())
    list1.append(atomicPDGFR[i][15])
    list2=[]
    list2.append(atomicPDGFR[i][2].upper())
    list2.append(atomicPDGFR[i][15])
    Uniport_Site_Concat.append(''.join(list1))
    Gene_Site_Concat.append(''.join(list2))

#
"""store all the data from Phosphorylation_Site_Dataset into a two dimentional array."""
#
rawPhospo=fr.openCSV("Phosphorylation_Site_Dataset.csv")

#
"""create join predicate for Phosphorylation_Site_Dataset by concatenating string in column
'Acc-Id' and 'Mod_Rsd', repeat it for column 'Gene' and 'Mod_Rsd'.
Meanwhile, get all the requested columns from Phosphosite dataset to a list "PhosphoList" """
#
Acc_Mod_Concat=[]
Gene_Mod_Concat=[]
PhosphoList=[]
for i in range(4,len(rawPhospo)):
    phosphoinnerList=[]
    list1=[]
    
    list1.append(rawPhospo[i][2].upper())
    list1.append(rawPhospo[i][4][:len(rawPhospo[i][4])-2][1:])
    list2=[]
    
    list2.append(rawPhospo[i][0].upper())
    list2.append(rawPhospo[i][4][:len(rawPhospo[i][4])-2][1:])
    phosphoinnerList.append(rawPhospo[i][0])
    phosphoinnerList.append(rawPhospo[i][1])
    phosphoinnerList.append(rawPhospo[i][2])
    phosphoinnerList.append(rawPhospo[i][4])
    phosphoinnerList.append(rawPhospo[i][6])
    PhosphoList.append(phosphoinnerList)
    Acc_Mod_Concat.append(''.join(list1))
    Gene_Mod_Concat.append(''.join(list2))

#
"""fetch all the matched rows and add all required features from
Phosphorylation_Site_Dataset to each matched row of PDGFR table  """
#
resultList=[]
for x in range(0,len(atomicPDGFR)-2):
    if ((Uniport_Site_Concat[x] in Acc_Mod_Concat) or (Gene_Site_Concat[x] in Gene_Mod_Concat)): 
        addList=[index for index, value in enumerate(Acc_Mod_Concat) if value == Uniport_Site_Concat[x]]+[index for index, value in enumerate(Gene_Mod_Concat) if value == Gene_Site_Concat[x]]
        addList=list(set(addList))
        for y in range(0, len(addList)):
            tempList=[]
            tempList=atomicPDGFR[x+2].copy()
            tempList=tempList+PhosphoList[addList[y]]
            resultList.append(tempList)
    else:
        resultList.append(atomicPDGFR[x+2])

#
"""remove duplicate rows with "Gene","Atomic Site"."""
#
sorted_Matched_Result=list(dict(((x[2],x[15]), x) for x in resultList).values())

#
"""get matched and unmatched table"."""
#
matched_table=[x for x in sorted_Matched_Result if len(x)>16]
unmatched_table=[x for x in sorted_Matched_Result if len(x)<=16]

#
"""output result"""
#
fw.writeCSV("Matchedpsite_date.csv",matched_table)
fw.writeCSV("UnMatchedpsite_date.csv",unmatched_table)
    
