# Supplementary material for: Chronic platelet-derived growth factor receptor signaling exerts control over initiation of protein translation in glioma
Source: Life Sci Alliance. 2018 Jun 19;1(3):e201800029. doi: 10.26508/lsa.201800029 (PMC6238596; doi:10.26508/lsa.201800029)
Supplement: Supplementary file 1 [file LSA-2018-00029_Preparation_of_compounds.zip › LSA-2018-00029_Source_Data_proteomics_data_Data_Set_SD.xlsx]

## Sheet: Protein
Protein	Uniprot	Gene	Protein Description	# of Peptides	Relative Abundance			Log2Ratio(Treatment/Control)
					Ctrl	DOX10ug	PDGFA-15min	DOX10ug	PDGFA-15min
tr|F6V5V4|F6V5V4_MOUSE	F6V5V4	Gm11397	F6V5V4_MOUSE Protein Gm11397	6	3.59419	7.93687	3.18788	1.1429	-0.173071
sp|Q99JZ7|ERRFI_MOUSE	Q99JZ7	Errfi1	ERRFI_MOUSE ERBB receptor feedback inhibitor 1	1	4.342	7.97813	4.63923	0.87769	0.095525
sp|P10923|OSTP_MOUSE	P10923	Spp1	OSTP_MOUSE Osteopontin	8	5.60462	17.3453	7.10849	1.62986	0.342927
sp|P52624|UPP1_MOUSE	P52624	Upp1	UPP1_MOUSE Uridine phosphorylase 1	2	7.12228	12.5463	8.3202	0.816853	0.224281
sp|Q61532|MK06_MOUSE	Q61532	Mapk6	MK06_MOUSE Mitogen-activated protein kinase 6	2	7.37358	12.6136	6.1611	0.774544	-0.259176
sp|P48755|FOSL1_MOUSE	P48755	Fosl1	FOSL1_MOUSE Fos-related antigen 1	2	4.79307	12.5805	5.73992	1.39216	0.260081
sp|P20033|PDGFA_MOUSE	P20033	Pdgfa	PDGFA_MOUSE Platelet-derived growth factor subunit A	3	5.23978	13.5026	6.35722	1.36566	0.278891
sp|E9Q1U1|CC171_MOUSE	E9Q1U1	Ccdc171	CC171_MOUSE Coiled-coil domain-containing protein 171	1	9.62712	8.25834	8.30345	-0.221252	-0.213394
sp|O54834|RHG06_MOUSE	O54834	Arhgap6	RHG06_MOUSE Rho GTPase-activating protein 6	3	4.67115	6.34255	4.63552	0.441287	-0.0110452
sp|Q9Z1P8|ANGL4_MOUSE	Q9Z1P8	Angptl4	ANGL4_MOUSE Angiopoietin-related protein 4	4	3.59216	10.995	4.05798	1.61393	0.17591
sp|P62965|RABP1_MOUSE	P62965	Crabp1	RABP1_MOUSE Cellular retinoic acid-binding protein 1	25	8.37248	12.5261	8.91135	0.581217	0.0899898
sp|P02798|MT2_MOUSE	P02798	Mt2	MT2_MOUSE Metallothionein-2	3	5.43046	6.97223	4.27984	0.360546	-0.343519
sp|Q9Z319|CORIN_MOUSE	Q9Z319	Corin	CORIN_MOUSE Atrial natriuretic peptide-converting enzyme	2	4.63548	3.70108	4.61229	-0.324772	-0.00723786
sp|P60853|LZTS1_MOUSE	P60853	Lzts1	LZTS1_MOUSE Leucine zipper putative tumor suppressor 1	3	11.631	14.5417	11.626	0.32222	-0.00062767
sp|P24860|CCNB1_MOUSE	P24860	Ccnb1	CCNB1_MOUSE G2/mitotic-specific cyclin-B1	5	9.4101	15.8932	10.0367	0.756126	0.0930012
sp|Q05769|PGH2_MOUSE	Q05769	Ptgs2	PGH2_MOUSE Prostaglandin G/H synthase 2	25	7.76525	10.225	7.38365	0.397	-0.0726981
tr|Q8CIH9|Q8CIH9_MOUSE	Q8CIH9	Ppat	Q8CIH9_MOUSE Amidophosphoribosyltransferase	4	9.72655	14.6178	11.0462	0.587727	0.183547
sp|Q9Z1S0|BUB1B_MOUSE	Q9Z1S0	Bub1b	BUB1B_MOUSE Mitotic checkpoint serine/threonine-protein kinase BUB1 beta	1	9.2555	14.2635	8.83746	0.623944	-0.0666792
sp|Q8K298|ANLN_MOUSE	Q8K298	Anln	ANLN_MOUSE Actin-binding protein anillin	28	8.75254	14.9208	9.12807	0.769547	0.0606077
sp|P09541|MYL4_MOUSE	P09541	Myl4	MYL4_MOUSE Myosin light chain 4	1	9.36957	6.58786	10.0228	-0.508173	0.0972297
sp|P12388|PAI2_MOUSE	P12388	Serpinb2	PAI2_MOUSE Plasminogen activator inhibitor 2, macrophage	13	6.86216	5.8868	5.65389	-0.22118	-0.279419
sp|P19182|IFRD1_MOUSE	P19182	Ifrd1	IFRD1_MOUSE Interferon-related developmental regulator 1	8	9.39617	14.4765	8.93324	0.623564	-0.0728892
sp|Q8K0X8|FEZ1_MOUSE	Q8K0X8	Fez1	FEZ1_MOUSE Fasciculation and elongation protein zeta-1	3	8.09876	17.8996	9.75399	1.14416	0.26829
sp|P97792|CXAR_MOUSE	P97792	Cxadr	CXAR_MOUSE Coxsackievirus and adenovirus receptor homolog	2	8.20272	14.8486	8.26294	0.856154	0.010552
sp|Q80SU7|GVIN1_MOUSE	Q80SU7	Gvin1	GVIN1_MOUSE Interferon-induced very large GTPase 1	15	8.53853	20.4725	11.5238	1.26163	0.432556
sp|P97477|AURKA_MOUSE	P97477	Aurka	AURKA_MOUSE Aurora kinase A	2	8.79415	13.75	9.01942	0.644817	0.0364915
sp|Q7TPC1|CDSN_MOUSE	Q7TPC1	Cdsn	CDSN_MOUSE Corneodesmosin	4	10.9797	10.3806	9.7084	-0.0809503	-0.177536
sp|Q9EPQ7|STAR5_MOUSE	Q9EPQ7	Stard5	STAR5_MOUSE StAR-related lipid transfer protein 5	4	11.7744	12.9007	10.5959	0.131797	-0.152141
sp|Q8C263|SKA3_MOUSE	Q8C263	Ska3	SKA3_MOUSE Spindle and kinetochore-associated protein 3	3	9.78787	15.0231	11.0971	0.618117	0.181115
tr|A2AQT8|A2AQT8_MOUSE	A2AQT8	Mmadhc	A2AQT8_MOUSE Methylmalonic aciduria and homocystinuria type D homolog, mitochondrial (Fragment)	1	8.21205	12.7446	8.78125	0.634074	0.096684
tr|Q6PAI5|Q6PAI5_MOUSE	Q6PAI5	Crct1	Q6PAI5_MOUSE Cysteine-rich C-terminal 1	2	6.38914	13.2324	8.21148	1.05038	0.36202
sp|Q9R045|ANGL2_MOUSE	Q9R045	Angptl2	ANGL2_MOUSE Angiopoietin-related protein 2	10	6.95696	14.105	7.08862	1.01968	0.0270467
sp|Q3THJ3|EIF1A_MOUSE	Q3THJ3	Eif1ad	EIF1A_MOUSE Probable RNA-binding protein EIF1AD	5	9.56164	11.0923	10.3661	0.214231	0.116547
sp|P60487|PLPP_MOUSE	P60487	Pdxp	PLPP_MOUSE Pyridoxal phosphate phosphatase	1	8.52864	9.27668	10.11	0.121293	0.245392
sp|Q8VCN5|CGL_MOUSE	Q8VCN5	Cth	CGL_MOUSE Cystathionine gamma-lyase	17	11.8177	16.9609	13.0733	0.521267	0.145673
sp|P24288|BCAT1_MOUSE	P24288	Bcat1	BCAT1_MOUSE Branched-chain-amino-acid aminotransferase, cytosolic	10	10.954	12.2217	12.1745	0.157991	0.152411
sp|P63028|TCTP_MOUSE	P63028	Tpt1	TCTP_MOUSE Translationally-controlled tumor protein	32	8.6608	9.7945	9.66791	0.17747	0.158703
tr|E9QAF8|E9QAF8_MOUSE	E9QAF8	Ccnt2	E9QAF8_MOUSE Protein Ccnt2	1	9.08791	10.6191	10.5346	0.224638	0.213115
sp|Q8K023|AKC1H_MOUSE	Q8K023	Akr1c18	AKC1H_MOUSE Aldo-keto reductase family 1 member C18	1	9.68169	11.9856	10.1174	0.307976	0.0635017
sp|Q3UA16|SPC25_MOUSE	Q3UA16	Spc25	SPC25_MOUSE Kinetochore protein Spc25	2	9.38749	14.3804	10.9507	0.61529	0.222216
sp|Q9CQS3|FIBIN_MOUSE	Q9CQS3	Fibin	FIBIN_MOUSE Fin bud initiation factor homolog	2	11.8911	18.4621	12.7429	0.634681	0.0998076
sp|Q9CR86|CHSP1_MOUSE	Q9CR86	Carhsp1	CHSP1_MOUSE Calcium-regulated heat stable protein 1	8	9.876	10.3288	10.0402	0.0646762	0.0237869
sp|P15105|GLNA_MOUSE	P15105	Glul	GLNA_MOUSE Glutamine synthetase	1	7.67263	15.5054	7.87483	1.01498	0.0375274
sp|Q3UZW7|FA86A_MOUSE	Q3UZW7	Fam86a	FA86A_MOUSE Protein FAM86A	2	8.46727	8.45885	9.91261	-0.00143538	0.227368
sp|P09411|PGK1_MOUSE	P09411	Pgk1	PGK1_MOUSE Phosphoglycerate kinase 1	172	10.8367	11.0923	11.2578	0.0336462	0.0550059
sp|Q60848|HELLS_MOUSE	Q60848	Hells	HELLS_MOUSE Lymphocyte-specific helicase	2	8.34168	14.6517	9.24582	0.812661	0.148464
tr|V9GXF1|V9GXF1_MOUSE	V9GXF1	1110065P20Rik	V9GXF1_MOUSE Protein 1110065P20Rik	3	10.1106	9.87651	9.50547	-0.03379	-0.0890337
sp|Q9JJN2|ZFHX4_MOUSE	Q9JJN2	Zfhx4	ZFHX4_MOUSE Zinc finger homeobox protein 4	1	8.08031	9.56562	8.14928	0.243448	0.0122618
sp|Q61739|ITA6_MOUSE	Q61739	Itga6	ITA6_MOUSE Integrin alpha-6	9	7.38619	10.6611	6.42855	0.529455	-0.200338
sp|Q61333|TNAP2_MOUSE	Q61333	Tnfaip2	TNAP2_MOUSE Tumor necrosis factor alpha-induced protein 2	3	8.69224	12.3217	8.73101	0.503405	0.00642072
sp|P28862|MMP3_MOUSE	P28862	Mmp3	MMP3_MOUSE Stromelysin-1	24	4.48834	6.46557	5.05984	0.526597	0.17291
sp|P63242|IF5A1_MOUSE	P63242	Eif5a	IF5A1_MOUSE Eukaryotic translation initiation factor 5A-1	21	10.2833	11.6008	10.1053	0.173915	-0.0251962
sp|Q76N33|STALP_MOUSE	Q76N33	Stambpl1	STALP_MOUSE AMSH-like protease	10	10.0685	12.3134	10.9265	0.29038	0.11798
sp|Q8VE94|F110C_MOUSE	Q8VE94	Fam110c	F110C_MOUSE Protein FAM110C	3	10.6997	16.227	12.7494	0.600825	0.252858
tr|E9PYG6|E9PYG6_MOUSE	E9PYG6	Rasa1	E9PYG6_MOUSE Protein Rasa1	22	8.61347	11.2212	10.0634	0.381559	0.224447
sp|A2APB8|TPX2_MOUSE	A2APB8	Tpx2	TPX2_MOUSE Targeting protein for Xklp2	20	8.65878	14.6711	9.03172	0.760739	0.0608372
sp|Q9DBJ3|BI2L1_MOUSE	Q9DBJ3	Baiap2l1	BI2L1_MOUSE Brain-specific angiogenesis inhibitor 1-associated protein 2-like protein 1	8	7.95778	9.98506	7.17736	0.327406	-0.148912
sp|Q8BS90|BORA_MOUSE	Q8BS90	Bora	BORA_MOUSE Protein aurora borealis	1	10.7779	14.3931	10.2424	0.417297	-0.0735246
sp|O54804|CHKA_MOUSE	O54804	Chka	CHKA_MOUSE Choline kinase alpha	6	7.92885	8.92299	8.95997	0.170416	0.176383
sp|Q9JK38|GNA1_MOUSE	Q9JK38	Gnpnat1	GNA1_MOUSE Glucosamine 6-phosphate N-acetyltransferase	4	10.6243	11.5896	10.6082	0.125457	-0.00219642
sp|Q9D7X8|GGCT_MOUSE	Q9D7X8	Ggct	GGCT_MOUSE Gamma-glutamylcyclotransferase	5	9.72734	9.9106	8.65461	0.0269264	-0.168577
sp|Q9ERD7|TBB3_MOUSE	Q9ERD7	Tubb3	TBB3_MOUSE Tubulin beta-3 chain	7	10.3054	10.7021	13.4901	0.0545023	0.3885
sp|Q921Q7|RIN1_MOUSE	Q921Q7	Rin1	RIN1_MOUSE Ras and Rab interactor 1	27	10.7284	13.4922	11.2052	0.330697	0.0627402
sp|Q7TMX5|SHQ1_MOUSE	Q7TMX5	Shq1	SHQ1_MOUSE Protein SHQ1 homolog	2	9.98498	13.3297	8.89703	0.41681	-0.166435
tr|Q9D8U0|Q9D8U0_MOUSE	Q9D8U0	Ifrd2	Q9D8U0_MOUSE Interferon-related developmental regulator 2	1	10.1024	16.1957	9.04995	0.680916	-0.158716
sp|Q8BZ98|DYN3_MOUSE	Q8BZ98	Dnm3	DYN3_MOUSE Dynamin-3	2	9.26003	11.1136	9.91414	0.263239	0.0984709
sp|P52480-2|KPYM_MOUSE	P52480-2	Pkm	KPYM_MOUSE Isoform M1 of Pyruvate kinase PKM	4	8.22704	9.59534	9.78859	0.221962	0.250728
sp|Q8R1M0|HMCES_MOUSE	Q8R1M0	Hmces	HMCES_MOUSE Embryonic stem cell-specific 5-hydroxymethylcytosine-binding protein	5	9.35037	11.2718	10.2045	0.269621	0.126108
sp|Q9JKX6|NUDT5_MOUSE	Q9JKX6	Nudt5	NUDT5_MOUSE ADP-sugar pyrophosphatase	5	10.8844	12.2189	12.7464	0.166857	0.227829
sp|Q00731-6|VEGFA_MOUSE	Q00731-6	Vegfa	VEGFA_MOUSE Isoform L-VEGF-1 of Vascular endothelial growth factor A	1	8.57237	9.15899	11.5665	0.0954948	0.432183
tr|Q8C483|Q8C483_MOUSE	Q8C483	Sars	Q8C483_MOUSE Serine--tRNA ligase, cytoplasmic	43	9.73888	12.3178	10.4431	0.338914	0.100728
sp|Q9Z2Z9|GFPT2_MOUSE	Q9Z2Z9	Gfpt2	GFPT2_MOUSE Glutamine--fructose-6-phosphate aminotransferase [isomerizing] 2	2	10.6264	11.9667	12.6451	0.171377	0.25093
sp|O70311|NMT2_MOUSE	O70311	Nmt2	NMT2_MOUSE Glycylpeptide N-tetradecanoyltransferase 2	3	10.5723	12.8152	10.4991	0.277561	-0.0100269
sp|Q923Z3|MTO1_MOUSE	Q923Z3	Mto1	MTO1_MOUSE Protein MTO1 homolog, mitochondrial	7	8.49493	10.6854	11.7362	0.330973	0.46629
sp|P04768|PR2C3_MOUSE	P04768	Prl2c3	PR2C3_MOUSE Prolactin-2C3	1	2.74829	2.48272	2.80832	-0.146617	0.0311734
sp|P0DJF2|PT117_MOUSE	P0DJF2	Pet117	PT117_MOUSE Protein PET117 homolog, mitochondrial	1	9.58742	8.57747	8.6981	-0.16059	-0.140441
sp|Q99K85|SERC_MOUSE	Q99K85	Psat1	SERC_MOUSE Phosphoserine aminotransferase	40	11.5997	13.1885	12.4617	0.185194	0.103422
sp|Q9EPL8|IPO7_MOUSE	Q9EPL8	Ipo7	IPO7_MOUSE Importin-7	15	9.74513	12.9251	10.9204	0.407416	0.164266
sp|Q9R0P3|ESTD_MOUSE	Q9R0P3	Esd	ESTD_MOUSE S-formylglutathione hydrolase	41	9.73057	9.89474	9.91633	0.0241382	0.0272816
sp|P02802|MT1_MOUSE	P02802	Mt1	MT1_MOUSE Metallothionein-1	3	6.79295	7.10807	5.51555	0.0654187	-0.300533
sp|Q8K4R9|DLGP5_MOUSE	Q8K4R9	Dlgap5	DLGP5_MOUSE Disks large-associated protein 5	15	9.16867	12.2986	10.577	0.423703	0.206148
sp|P28656|NP1L1_MOUSE	P28656	Nap1l1	NP1L1_MOUSE Nucleosome assembly protein 1-like 1	42	10.9967	14.3509	12.1181	0.384062	0.140084
sp|Q52KR3|PRUN2_MOUSE	Q52KR3	Prune2	PRUN2_MOUSE Protein prune homolog 2	9	11.4164	15.782	11.3086	0.467169	-0.0136895
sp|Q8K1E6|ALKB3_MOUSE	Q8K1E6	Alkbh3	ALKB3_MOUSE Alpha-ketoglutarate-dependent dioxygenase alkB homolog 3	6	11.2581	11.6666	11.2319	0.0514166	-0.00336999
sp|Q9QUJ7|ACSL4_MOUSE	Q9QUJ7	Acsl4	ACSL4_MOUSE Long-chain-fatty-acid--CoA ligase 4	49	10.2783	13.8809	10.3355	0.433502	0.00800614
sp|Q3UZ39|LRRF1_MOUSE	Q3UZ39	Lrrfip1	LRRF1_MOUSE Leucine-rich repeat flightless-interacting protein 1	38	8.84041	12.8868	9.0208	0.54371	0.0291412
sp|P62774|MTPN_MOUSE	P62774	Mtpn	MTPN_MOUSE Myotrophin	11	12.6533	12.244	11.3631	-0.0474432	-0.155158
sp|O09131|GSTO1_MOUSE	O09131	Gsto1	GSTO1_MOUSE Glutathione S-transferase omega-1	23	12.1712	12.9734	13.2032	0.0920855	0.117423
sp|Q62084|PP14B_MOUSE	Q62084	Ppp1r14b	PP14B_MOUSE Protein phosphatase 1 regulatory subunit 14B	2	11.7765	12.5506	12.1288	0.0918489	0.0425247
sp|Q6NSQ7|LTV1_MOUSE	Q6NSQ7	Ltv1	LTV1_MOUSE Protein LTV1 homolog	9	8.48254	11.7536	9.17151	0.470533	0.112664
sp|Q9R060|NUBP1_MOUSE	Q9R060	Nubp1	NUBP1_MOUSE Cytosolic Fe-S cluster assembly factor NUBP1	4	10.7725	12.0041	12.3414	0.156172	0.196144
sp|P05064|ALDOA_MOUSE	P05064	Aldoa	ALDOA_MOUSE Fructose-bisphosphate aldolase A	76	9.89411	10.857	10.1497	0.133979	0.0367952
sp|P17751|TPIS_MOUSE	P17751	Tpi1	TPIS_MOUSE Triosephosphate isomerase	92	9.86681	10.006	10.3979	0.020206	0.0756322
sp|P19788|MGP_MOUSE	P19788	Mgp	MGP_MOUSE Matrix Gla protein	6	7.98372	18.0871	8.34415	1.17983	0.063705
sp|Q8BYY4|TT39B_MOUSE	Q8BYY4	Ttc39b	TT39B_MOUSE Tetratricopeptide repeat protein 39B	10	11.5235	11.8725	10.9486	0.0430432	-0.0738354
sp|P34884|MIF_MOUSE	P34884	Mif	MIF_MOUSE Macrophage migration inhibitory factor	2	11.4958	10.5387	10.8506	-0.125412	-0.083325
sp|Q9CWW6|PIN4_MOUSE	Q9CWW6	Pin4	PIN4_MOUSE Peptidyl-prolyl cis-trans isomerase NIMA-interacting 4	4	9.2787	9.8145	10.6659	0.0809918	0.201008
sp|P52480|KPYM_MOUSE	P52480	Pkm	KPYM_MOUSE Pyruvate kinase PKM	335	9.41686	10.5175	10.5309	0.159475	0.161306
sp|Q99P69|NUF2_MOUSE	Q99P69	Nuf2	NUF2_MOUSE Kinetochore protein Nuf2	1	8.97157	14.8575	11.6966	0.727762	0.382653
sp|Q9DBJ1|PGAM1_MOUSE	Q9DBJ1	Pgam1	PGAM1_MOUSE Phosphoglycerate mutase 1	38	11.7926	10.9517	11.8776	-0.106725	0.0103646
sp|P53657|KPYR_MOUSE	P53657	Pklr	KPYR_MOUSE Pyruvate kinase PKLR	1	9.69132	11.2959	11.8251	0.221035	0.287089
sp|P32921|SYWC_MOUSE	P32921	Wars	SYWC_MOUSE Tryptophan--tRNA ligase, cytoplasmic	38	11.0033	12.4693	11.1002	0.180443	0.0126467
sp|Q9R1X4|TIM_MOUSE	Q9R1X4	Timeless	TIM_MOUSE Protein timeless homolog	4	7.87727	13.0793	10.0757	0.731519	0.355113
sp|Q91YL2|RN126_MOUSE	Q91YL2	Rnf126	RN126_MOUSE E3 ubiquitin-protein ligase RNF126	2	9.70748	10.85	11.6128	0.160522	0.258553
sp|P97355|SPSY_MOUSE	P97355	Sms	SPSY_MOUSE Spermine synthase	7	9.95805	10.7353	11.3871	0.108431	0.193462
tr|Q91UZ6|Q91UZ6_MOUSE	Q91UZ6	D17H6S56E-5	Q91UZ6_MOUSE DNA segment, Chr 17, human D6S56E 5, isoform CRA_c	5	7.93856	10.4935	7.97041	0.40255	0.0057756
sp|Q9D1P4|CHRD1_MOUSE	Q9D1P4	Chordc1	CHRD1_MOUSE Cysteine and histidine-rich domain-containing protein 1	13	10.9828	11.6236	11.8894	0.0818163	0.114436
sp|Q9D358-2|PPAC_MOUSE	Q9D358-2	Acp1	PPAC_MOUSE Isoform 2 of Low molecular weight phosphotyrosine protein phosphatase	2	11.2519	10.2315	11.805	-0.137147	0.0692289
sp|P12382|K6PL_MOUSE	P12382	Pfkl	K6PL_MOUSE 6-phosphofructokinase, liver type	32	8.94307	10.7636	9.79494	0.267316	0.131266
sp|Q8BGS2|BOLA2_MOUSE	Q8BGS2	Bola2	BOLA2_MOUSE BolA-like protein 2	9	11.0607	10.8848	10.8162	-0.0231251	-0.0322506
sp|Q9CR25|DPH2_MOUSE	Q9CR25	Dph2	DPH2_MOUSE Diphthamide biosynthesis protein 2	3	10.888	11.1364	12.0721	0.0325353	0.148933
sp|Q8R184|F110A_MOUSE	Q8R184	Fam110a	F110A_MOUSE Protein FAM110A	1	11.5336	12.2881	13.6977	0.0914291	0.2481
sp|Q8VHT7|TF3A_MOUSE	Q8VHT7	Gtf3a	TF3A_MOUSE Transcription factor IIIA	1	14.4284	9.92673	14.1298	-0.539524	-0.030173
sp|Q60876|4EBP1_MOUSE	Q60876	Eif4ebp1	4EBP1_MOUSE Eukaryotic translation initiation factor 4E-binding protein 1	2	11.684	11.6615	12.3264	-0.00277996	0.0772181
sp|P56375|ACYP2_MOUSE	P56375	Acyp2	ACYP2_MOUSE Acylphosphatase-2	3	9.07485	8.22788	9.0054	-0.141353	-0.0110841
sp|Q61074|PPM1G_MOUSE	Q61074	Ppm1g	PPM1G_MOUSE Protein phosphatase 1G	14	9.82709	16.2746	10.6869	0.727788	0.12101
sp|P34022|RANG_MOUSE	P34022	Ranbp1	RANG_MOUSE Ran-specific GTPase-activating protein	27	10.2682	11.6686	11.2298	0.18445	0.129153
sp|Q9D2L9|F111A_MOUSE	Q9D2L9	Fam111a	F111A_MOUSE Protein FAM111A	1	9.99756	16.8047	9.77597	0.749219	-0.0323357
sp|Q3UHD2|GFOD1_MOUSE	Q3UHD2	Gfod1	GFOD1_MOUSE Glucose-fructose oxidoreductase domain-containing protein 1	2	10.0884	11.1982	10.3961	0.150564	0.0433365
sp|Q8BZA9|TIGAR_MOUSE	Q8BZA9	Tigar	TIGAR_MOUSE Fructose-2,6-bisphosphatase TIGAR	1	12.3925	12.6645	12.5528	0.0313256	0.0185469
sp|Q7TMY7|IPO8_MOUSE	Q7TMY7	Ipo8	IPO8_MOUSE Importin-8	8	9.31108	11.0929	11.4674	0.252611	0.300519
sp|Q9JJ11|TACC3_MOUSE	Q9JJ11	Tacc3	TACC3_MOUSE Transforming acidic coiled-coil-containing protein 3	12	10.0888	14.2157	12.1555	0.494729	0.268847
sp|P97329|KI20A_MOUSE	P97329	Kif20a	KI20A_MOUSE Kinesin-like protein KIF20A	1	9.44325	11.5193	9.49018	0.286693	0.00715096
sp|P56873|SSA27_MOUSE	P56873	Sssca1	SSA27_MOUSE Sjoegren syndrome/scleroderma autoantigen 1 homolog	18	9.92676	12.0874	11.187	0.28411	0.172429
sp|Q8BGB7|ENOPH_MOUSE	Q8BGB7	Enoph1	ENOPH_MOUSE Enolase-phosphatase E1	7	10.1107	11.0842	11.5396	0.132625	0.190701
sp|Q9D1K7|CT027_MOUSE	Q9D1K7		CT027_MOUSE UPF0687 protein C20orf27 homolog	2	9.32903	10.8046	11.1982	0.21185	0.263466
sp|O70475|UGDH_MOUSE	O70475	Ugdh	UGDH_MOUSE UDP-glucose 6-dehydrogenase	40	9.82413	10.897	11.326	0.149523	0.205234
sp|Q9D358|PPAC_MOUSE	Q9D358	Acp1	PPAC_MOUSE Low molecular weight phosphotyrosine protein phosphatase	7	11.9486	11.2293	12.0079	-0.0895699	0.00714118
sp|P16460|ASSY_MOUSE	P16460	Ass1	ASSY_MOUSE Argininosuccinate synthase	15	8.04884	10.4849	9.13534	0.381461	0.182678
sp|Q9QUR8|SEM7A_MOUSE	Q9QUR8	Sema7a	SEM7A_MOUSE Semaphorin-7A	7	9.74976	19.5975	10.4909	1.00723	0.105699
sp|P56389|CDD_MOUSE	P56389	Cda	CDD_MOUSE Cytidine deaminase	1	8.0638	7.38321	7.76789	-0.127212	-0.053937
sp|O08997|ATOX1_MOUSE	O08997	Atox1	ATOX1_MOUSE Copper transport protein ATOX1	4	11.2475	9.28697	9.62147	-0.276326	-0.225277
sp|Q9JI75|NQO2_MOUSE	Q9JI75	Nqo2	NQO2_MOUSE Ribosyldihydronicotinamide dehydrogenase [quinone]	2	1.38648	1.47383	1.6082	0.088136	0.214013
sp|Q5SWD9|TSR1_MOUSE	Q5SWD9	Tsr1	TSR1_MOUSE Pre-rRNA-processing protein TSR1 homolog	20	8.67962	10.9059	9.35377	0.329404	0.107916
sp|P22935|RABP2_MOUSE	P22935	Crabp2	RABP2_MOUSE Cellular retinoic acid-binding protein 2	8	9.90394	9.40187	11.6679	-0.075056	0.236473
sp|P16858|G3P_MOUSE	P16858	Gapdh	G3P_MOUSE Glyceraldehyde-3-phosphate dehydrogenase	422	10.6465	10.7059	11.6589	0.00802642	0.131055
sp|Q5SW19|CLU_MOUSE	Q5SW19	Cluh	CLU_MOUSE Clustered mitochondria protein homolog	31	9.42774	12.5391	10.1486	0.411445	0.10629
sp|Q9CPS7|PNO1_MOUSE	Q9CPS7	Pno1	PNO1_MOUSE RNA-binding protein PNO1	2	8.54795	12.7244	9.11866	0.573944	0.093244
sp|Q9CQK7|RWDD1_MOUSE	Q9CQK7	Rwdd1	RWDD1_MOUSE RWD domain-containing protein 1	5	9.12809	10.1394	10.3051	0.151582	0.174978
sp|P61087|UBE2K_MOUSE	P61087	Ube2k	UBE2K_MOUSE Ubiquitin-conjugating enzyme E2 K	8	11.0985	11.2844	11.6113	0.023968	0.0651664
sp|Q9ES46|PARVB_MOUSE	Q9ES46	Parvb	PARVB_MOUSE Beta-parvin	9	7.56014	11.5111	7.75603	0.606546	0.0369056
sp|Q62384|ZPR1_MOUSE	Q62384	Zpr1	ZPR1_MOUSE Zinc finger protein ZPR1	20	9.63226	10.9244	10.3316	0.181611	0.10112
sp|P11440|CDK1_MOUSE	P11440	Cdk1	CDK1_MOUSE Cyclin-dependent kinase 1	11	10.1595	12.9994	11.6419	0.355615	0.196494
sp|P56212|ARP19_MOUSE	P56212	Arpp19	ARP19_MOUSE cAMP-regulated phosphoprotein 19	6	10.6579	12.2304	11.2483	0.198538	0.0777698
sp|Q8BH48|UBAP1_MOUSE	Q8BH48	Ubap1	UBAP1_MOUSE Ubiquitin-associated protein 1	9	10.8796	12.0799	11.3035	0.150988	0.0551531
sp|Q9CQU5|ZWINT_MOUSE	Q9CQU5	Zwint	ZWINT_MOUSE ZW10 interactor	6	10.3005	10.9069	9.66974	0.0825279	-0.0911628
sp|Q7TSY8|SGOL2_MOUSE	Q7TSY8	Sgol2	SGOL2_MOUSE Shugoshin-like 2	3	8.35316	14.247	10.0396	0.770268	0.26531
sp|Q61609|S20A1_MOUSE	Q61609	Slc20a1	S20A1_MOUSE Sodium-dependent phosphate transporter 1	2	7.6308	10.6494	8.71515	0.480868	0.191692
sp|Q8R180|ERO1A_MOUSE	Q8R180	Ero1l	ERO1A_MOUSE ERO1-like protein alpha	29	9.97091	13.1386	9.45112	0.398019	-0.0772387
sp|Q924X6|LRP8_MOUSE	Q924X6	Lrp8	LRP8_MOUSE Low-density lipoprotein receptor-related protein 8	2	9.54783	14.628	10.2067	0.615489	0.0962732
sp|P10126|EF1A1_MOUSE	P10126	Eef1a1	EF1A1_MOUSE Elongation factor 1-alpha 1	292	9.43871	10.4258	10.8569	0.143492	0.201953
sp|Q3V1H1|CKAP2_MOUSE	Q3V1H1	Ckap2	CKAP2_MOUSE Cytoskeleton-associated protein 2	6	9.57842	15.298	10.5292	0.675484	0.136542
sp|Q9CRT8|XPOT_MOUSE	Q9CRT8	Xpot	XPOT_MOUSE Exportin-T	3	9.22477	10.9309	9.5265	0.244824	0.0464321
tr|Q6GT24|Q6GT24_MOUSE	Q6GT24	Prdx6	Q6GT24_MOUSE Peroxiredoxin 6	23	10.0094	10.6352	10.1037	0.0874947	0.0135284
sp|Q9D819|IPYR_MOUSE	Q9D819	Ppa1	IPYR_MOUSE Inorganic pyrophosphatase	43	10.9531	10.9013	11.1029	-0.00684281	0.0196011
sp|P59328|WDHD1_MOUSE	P59328	Wdhd1	WDHD1_MOUSE WD repeat and HMG-box DNA-binding protein 1	4	9.52005	13.8694	10.1941	0.54286	0.0986881
sp|Q8K2H2|OTU6B_MOUSE	Q8K2H2	Otud6b	OTU6B_MOUSE OTU domain-containing protein 6B	8	10.626	11.2302	10.8666	0.0797806	0.0322889
sp|Q9CPV5|PMF1_MOUSE	Q9CPV5	Pmf1	PMF1_MOUSE Polyamine-modulated factor 1	4	9.88	13.2603	10.3244	0.424528	0.0634698
sp|Q9JJ78|TOPK_MOUSE	Q9JJ78	Pbk	TOPK_MOUSE Lymphokine-activated killer T-cell-originated protein kinase	4	9.67175	12.8908	10.343	0.414492	0.0967996
sp|Q9D1R2|KTI12_MOUSE	Q9D1R2	Kti12	KTI12_MOUSE Protein KTI12 homolog	5	10.1575	10.4207	13.2383	0.0369004	0.382168
sp|Q9CPR1|RWDD4_MOUSE	Q9CPR1	Rwdd4	RWDD4_MOUSE RWD domain-containing protein 4	7	10.9135	11.7421	11.2265	0.105576	0.0407966
sp|Q9CZD3|SYG_MOUSE	Q9CZD3	Gars	SYG_MOUSE Glycine--tRNA ligase	79	11.5175	12.5968	12.6761	0.129229	0.138284
sp|P05201|AATC_MOUSE	P05201	Got1	AATC_MOUSE Aspartate aminotransferase, cytoplasmic	33	10.2707	11.2271	10.2522	0.12845	-0.00259943
sp|Q8BFY6|PEF1_MOUSE	Q8BFY6	Pef1	PEF1_MOUSE Peflin	3	9.39034	10.3254	11.1054	0.136947	0.242017
sp|Q9ESN9|JIP3_MOUSE	Q9ESN9	Mapk8ip3	JIP3_MOUSE C-Jun-amino-terminal kinase-interacting protein 3	16	13.8826	14.8251	15.716	0.0947738	0.178958
tr|Q9D809|Q9D809_MOUSE	Q9D809	2200002D01Rik	Q9D809_MOUSE MCG22941	2	15.1834	14.3481	11.2062	-0.08163	-0.43819
sp|Q9Z2C5|MTM1_MOUSE	Q9Z2C5	Mtm1	MTM1_MOUSE Myotubularin	5	10.9522	13.2018	11.2381	0.269515	0.037183
sp|Q08509|EPS8_MOUSE	Q08509	Eps8	EPS8_MOUSE Epidermal growth factor receptor kinase substrate 8	23	9.12315	12.3852	8.42671	0.441015	-0.114562
sp|Q8R050|ERF3A_MOUSE	Q8R050	Gspt1	ERF3A_MOUSE Eukaryotic peptide chain release factor GTP-binding subunit ERF3A	33	10.8867	12.2477	12.05	0.169937	0.146455
sp|Q61599|GDIR2_MOUSE	Q61599	Arhgdib	GDIR2_MOUSE Rho GDP-dissociation inhibitor 2	21	11.0274	10.4712	11.0132	-0.0746743	-0.0018561
sp|Q8BV66|IFI44_MOUSE	Q8BV66	Ifi44	IFI44_MOUSE Interferon-induced protein 44	2	11.8562	18.6477	13.7301	0.653359	0.211703
sp|P35761|TTK_MOUSE	P35761	Ttk	TTK_MOUSE Dual specificity protein kinase TTK	2	9.50496	13.8534	11.1821	0.543486	0.23444
sp|P46664|PURA2_MOUSE	P46664	Adss	PURA2_MOUSE Adenylosuccinate synthetase isozyme 2	23	9.97671	10.9176	10.1795	0.130013	0.0290308
sp|P05627|JUN_MOUSE	P05627	Jun	JUN_MOUSE Transcription factor AP-1	9	10.3746	12.2655	8.97224	0.241552	-0.209516
sp|Q78ZA7|NP1L4_MOUSE	Q78ZA7	Nap1l4	NP1L4_MOUSE Nucleosome assembly protein 1-like 4	13	10.3722	11.9984	11.5334	0.210119	0.153091
sp|Q9DB16|CB39L_MOUSE	Q9DB16	Cab39l	CB39L_MOUSE Calcium-binding protein 39-like	2	6.89114	7.72549	7.75264	0.164884	0.169944
sp|Q9D7B1|DUS2L_MOUSE	Q9D7B1	Dus2	DUS2L_MOUSE tRNA-dihydrouridine(20) synthase [NAD(P)+]-like	2	11.9754	13.1296	12.14	0.132742	0.0196907
sp|Q9D0R2|SYTC_MOUSE	Q9D0R2	Tars	SYTC_MOUSE Threonine--tRNA ligase, cytoplasmic	80	9.49803	10.3565	10.3806	0.124838	0.128189
sp|Q9D1A2|CNDP2_MOUSE	Q9D1A2	Cndp2	CNDP2_MOUSE Cytosolic non-specific dipeptidase	23	11.3163	10.6672	11.7154	-0.0852147	0.0500013
sp|P33609|DPOLA_MOUSE	P33609	Pola1	DPOLA_MOUSE DNA polymerase alpha catalytic subunit	3	8.86051	15.3496	10.0739	0.792735	0.185154
sp|Q8C181-2|MBNL2_MOUSE	Q8C181-2	Mbnl2	MBNL2_MOUSE Isoform 2 of Muscleblind-like protein 2	7	10.3813	11.2151	9.96994	0.111457	-0.0583257
sp|Q8CD19|LANC3_MOUSE	Q8CD19	Lancl3	LANC3_MOUSE LanC-like protein 3	3	8.33489	12.6293	9.0821	0.599542	0.123863
sp|Q8BP47|SYNC_MOUSE	Q8BP47	Nars	SYNC_MOUSE Asparagine--tRNA ligase, cytoplasmic	78	10.5461	11.626	10.956	0.140641	0.055012
sp|Q61035|SYHC_MOUSE	Q61035	Hars	SYHC_MOUSE Histidine--tRNA ligase, cytoplasmic	22	10.0244	10.8142	11.4066	0.109416	0.186349
sp|Q9CQS5|RIOK2_MOUSE	Q9CQS5	Riok2	RIOK2_MOUSE Serine/threonine-protein kinase RIO2	2	8.82375	11.3064	10.6161	0.357681	0.266788
tr|Q0VAW6|Q0VAW6_MOUSE	Q0VAW6	8030462N17Rik	Q0VAW6_MOUSE Protein 8030462N17Rik	2	10.7276	13.3576	10.1423	0.316331	-0.0809471
sp|P10711|TCEA1_MOUSE	P10711	Tcea1	TCEA1_MOUSE Transcription elongation factor A protein 1	37	9.15931	11.5589	9.96196	0.335693	0.121191
sp|Q07076|ANXA7_MOUSE	Q07076	Anxa7	ANXA7_MOUSE Annexin A7	23	8.51923	8.66208	8.95879	0.0239909	0.0725806
sp|Q5U3K5|RABL6_MOUSE	Q5U3K5	Rabl6	RABL6_MOUSE Rab-like protein 6	9	8.77035	8.48678	9.27539	-0.0474173	0.0807738
tr|Q8K094|Q8K094_MOUSE	Q8K094	Pvr	Q8K094_MOUSE Poliovirus receptor	10	9.54312	12.4225	9.63764	0.380424	0.0142186
sp|Q9CY62|RN181_MOUSE	Q9CY62	Rnf181	RN181_MOUSE E3 ubiquitin-protein ligase RNF181	1	10.8885	10.2884	11.3733	-0.0817872	0.0628439
sp|Q922F4|TBB6_MOUSE	Q922F4	Tubb6	TBB6_MOUSE Tubulin beta-6 chain	63	12.5211	11.4059	13.7901	-0.134581	0.139265
sp|P97494|GSH1_MOUSE	P97494	Gclc	GSH1_MOUSE Glutamate--cysteine ligase catalytic subunit	11	9.78166	10.6268	10.3668	0.119555	0.0838141
sp|Q8K183|PDXK_MOUSE	Q8K183	Pdxk	PDXK_MOUSE Pyridoxal kinase	2	8.17737	9.3607	8.99323	0.194979	0.137202
sp|Q6ZWY8|TYB10_MOUSE	Q6ZWY8	Tmsb10	TYB10_MOUSE Thymosin beta-10	7	12.5636	12.3503	13.4572	-0.0247092	0.0991312
tr|S4R1W1|S4R1W1_MOUSE	S4R1W1	Gm3839	S4R1W1_MOUSE Uncharacterized protein	8	11.41	11.3717	11.5376	-0.00485468	0.0160404
sp|Q64467|G3PT_MOUSE	Q64467	Gapdhs	G3PT_MOUSE Glyceraldehyde-3-phosphate dehydrogenase, testis-specific	3	6.61702	9.68719	8.05645	0.549896	0.283962
tr|E9QP49|E9QP49_MOUSE	E9QP49	Ehbp1l1	E9QP49_MOUSE EH domain-binding protein 1-like protein 1	3	13.1332	13.2609	14.2929	0.0139642	0.122088
sp|P37913|DNLI1_MOUSE	P37913	Lig1	DNLI1_MOUSE DNA ligase 1	13	11.8369	14.9281	12.4498	0.33474	0.0728356
sp|Q9CPY3|CDCA5_MOUSE	Q9CPY3	Cdca5	CDCA5_MOUSE Sororin	2	8.79895	14.0205	10.9115	0.672134	0.31044
sp|Q8BWY3|ERF1_MOUSE	Q8BWY3	Etf1	ERF1_MOUSE Eukaryotic peptide chain release factor subunit 1	47	9.99737	11.8286	10.7458	0.242654	0.104158
tr|Q6NSP9|Q6NSP9_MOUSE	Q6NSP9	Hmga2	Q6NSP9_MOUSE High mobility group protein HMGI-C	1	7.79552	11.4612	7.05005	0.556046	-0.145011
sp|Q99NB8|UBQL4_MOUSE	Q99NB8	Ubqln4	UBQL4_MOUSE Ubiquilin-4	7	10.0884	12.7323	10.4523	0.33579	0.0511174
sp|Q9DCL8|IPP2_MOUSE	Q9DCL8	Ppp1r2	IPP2_MOUSE Protein phosphatase inhibitor 2	8	10.3125	10.8154	12.1811	0.0686983	0.240251
sp|Q5SVL6|RPGP2_MOUSE	Q5SVL6	Rap1gap2	RPGP2_MOUSE Rap1 GTPase-activating protein 2	1	11.1278	11.2879	11.3271	0.0206056	0.0256113
sp|Q9CR16|PPID_MOUSE	Q9CR16	Ppid	PPID_MOUSE Peptidyl-prolyl cis-trans isomerase D	72	11.2848	12.9145	12.4745	0.194611	0.144604
sp|Q8BHX3|BOREA_MOUSE	Q8BHX3	Cdca8	BOREA_MOUSE Borealin	4	10.1573	12.9952	11.8748	0.355466	0.225394
sp|P00375|DYR_MOUSE	P00375	Dhfr	DYR_MOUSE Dihydrofolate reductase	10	10.3134	11.214	10.6019	0.120775	0.0397984
sp|P58252|EF2_MOUSE	P58252	Eef2	EF2_MOUSE Elongation factor 2	230	9.82887	10.8538	10.4593	0.14311	0.0896819
sp|Q6ZPR6|IBTK_MOUSE	Q6ZPR6	Ibtk	IBTK_MOUSE Inhibitor of Bruton tyrosine kinase	2	11.0795	10.7979	9.92284	-0.0371441	-0.159063
sp|Q9QUR7|PIN1_MOUSE	Q9QUR7	Pin1	PIN1_MOUSE Peptidyl-prolyl cis-trans isomerase NIMA-interacting 1	10	10.3511	11.1494	10.6132	0.107178	0.0360819
sp|Q9CR41|HYPK_MOUSE	Q9CR41	Hypk	HYPK_MOUSE Huntingtin-interacting protein K	7	9.4208	10.4037	9.77528	0.143175	0.0532877
sp|O35685|NUDC_MOUSE	O35685	Nudc	NUDC_MOUSE Nuclear migration protein nudC	33	9.96709	12.0968	10.8087	0.279384	0.116949
sp|Q7TMF2|ERI1_MOUSE	Q7TMF2	Eri1	ERI1_MOUSE 3'-5' exoribonuclease 1	3	8.98932	13.6381	10.3229	0.601364	0.199563
sp|Q69ZI1|SH3R1_MOUSE	Q69ZI1	Sh3rf1	SH3R1_MOUSE E3 ubiquitin-protein ligase SH3RF1	4	10.0611	10.6486	10.7422	0.0818751	0.0944926
sp|Q9ET26|RN114_MOUSE	Q9ET26	Rnf114	RN114_MOUSE E3 ubiquitin-protein ligase RNF114	1	8.61019	11.753	9.6065	0.448908	0.157965
sp|P10518|HEM2_MOUSE	P10518	Alad	HEM2_MOUSE Delta-aminolevulinic acid dehydratase	13	6.64138	6.79995	7.44588	0.03404	0.164959
sp|Q00519|XDH_MOUSE	Q00519	Xdh	XDH_MOUSE Xanthine dehydrogenase/oxidase	22	6.34924	7.54002	6.63843	0.247984	0.0642581
sp|P00493|HPRT_MOUSE	P00493	Hprt1	HPRT_MOUSE Hypoxanthine-guanine phosphoribosyltransferase	21	10.5607	10.9421	11.3235	0.0511829	0.100618
tr|E9Q070|E9Q070_MOUSE	E9Q070	Gm8730	E9Q070_MOUSE Uncharacterized protein	3	8.82517	11.192	9.5538	0.342772	0.11445
sp|P70670|NACAM_MOUSE	P70670	Naca	NACAM_MOUSE Nascent polypeptide-associated complex subunit alpha, muscle-specific form	15	9.38017	11.6295	10.3566	0.310099	0.142858
sp|Q8C1Z8|TM10A_MOUSE	Q8C1Z8	Trmt10a	TM10A_MOUSE tRNA methyltransferase 10 homolog A	1	10.8181	12.2782	11.1165	0.182645	0.0392452
sp|P11157|RIR2_MOUSE	P11157	Rrm2	RIR2_MOUSE Ribonucleoside-diphosphate reductase subunit M2	1	10.1817	14.2947	12.9324	0.489505	0.345016
sp|P17182|ENOA_MOUSE	P17182	Eno1	ENOA_MOUSE Alpha-enolase	307	10.3268	10.5591	11.0045	0.0321058	0.0917021
sp|Q61753|SERA_MOUSE	Q61753	Phgdh	SERA_MOUSE D-3-phosphoglycerate dehydrogenase	92	11.2328	12.3015	12.3866	0.131113	0.141052
sp|Q9D975|SRXN1_MOUSE	Q9D975	Srxn1	SRXN1_MOUSE Sulfiredoxin-1	1	11.052	10.2485	9.11768	-0.108888	-0.277566
sp|Q6PGB6|NAA50_MOUSE	Q6PGB6	Naa50	NAA50_MOUSE N-alpha-acetyltransferase 50	11	11.0709	13.4988	11.2591	0.286064	0.0243293
sp|Q6P8I4|PCNP_MOUSE	Q6P8I4	Pcnp	PCNP_MOUSE PEST proteolytic signal-containing nuclear protein	8	9.79882	11.6709	12.6539	0.252234	0.3689
sp|Q80U04|PJA2_MOUSE	Q80U04	Pja2	PJA2_MOUSE E3 ubiquitin-protein ligase Praja-2	3	10.5823	10.6473	10.5962	0.00883111	0.00188231
sp|Q9QUR6|PPCE_MOUSE	Q9QUR6	Prep	PPCE_MOUSE Prolyl endopeptidase	65	9.6937	10.3372	10.3799	0.0927239	0.0986737
tr|E9Q6U4|E9Q6U4_MOUSE	E9Q6U4	Pfdn4	E9Q6U4_MOUSE Protein Pfdn4	7	9.21936	9.48546	10.5639	0.0410516	0.196409
sp|Q8CES0|NAA30_MOUSE	Q8CES0	Naa30	NAA30_MOUSE N-alpha-acetyltransferase 30	5	10.6983	12.1603	10.807	0.184795	0.0145761
sp|P60330|ESPL1_MOUSE	P60330	Espl1	ESPL1_MOUSE Separin	3	9.11866	11.6496	10.6077	0.353387	0.218213
tr|A2A7S7|A2A7S7_MOUSE	A2A7S7	Yars	A2A7S7_MOUSE Tyrosine--tRNA ligase, cytoplasmic	68	11.5059	12.609	11.6809	0.132085	0.0217744
sp|Q9QYI3|DNJC7_MOUSE	Q9QYI3	Dnajc7	DNJC7_MOUSE DnaJ homolog subfamily C member 7	24	9.97374	12.097	10.0922	0.278449	0.0170382
sp|Q61321|SIX4_MOUSE	Q61321	Six4	SIX4_MOUSE Homeobox protein SIX4	1	10.4291	13.4247	11.2642	0.364277	0.111121
sp|Q80Z60|ECE2_MOUSE	Q80Z60	Ece2	ECE2_MOUSE Endothelin-converting enzyme 2	1	9.75557	10.4918	11.8645	0.104966	0.282352
sp|Q4VAA2|CDV3_MOUSE	Q4VAA2	Cdv3	CDV3_MOUSE Protein CDV3	32	11.1997	13.0749	10.9433	0.223332	-0.0334154
sp|Q924C1|XPO5_MOUSE	Q924C1	Xpo5	XPO5_MOUSE Exportin-5	28	9.73464	11.2908	10.5396	0.213947	0.114622
sp|Q8BK67|RCC2_MOUSE	Q8BK67	Rcc2	RCC2_MOUSE Protein RCC2	42	9.27683	11.6094	10.2017	0.323589	0.137111
sp|Q9CV28|F188A_MOUSE	Q9CV28	Fam188a	F188A_MOUSE Protein FAM188A	2	10.6297	9.31108	11.8588	-0.191081	0.157854
sp|Q7TSV9|ENKD1_MOUSE	Q7TSV9	Enkd1	ENKD1_MOUSE Enkurin domain-containing protein 1	1	9.52876	12.6519	10.8503	0.408992	0.187368
sp|Q7TSJ2-3|MAP6_MOUSE	Q7TSJ2-3	Map6	MAP6_MOUSE Isoform 3 of Microtubule-associated protein 6	2	10.6905	11.448	12.1074	0.0987573	0.179556
sp|Q8BHK9|ERC6L_MOUSE	Q8BHK9	Ercc6l	ERC6L_MOUSE DNA excision repair protein ERCC-6-like	16	10.4642	13.8425	12.2038	0.403642	0.221866
sp|Q8C5N5|PDD2L_MOUSE	Q8C5N5	Pdcd2l	PDD2L_MOUSE Programmed cell death protein 2-like	2	9.99019	11.2525	10.9122	0.171663	0.12736
sp|O35621|PMM1_MOUSE	O35621	Pmm1	PMM1_MOUSE Phosphomannomutase 1	5	10.9865	10.207	11.3369	-0.106176	0.0452943
sp|Q61140|BCAR1_MOUSE	Q61140	Bcar1	BCAR1_MOUSE Breast cancer anti-estrogen resistance protein 1	9	10.4556	10.8068	11.8837	0.047653	0.184708
sp|Q9DB98|LENG1_MOUSE	Q9DB98	Leng1	LENG1_MOUSE Leukocyte receptor cluster member 1 homolog	2	9.57387	12.2017	10.3072	0.349904	0.106484
sp|Q6PGH2|HN1L_MOUSE	Q6PGH2	Hn1l	HN1L_MOUSE Hematological and neurological expressed 1-like protein	14	10.5022	11.8729	10.9455	0.176987	0.0596532
sp|Q99PP9|TRI16_MOUSE	Q99PP9	Trim16	TRI16_MOUSE Tripartite motif-containing protein 16	6	10.6458	12.5017	10.612	0.231843	-0.00459377
sp|P48428|TBCA_MOUSE	P48428	Tbca	TBCA_MOUSE Tubulin-specific chaperone A	15	11.163	10.5318	10.9439	-0.0839739	-0.0286072
sp|O70551|SRPK1_MOUSE	O70551	Srpk1	SRPK1_MOUSE SRSF protein kinase 1	16	9.83975	12.2639	10.4443	0.317723	0.0860202
sp|P45377|ALD2_MOUSE	P45377	Akr1b8	ALD2_MOUSE Aldose reductase-related protein 2	20	11.1491	10.4402	11.5823	-0.0947765	0.0549974
sp|Q9CZH3|PSMG3_MOUSE	Q9CZH3	Psmg3	PSMG3_MOUSE Proteasome assembly chaperone 3	2	9.22167	10.5902	9.61881	0.199631	0.06083
sp|Q8VE10|NAA40_MOUSE	Q8VE10	Naa40	NAA40_MOUSE N-alpha-acetyltransferase 40	3	11.3359	14.4402	11.196	0.349194	-0.0179067
sp|Q9CQ48|NUDC2_MOUSE	Q9CQ48	Nudcd2	NUDC2_MOUSE NudC domain-containing protein 2	10	12.5741	11.1151	12.2148	-0.177932	-0.0418249
sp|Q9QZL0|RIPK3_MOUSE	Q9QZL0	Ripk3	RIPK3_MOUSE Receptor-interacting serine/threonine-protein kinase 3	20	7.25983	8.95969	7.60121	0.303513	0.0662928
sp|Q4VAC9|PKHG3_MOUSE	Q4VAC9	Plekhg3	PKHG3_MOUSE Pleckstrin homology domain-containing family G member 3	3	8.55495	7.91958	6.97144	-0.111337	-0.295303
sp|O08739|AMPD3_MOUSE	O08739	Ampd3	AMPD3_MOUSE AMP deaminase 3	3	6.89202	9.2978	7.79171	0.431963	0.177013
sp|Q9CRB0|SNX24_MOUSE	Q9CRB0	Snx24	SNX24_MOUSE Sorting nexin-24	1	11.6548	11.1669	11.7391	-0.0617021	0.0103923
sp|O70591|PFD2_MOUSE	O70591	Pfdn2	PFD2_MOUSE Prefoldin subunit 2	25	9.91357	10.5267	10.7621	0.0865763	0.118486
sp|Q9JK23|PSMG1_MOUSE	Q9JK23	Psmg1	PSMG1_MOUSE Proteasome assembly chaperone 1	7	11.9706	12.04	12.2648	0.008337	0.0350246
sp|Q8VE47|UBA5_MOUSE	Q8VE47	Uba5	UBA5_MOUSE Ubiquitin-like modifier-activating enzyme 5	13	12.1324	11.3054	10.798	-0.101852	-0.168106
sp|Q9CXF7|CHD1L_MOUSE	Q9CXF7	Chd1l	CHD1L_MOUSE Chromodomain-helicase-DNA-binding protein 1-like	2	9.98592	10.7052	10.7338	0.100351	0.104194
sp|Q9D906|ATG7_MOUSE	Q9D906	Atg7	ATG7_MOUSE Ubiquitin-like modifier-activating enzyme ATG7	10	9.7119	10.4344	10.8199	0.103524	0.155866
sp|O54825|BYST_MOUSE	O54825	Bysl	BYST_MOUSE Bystin	9	8.8519	12.033	9.06334	0.442933	0.0340559
sp|A2AAY5|SPD2B_MOUSE	A2AAY5	Sh3pxd2b	SPD2B_MOUSE SH3 and PX domain-containing protein 2B	30	9.40812	9.41276	10.5087	0.000711969	0.159609
sp|Q149F3|ERF3B_MOUSE	Q149F3	Gspt2	ERF3B_MOUSE Eukaryotic peptide chain release factor GTP-binding subunit ERF3B	37	10.6272	11.8713	11.9292	0.15972	0.166738
sp|P52482|UB2E1_MOUSE	P52482	Ube2e1	UB2E1_MOUSE Ubiquitin-conjugating enzyme E2 E1	1	8.92639	11.8997	10.2647	0.414772	0.201546
sp|Q8BW10|NOB1_MOUSE	Q8BW10	Nob1	NOB1_MOUSE RNA-binding protein NOB1	5	10.0929	13.8307	10.2416	0.454535	0.0211052
sp|O88554|PARP2_MOUSE	O88554	Parp2	PARP2_MOUSE Poly [ADP-ribose] polymerase 2	2	7.70776	11.191	8.74612	0.53796	0.182331
sp|Q78JW9|UBFD1_MOUSE	Q78JW9	Ubfd1	UBFD1_MOUSE Ubiquitin domain-containing protein UBFD1	13	10.3361	9.82121	11.3646	-0.0737138	0.136865
sp|Q07832|PLK1_MOUSE	Q07832	Plk1	PLK1_MOUSE Serine/threonine-protein kinase PLK1	5	10.1476	14.2238	11.4342	0.487175	0.172221
tr|Q8N7N6|Q8N7N6_MOUSE	Q8N7N6	Traf3ip2	Q8N7N6_MOUSE Protein Traf3ip2	2	8.28743	9.73736	10.4153	0.232605	0.329705
sp|Q64163|TFDP2_MOUSE	Q64163	Tfdp2	TFDP2_MOUSE Transcription factor Dp-2	1	10.4777	9.41203	11.5771	-0.15474	0.143955
sp|Q9WU28|PFD5_MOUSE	Q9WU28	Pfdn5	PFD5_MOUSE Prefoldin subunit 5	20	9.77252	10.3335	10.6014	0.0805237	0.117448
sp|P06151|LDHA_MOUSE	P06151	Ldha	LDHA_MOUSE L-lactate dehydrogenase A chain	30	11.1675	11.7416	11.0243	0.0723187	-0.0186251
sp|Q8R1T1|CHMP7_MOUSE	Q8R1T1	Chmp7	CHMP7_MOUSE Charged multivesicular body protein 7	5	10.3838	10.5784	11.2165	0.0267919	0.111296
sp|Q3UA06|PCH2_MOUSE	Q3UA06	Trip13	PCH2_MOUSE Pachytene checkpoint protein 2 homolog	4	9.32505	12.3182	10.5191	0.401611	0.173822
sp|Q9Z1E4|GYS1_MOUSE	Q9Z1E4	Gys1	GYS1_MOUSE Glycogen [starch] synthase, muscle	16	10.7004	13.3077	11.2954	0.314594	0.0780715
sp|Q8VI75|IPO4_MOUSE	Q8VI75	Ipo4	IPO4_MOUSE Importin-4	30	9.78914	11.971	10.5456	0.290286	0.107386
sp|Q9CZ30|OLA1_MOUSE	Q9CZ30	Ola1	OLA1_MOUSE Obg-like ATPase 1	20	10.577	10.5999	10.7357	0.00311807	0.0214873
sp|Q8BGR9|UBCP1_MOUSE	Q8BGR9	Ublcp1	UBCP1_MOUSE Ubiquitin-like domain-containing CTD phosphatase 1	8	9.78771	11.2004	10.7005	0.194503	0.128643
sp|Q9EQX4|AIF1L_MOUSE	Q9EQX4	Aif1l	AIF1L_MOUSE Allograft inflammatory factor 1-like	2	10.089	10.3525	10.74	0.0371962	0.0902163
sp|O09172|GSH0_MOUSE	O09172	Gclm	GSH0_MOUSE Glutamate--cysteine ligase regulatory subunit	11	10.9706	9.78842	11.2631	-0.1645	0.037952
tr|D6RH62|D6RH62_MOUSE	D6RH62	Ddhd1	D6RH62_MOUSE Phospholipase DDHD1	1	10.5988	9.86868	8.63202	-0.102969	-0.296128
sp|Q9WU62|INCE_MOUSE	Q9WU62	Incenp	INCE_MOUSE Inner centromere protein	2	9.31531	14.2158	11.5448	0.609817	0.309571
sp|P53811|PIPNB_MOUSE	P53811	Pitpnb	PIPNB_MOUSE Phosphatidylinositol transfer protein beta isoform	9	10.0361	10.5216	10.8353	0.0681548	0.110547
sp|Q91VX2|UBAP2_MOUSE	Q91VX2	Ubap2	UBAP2_MOUSE Ubiquitin-associated protein 2	24	10.7124	12.3423	10.8668	0.204327	0.0206443
sp|Q8VCH5|RABEK_MOUSE	Q8VCH5	Rabepk	RABEK_MOUSE Rab9 effector protein with kelch motifs	4	11.1652	11.0345	11.5498	-0.0169811	0.0488657
sp|Q8CHP8|PGP_MOUSE	Q8CHP8	Pgp	PGP_MOUSE Phosphoglycolate phosphatase	18	10.6725	10.5523	10.9471	-0.0163456	0.0366414
sp|Q9Z2L7|CRLF3_MOUSE	Q9Z2L7	Crlf3	CRLF3_MOUSE Cytokine receptor-like factor 3	5	11.5576	11.2971	12.5093	-0.0328879	0.114168
sp|Q93092|TALDO_MOUSE	Q93092	Taldo1	TALDO_MOUSE Transaldolase	37	9.68717	11.0835	10.0069	0.194271	0.0468531
sp|Q9JKB3|YBOX3_MOUSE	Q9JKB3	Ybx3	YBOX3_MOUSE Y-box-binding protein 3	17	9.77832	12.5316	10.8767	0.357908	0.153585
sp|Q9CZI9|AEN_MOUSE	Q9CZI9	Aen	AEN_MOUSE Apoptosis-enhancing nuclease	2	7.81523	13.6448	9.19158	0.803992	0.234025
sp|Q9JKB1|UCHL3_MOUSE	Q9JKB1	Uchl3	UCHL3_MOUSE Ubiquitin carboxyl-terminal hydrolase isozyme L3	27	10.1671	9.3166	9.9629	-0.126032	-0.029269
sp|Q8BHN7|CL029_MOUSE	Q8BHN7		CL029_MOUSE Uncharacterized protein C12orf29 homolog	3	9.46576	10.0465	9.21769	0.08591	-0.0383135
sp|Q9CQM5|TXD17_MOUSE	Q9CQM5	Txndc17	TXD17_MOUSE Thioredoxin domain-containing protein 17	10	12.2104	10.3617	11.7399	-0.236852	-0.0566924
sp|P35951|LDLR_MOUSE	P35951	Ldlr	LDLR_MOUSE Low-density lipoprotein receptor	24	9.02793	13.0335	9.23877	0.529761	0.033305
sp|P68368|TBA4A_MOUSE	P68368	Tuba4a	TBA4A_MOUSE Tubulin alpha-4A chain	119	10.7857	11.2416	12.4099	0.0597282	0.202368
sp|P97825|HN1_MOUSE	P97825	Hn1	HN1_MOUSE Hematological and neurological expressed 1 protein	3	11.3257	11.0079	11.7107	-0.041054	0.0482246
sp|Q9CXW3|CYBP_MOUSE	Q9CXW3	Cacybp	CYBP_MOUSE Calcyclin-binding protein	20	9.55081	12.3632	11.5625	0.372353	0.275762
tr|E9PZF0|E9PZF0_MOUSE	E9PZF0	Gm20390	E9PZF0_MOUSE Nucleoside diphosphate kinase	18	10.7525	10.1064	11.6923	-0.0894023	0.120896
sp|Q8R5A0|SMYD2_MOUSE	Q8R5A0	Smyd2	SMYD2_MOUSE N-lysine methyltransferase SMYD2	7	9.35522	10.1347	9.74022	0.115463	0.0581823
sp|Q9WVM1|RGAP1_MOUSE	Q9WVM1	Racgap1	RGAP1_MOUSE Rac GTPase-activating protein 1	17	10.5686	14.7876	11.2238	0.484607	0.086784
sp|Q7TQF7|AMPH_MOUSE	Q7TQF7	Amph	AMPH_MOUSE Amphiphysin	7	9.19097	10.2277	9.73279	0.154195	0.0826359
sp|Q60676|PPP5_MOUSE	Q60676	Ppp5c	PPP5_MOUSE Serine/threonine-protein phosphatase 5	30	10.0074	11.1477	11.1455	0.155683	0.155392
sp|Q9R0Q7|TEBP_MOUSE	Q9R0Q7	Ptges3	TEBP_MOUSE Prostaglandin E synthase 3	14	11.042	11.4384	11.8564	0.0508847	0.102666
sp|Q9CX97|WDR55_MOUSE	Q9CX97	Wdr55	WDR55_MOUSE WD repeat-containing protein 55	7	8.84577	10.1938	8.95218	0.204632	0.0172508
sp|P52293|IMA1_MOUSE	P52293	Kpna2	IMA1_MOUSE Importin subunit alpha-1	18	9.79816	13.2311	10.5578	0.43335	0.107731
sp|Q66JX5|FR1OP_MOUSE	Q66JX5	Fgfr1op	FR1OP_MOUSE FGFR1 oncogene partner	2	9.67423	10.2518	10.773	0.0836629	0.155204
sp|P62962|PROF1_MOUSE	P62962	Pfn1	PROF1_MOUSE Profilin-1	79	10.498	9.67172	12.1123	-0.118277	0.206354
sp|P20065|TYB4_MOUSE	P20065	Tmsb4x	TYB4_MOUSE Thymosin beta-4	4	14.1399	11.0551	12.0331	-0.355063	-0.232768
sp|Q9Z2S7-3|T22D3_MOUSE	Q9Z2S7-3	Tsc22d3	T22D3_MOUSE Isoform 3 of TSC22 domain family protein 3	1	10.0698	8.9818	11.3362	-0.164958	0.170899
sp|P61222|ABCE1_MOUSE	P61222	Abce1	ABCE1_MOUSE ATP-binding cassette sub-family E member 1	40	10.9678	12.3137	11.3406	0.166997	0.0482291
sp|Q9CQF6|ADPPT_MOUSE	Q9CQF6	Aasdhppt	ADPPT_MOUSE L-aminoadipate-semialdehyde dehydrogenase-phosphopantetheinyl transferase	3	9.34494	12.7999	10.4733	0.453873	0.164453
sp|Q9QXB9|DRG2_MOUSE	Q9QXB9	Drg2	DRG2_MOUSE Developmentally-regulated GTP-binding protein 2	15	9.35647	10.286	10.3606	0.136645	0.147071
sp|Q8R550-2|SH3K1_MOUSE	Q8R550-2	Sh3kbp1	SH3K1_MOUSE Isoform 2 of SH3 domain-containing kinase-binding protein 1	52	10.0881	11.1762	10.0562	0.147776	-0.00457795
sp|Q3UJP5|CH037_MOUSE	Q3UJP5		CH037_MOUSE Protein C8orf37 homolog	4	11.178	11.8197	11.7025	0.0805347	0.066165
tr|A2AE27|A2AE27_MOUSE	A2AE27	Ampd2	A2AE27_MOUSE AMP deaminase 2	17	11.5074	13.3496	12.3521	0.214232	0.102189
sp|Q9CPX6|ATG3_MOUSE	Q9CPX6	Atg3	ATG3_MOUSE Ubiquitin-like-conjugating enzyme ATG3	13	12.6922	10.8962	11.915	-0.220117	-0.0911624
sp|Q9CQL7|MOFA1_MOUSE	Q9CQL7	Mrfap1	MOFA1_MOUSE MORF4 family-associated protein 1	5	8.80341	9.3567	10.6813	0.0879368	0.278949
sp|Q8BWZ3|NAA25_MOUSE	Q8BWZ3	Naa25	NAA25_MOUSE N-alpha-acetyltransferase 25, NatB auxiliary subunit	20	10.0784	12.5537	9.90012	0.316842	-0.0257489
sp|Q9JMH6|TRXR1_MOUSE	Q9JMH6	Txnrd1	TRXR1_MOUSE Thioredoxin reductase 1, cytoplasmic	20	9.4542	11.4234	10.4495	0.27297	0.144412
sp|P11499|HS90B_MOUSE	P11499	Hsp90ab1	HS90B_MOUSE Heat shock protein HSP 90-beta	185	10.7543	11.9376	11.9219	0.150601	0.148708
sp|Q9D7V2|LYSM2_MOUSE	Q9D7V2	Lysmd2	LYSM2_MOUSE LysM and putative peptidoglycan-binding domain-containing protein 2	2	10.4876	12.7553	11.4555	0.282417	0.127355
tr|Q3ULB1|Q3ULB1_MOUSE	Q3ULB1	Tes	Q3ULB1_MOUSE Testin	57	10.4715	10.4218	10.9861	-0.00685901	0.0692078
sp|Q6NZM9|HDAC4_MOUSE	Q6NZM9	Hdac4	HDAC4_MOUSE Histone deacetylase 4	13	10.4441	11.4916	11.7937	0.137895	0.175326
sp|O35098|DPYL4_MOUSE	O35098	Dpysl4	DPYL4_MOUSE Dihydropyrimidinase-related protein 4	3	13.2652	12.5505	15.3186	-0.0798966	0.207641
sp|A8C756|THADA_MOUSE	A8C756	Thada	THADA_MOUSE Thyroid adenoma-associated protein homolog	4	9.15297	10.8591	10.3606	0.246591	0.178792
sp|Q9Z207|DIAP3_MOUSE	Q9Z207	Diaph3	DIAP3_MOUSE Protein diaphanous homolog 3	3	9.24592	10.7133	9.44954	0.212514	0.0314277
sp|Q80W37|SPN1_MOUSE	Q80W37	Snupn	SPN1_MOUSE Snurportin-1	3	9.90991	10.8253	11.1553	0.127458	0.170788
sp|Q8VEJ4|NLE1_MOUSE	Q8VEJ4	Nle1	NLE1_MOUSE Notchless protein homolog 1	14	8.47604	10.6913	9.17654	0.334982	0.114559
sp|Q924H5|RA51C_MOUSE	Q924H5	Rad51c	RA51C_MOUSE DNA repair protein RAD51 homolog 3	1	8.4222	14.6014	11.5179	0.793832	0.451607
sp|Q9CWJ9|PUR9_MOUSE	Q9CWJ9	Atic	PUR9_MOUSE Bifunctional purine biosynthesis protein PURH	59	10.6801	11.3735	11.1957	0.0907553	0.0680187
sp|Q99J10|CTU1_MOUSE	Q99J10	Ctu1	CTU1_MOUSE Cytoplasmic tRNA 2-thiolation protein 1	3	10.4313	11.292	10.378	0.114375	-0.00738733
sp|E9Q5G3|KIF23_MOUSE	E9Q5G3	Kif23	KIF23_MOUSE Kinesin-like protein KIF23	14	10.205	14.2796	12.0522	0.484676	0.240014
sp|P68369|TBA1A_MOUSE	P68369	Tuba1a	TBA1A_MOUSE Tubulin alpha-1A chain	73	11.2759	10.7506	12.6533	-0.0688148	0.166278
sp|P57776-2|EF1D_MOUSE	P57776-2	Eef1d	EF1D_MOUSE Isoform 2 of Elongation factor 1-delta	2	7.89994	9.37408	9.58582	0.246836	0.27906
sp|Q8BLH7|HIRP3_MOUSE	Q8BLH7	Hirip3	HIRP3_MOUSE HIRA-interacting protein 3	6	9.40979	12.9871	9.2577	0.46485	-0.0235081
sp|P06745|G6PI_MOUSE	P06745	Gpi	G6PI_MOUSE Glucose-6-phosphate isomerase	71	9.71136	10.3906	10.5962	0.0975311	0.125797
sp|Q9CWY3|SETD6_MOUSE	Q9CWY3	Setd6	SETD6_MOUSE N-lysine methyltransferase SETD6	1	7.56941	11.9362	10.1711	0.657089	0.426223
sp|Q99NG0|ARIP4_MOUSE	Q99NG0	Rad54l2	ARIP4_MOUSE Helicase ARIP4	1	12.2785	13.031	14.4345	0.085817	0.233389
sp|Q3UG98|NAT9_MOUSE	Q3UG98	Nat9	NAT9_MOUSE N-acetyltransferase 9	3	11.5836	11.6396	11.8351	0.00695616	0.0309894
sp|P17809|GTR1_MOUSE	P17809	Slc2a1	GTR1_MOUSE Solute carrier family 2, facilitated glucose transporter member 1	8	11.9686	16.7092	11.6082	0.481392	-0.0441039
sp|P97808|FXYD5_MOUSE	P97808	Fxyd5	FXYD5_MOUSE FXYD domain-containing ion transport regulator 5	2	12.0535	14.082	9.66476	0.224401	-0.318645
sp|Q80W47|WIPI2_MOUSE	Q80W47	Wipi2	WIPI2_MOUSE WD repeat domain phosphoinositide-interacting protein 2	13	9.41709	11.3287	10.6626	0.266625	0.179205
sp|Q9D1G2|PMVK_MOUSE	Q9D1G2	Pmvk	PMVK_MOUSE Phosphomevalonate kinase	9	13.7537	10.3991	13.5638	-0.403354	-0.0200545
sp|Q62469|ITA2_MOUSE	Q62469	Itga2	ITA2_MOUSE Integrin alpha-2	3	6.23863	12.1292	7.25319	0.959183	0.217388
sp|P05063|ALDOC_MOUSE	P05063	Aldoc	ALDOC_MOUSE Fructose-bisphosphate aldolase C	31	8.83632	9.56465	10.0823	0.114266	0.190306
sp|Q9CSH3|RRP44_MOUSE	Q9CSH3	Dis3	RRP44_MOUSE Exosome complex exonuclease RRP44	51	9.03669	11.0893	9.93657	0.295308	0.136954
sp|Q64311|NTAN1_MOUSE	Q64311	Ntan1	NTAN1_MOUSE Protein N-terminal asparagine amidohydrolase	6	12.222	10.3632	12.2158	-0.238013	-0.000728503
tr|Q8BZY3|Q8BZY3_MOUSE	Q8BZY3	Ddx19b	Q8BZY3_MOUSE Protein Ddx19b	2	11.4159	11.747	11.6576	0.041247	0.0302254
sp|P70296|PEBP1_MOUSE	P70296	Pebp1	PEBP1_MOUSE Phosphatidylethanolamine-binding protein 1	20	11.9019	9.07779	10.7867	-0.390784	-0.141946
sp|P20664|PRI1_MOUSE	P20664	Prim1	PRI1_MOUSE DNA primase small subunit	5	9.47122	15.701	10.3679	0.729237	0.130497
sp|Q64674|SPEE_MOUSE	Q64674	Srm	SPEE_MOUSE Spermidine synthase	13	11.0741	10.4637	11.443	-0.0817944	0.0472737
sp|Q99MD9|NASP_MOUSE	Q99MD9	Nasp	NASP_MOUSE Nuclear autoantigenic sperm protein	35	12.104	15.8228	13.2103	0.386519	0.126177
sp|Q06649|3BP2_MOUSE	Q06649	Sh3bp2	3BP2_MOUSE SH3 domain-binding protein 2	3	8.84454	9.54324	10.5659	0.109693	0.256563
sp|P18155|MTDC_MOUSE	P18155	Mthfd2	MTDC_MOUSE Bifunctional methylenetetrahydrofolate dehydrogenase/cyclohydrolase, mitochondrial	36	12.4349	16.0063	11.9098	0.364251	-0.0622392
sp|Q99LQ4|CCD23_MOUSE	Q99LQ4	Ccdc23	CCD23_MOUSE Coiled-coil domain-containing protein 23	1	13.8801	10.1	12.0588	-0.458659	-0.202928
sp|P50431|GLYC_MOUSE	P50431	Shmt1	GLYC_MOUSE Serine hydroxymethyltransferase, cytosolic	22	9.64215	11.5628	10.433	0.262066	0.113731
sp|P30416|FKBP4_MOUSE	P30416	Fkbp4	FKBP4_MOUSE Peptidyl-prolyl cis-trans isomerase FKBP4	40	10.5757	13.1824	12.4628	0.317861	0.236882
sp|Q9D0F9|PGM1_MOUSE	Q9D0F9	Pgm1	PGM1_MOUSE Phosphoglucomutase-1	30	9.53821	9.91831	9.82279	0.0563762	0.0424136
tr|B0R0Y8|B0R0Y8_MOUSE	B0R0Y8	Sh3kbp1	B0R0Y8_MOUSE SH3 domain-containing kinase-binding protein 1 (Fragment)	1	10.691	10.4806	10.256	-0.0286633	-0.0599242
sp|Q8K120|NFAC4_MOUSE	Q8K120	Nfatc4	NFAC4_MOUSE Nuclear factor of activated T-cells, cytoplasmic 4	1	12.4381	11.3311	12.5495	-0.134475	0.0128675
sp|Q8C1A3|MTRR_MOUSE	Q8C1A3	Mtrr	MTRR_MOUSE Methionine synthase reductase	2	8.94161	10.6457	10.0594	0.25166	0.169937
sp|Q99M31|HSP7E_MOUSE	Q99M31	Hspa14	HSP7E_MOUSE Heat shock 70 kDa protein 14	19	9.67623	11.7649	10.2295	0.281977	0.0802246
sp|Q8CDM8|F16B1_MOUSE	Q8CDM8	Fam160b1	F16B1_MOUSE Protein FAM160B1	7	10.5186	11.7671	12.0732	0.161817	0.198875
sp|Q8R574|KPRB_MOUSE	Q8R574	Prpsap2	KPRB_MOUSE Phosphoribosyl pyrophosphate synthase-associated protein 2	21	9.9854	12.1289	11.1516	0.280559	0.159357
sp|Q8BGQ7|SYAC_MOUSE	Q8BGQ7	Aars	SYAC_MOUSE Alanine--tRNA ligase, cytoplasmic	134	10.8225	10.9929	12.1856	0.0225409	0.171135
sp|O88396|GRPE2_MOUSE	O88396	Grpel2	GRPE2_MOUSE GrpE protein homolog 2, mitochondrial	5	10.0607	16.3202	8.95614	0.697921	-0.167788
sp|Q60605-2|MYL6_MOUSE	Q60605-2	Myl6	MYL6_MOUSE Isoform Smooth muscle of Myosin light polypeptide 6	6	9.16824	9.35993	11.2302	0.0298519	0.292666
sp|P53612|PGTB2_MOUSE	P53612	Rabggtb	PGTB2_MOUSE Geranylgeranyl transferase type-2 subunit beta	1	8.2031	9.64972	11.5438	0.234318	0.492872
tr|E9Q912|E9Q912_MOUSE	E9Q912	Rap1gds1	E9Q912_MOUSE Protein Rap1gds1	22	10.9533	11.0785	12.1222	0.0164045	0.146295
sp|P68037|UB2L3_MOUSE	P68037	Ube2l3	UB2L3_MOUSE Ubiquitin-conjugating enzyme E2 L3	13	11.9267	10.2066	11.731	-0.224691	-0.0238775
sp|Q9WUK2|IF4H_MOUSE	Q9WUK2	Eif4h	IF4H_MOUSE Eukaryotic translation initiation factor 4H	32	10.5307	10.6963	11.0439	0.0225072	0.0686438
tr|B1AT82|B1AT82_MOUSE	B1AT82	Prpsap1	B1AT82_MOUSE MCG6846, isoform CRA_c	18	9.66352	11.5459	10.9381	0.256757	0.178736
sp|Q99LS3|SERB_MOUSE	Q99LS3	Psph	SERB_MOUSE Phosphoserine phosphatase	11	11.4806	12.0264	12.2215	0.0670103	0.0902234
sp|Q8BZW8|NHLC2_MOUSE	Q8BZW8	Nhlrc2	NHLC2_MOUSE NHL repeat-containing protein 2	25	10.2602	10.9382	11.222	0.0923051	0.129264
sp|Q8BK64|AHSA1_MOUSE	Q8BK64	Ahsa1	AHSA1_MOUSE Activator of 90 kDa heat shock protein ATPase homolog 1	26	11.1186	12.1208	11.9946	0.124507	0.109416
sp|Q80VJ2|SRA1_MOUSE	Q80VJ2	Sra1	SRA1_MOUSE Steroid receptor RNA activator 1	11	12.4851	9.24507	12.9436	-0.433452	0.0520257
sp|P15532|NDKA_MOUSE	P15532	Nme1	NDKA_MOUSE Nucleoside diphosphate kinase A	32	11.0752	10.122	11.5996	-0.12984	0.0667335
sp|Q8CC12|CDAN1_MOUSE	Q8CC12	Cdan1	CDAN1_MOUSE Codanin-1	1	9.34007	9.89315	10.9841	0.0829965	0.233913
sp|Q02053|UBA1_MOUSE	Q02053	Uba1	UBA1_MOUSE Ubiquitin-like modifier-activating enzyme 1	157	10.7929	11.553	11.3364	0.0981834	0.0708874
sp|Q5S006|LRRK2_MOUSE	Q5S006	Lrrk2	LRRK2_MOUSE Leucine-rich repeat serine/threonine-protein kinase 2	21	9.54169	11.2686	9.31061	0.23999	-0.0353685
sp|Q9Z1Q5|CLIC1_MOUSE	Q9Z1Q5	Clic1	CLIC1_MOUSE Chloride intracellular channel protein 1	28	11.7166	11.2134	11.7192	-0.0633335	0.000317529
tr|E9PWG6|E9PWG6_MOUSE	E9PWG6	Ncapg	E9PWG6_MOUSE Protein Ncapg	11	11.0814	13.6123	12.0523	0.296768	0.121168
sp|P31786|ACBP_MOUSE	P31786	Dbi	ACBP_MOUSE Acyl-CoA-binding protein	14	8.97958	7.81009	9.64814	-0.201307	0.103604
sp|Q91VH6|MEMO1_MOUSE	Q91VH6	Memo1	MEMO1_MOUSE Protein MEMO1	6	11.3479	9.26152	10.3991	-0.293105	-0.125964
sp|O70126|AURKB_MOUSE	O70126	Aurkb	AURKB_MOUSE Aurora kinase B	3	9.29938	13.5778	10.384	0.546044	0.159161
sp|P59325|IF5_MOUSE	P59325	Eif5	IF5_MOUSE Eukaryotic translation initiation factor 5	33	10.8218	12.0562	10.7608	0.155835	-0.00815281
tr|G3X8Y3|G3X8Y3_MOUSE	G3X8Y3	Naa15	G3X8Y3_MOUSE N-alpha-acetyltransferase 15, NatA auxiliary subunit	53	10.8281	12.9512	11.3209	0.2583	0.0642005
sp|O09030|I13R1_MOUSE	O09030	Il13ra1	I13R1_MOUSE Interleukin-13 receptor subunit alpha-1	1	6.6622	9.84122	8.91494	0.562839	0.420227
sp|P14069|S10A6_MOUSE	P14069	S100a6	S10A6_MOUSE Protein S100-A6	21	11.573	10.3376	10.4066	-0.162856	-0.15326
sp|Q99LC8|EI2BA_MOUSE	Q99LC8	Eif2b1	EI2BA_MOUSE Translation initiation factor eIF-2B subunit alpha	9	10.0733	11.2393	9.99524	0.158024	-0.0112205
sp|Q7TNF9|F117A_MOUSE	Q7TNF9	Fam117a	F117A_MOUSE Protein FAM117A	3	9.28943	11.2617	10.3514	0.277769	0.15617
sp|Q7TQI3|OTUB1_MOUSE	Q7TQI3	Otub1	OTUB1_MOUSE Ubiquitin thioesterase OTUB1	15	10.5764	10.2251	11.4338	-0.0487303	0.112464
sp|Q60864|STIP1_MOUSE	Q60864	Stip1	STIP1_MOUSE Stress-induced-phosphoprotein 1	132	10.5267	11.8238	11.3303	0.167639	0.106134
sp|Q7TSI3|PP6R1_MOUSE	Q7TSI3	Ppp6r1	PP6R1_MOUSE Serine/threonine-protein phosphatase 6 regulatory subunit 1	9	11.1609	11.9683	12.2941	0.100756	0.139507
sp|O08808|DIAP1_MOUSE	O08808	Diaph1	DIAP1_MOUSE Protein diaphanous homolog 1	47	10.0168	11.9789	10.7031	0.258071	0.0955954
sp|P68372|TBB4B_MOUSE	P68372	Tubb4b	TBB4B_MOUSE Tubulin beta-4B chain	309	11.6722	10.9281	12.6737	-0.0950297	0.118764
sp|Q9DBU3|RIOK3_MOUSE	Q9DBU3	Riok3	RIOK3_MOUSE Serine/threonine-protein kinase RIO3	5	8.77262	9.9584	9.54376	0.182907	0.12155
sp|Q9ER72|SYCC_MOUSE	Q9ER72	Cars	SYCC_MOUSE Cysteine--tRNA ligase, cytoplasmic	59	10.3532	11.6865	10.8519	0.174766	0.0678788
sp|Q6P1F6|2ABA_MOUSE	Q6P1F6	Ppp2r2a	2ABA_MOUSE Serine/threonine-protein phosphatase 2A 55 kDa regulatory subunit B alpha isoform	13	9.25817	10.5453	10.2769	0.187803	0.15061
sp|Q61699|HS105_MOUSE	Q61699	Hsph1	HS105_MOUSE Heat shock protein 105 kDa	73	10.1311	12.441	11.9928	0.296302	0.243375
sp|Q8CDN6|TXNL1_MOUSE	Q8CDN6	Txnl1	TXNL1_MOUSE Thioredoxin-like protein 1	60	10.9713	10.981	11.6775	0.0012826	0.0900004
sp|Q99PG2|OGFR_MOUSE	Q99PG2	Ogfr	OGFR_MOUSE Opioid growth factor receptor	20	10.0738	9.97427	9.85525	-0.0143271	-0.0316464
tr|E9QKK1|E9QKK1_MOUSE	E9QKK1	Cenpe	E9QKK1_MOUSE Centromere-associated protein E	3	9.28375	14.0435	10.593	0.597126	0.190335
sp|P62827|RAN_MOUSE	P62827	Ran	RAN_MOUSE GTP-binding nuclear protein Ran	29	10.8271	11.4567	12.2992	0.0815414	0.183914
sp|P60840|ENSA_MOUSE	P60840	Ensa	ENSA_MOUSE Alpha-endosulfine	6	10.0927	11.3929	10.4968	0.174825	0.0566312
sp|P10639|THIO_MOUSE	P10639	Txn	THIO_MOUSE Thioredoxin	50	12.6164	10.0678	11.7068	-0.325551	-0.10796
sp|Q9D0I9|SYRC_MOUSE	Q9D0I9	Rars	SYRC_MOUSE Arginine--tRNA ligase, cytoplasmic	97	9.40134	11.0355	9.56003	0.231215	0.0241488
sp|P22437|PGH1_MOUSE	P22437	Ptgs1	PGH1_MOUSE Prostaglandin G/H synthase 1	23	7.24187	13.5635	7.34692	0.905296	0.0207761
sp|Q8C3Y4|KNTC1_MOUSE	Q8C3Y4	Kntc1	KNTC1_MOUSE Kinetochore-associated protein 1	11	10.8778	14.6649	12.5159	0.430979	0.20237
sp|Q08619|IFI5B_MOUSE	Q08619	Ifi205b	IFI5B_MOUSE Interferon-activable protein 205-B	23	7.43383	10.0782	8.67003	0.439062	0.221932
sp|P48024|EIF1_MOUSE	P48024	Eif1	EIF1_MOUSE Eukaryotic translation initiation factor 1	11	10.3415	9.51146	10.6309	-0.1207	0.0398209
sp|Q3UCV8|OTUL_MOUSE	Q3UCV8	Otulin	OTUL_MOUSE Ubiquitin thioesterase otulin	6	9.51072	9.25471	9.60749	-0.0393666	0.014605
sp|P18654|KS6A3_MOUSE	P18654	Rps6ka3	KS6A3_MOUSE Ribosomal protein S6 kinase alpha-3	13	9.46136	11.1215	10.69	0.233233	0.176138
sp|Q61097|KSR1_MOUSE	Q61097	Ksr1	KSR1_MOUSE Kinase suppressor of Ras 1	4	10.1144	9.44888	10.4711	-0.0982005	0.050001
sp|Q9D7H3|RTCA_MOUSE	Q9D7H3	RtcA	RTCA_MOUSE RNA 3'-terminal phosphate cyclase	13	11.1232	11.4107	11.8456	0.0368073	0.0907812
sp|Q7TQI7|ABTB2_MOUSE	Q7TQI7	Abtb2	ABTB2_MOUSE Ankyrin repeat and BTB/POZ domain-containing protein 2	2	9.38982	10.5085	11.6293	0.162388	0.308597
sp|P29595|NEDD8_MOUSE	P29595	Nedd8	NEDD8_MOUSE NEDD8	28	10.9355	9.80637	10.2543	-0.157232	-0.0928009
sp|Q8VCP8|KAD6_MOUSE	Q8VCP8	Ak6	KAD6_MOUSE Adenylate kinase isoenzyme 6	5	10.6489	11.0249	11.5452	0.0500626	0.116583
sp|Q9CQM9|GLRX3_MOUSE	Q9CQM9	Glrx3	GLRX3_MOUSE Glutaredoxin-3	16	10.5731	11.2532	11.1386	0.0899442	0.0751711
sp|Q64737|PUR2_MOUSE	Q64737	Gart	PUR2_MOUSE Trifunctional purine biosynthetic protein adenosine-3	64	11.3294	12.907	12.8981	0.188083	0.187078
sp|Q9R061|NUBP2_MOUSE	Q9R061	Nubp2	NUBP2_MOUSE Cytosolic Fe-S cluster assembly factor NUBP2	9	11.2666	11.3155	11.4567	0.00624334	0.024139
sp|Q8C1B1|CAMP2_MOUSE	Q8C1B1	Camsap2	CAMP2_MOUSE Calmodulin-regulated spectrin-associated protein 2	9	9.86088	10.5036	9.85732	0.0910948	-0.000520851
sp|P99024|TBB5_MOUSE	P99024	Tubb5	TBB5_MOUSE Tubulin beta-5 chain	48	11.8596	10.6014	13.8724	-0.161802	0.226167
sp|Q8WTY4|CPIN1_MOUSE	Q8WTY4	Ciapin1	CPIN1_MOUSE Anamorsin	13	10.1245	10.5018	11.3956	0.0527844	0.170626
sp|Q9EQQ9|NCOAT_MOUSE	Q9EQQ9	Mgea5	NCOAT_MOUSE Bifunctional protein NCOAT	18	11.8876	11.9351	12.3794	0.00575272	0.0584785
sp|P51125|ICAL_MOUSE	P51125	Cast	ICAL_MOUSE Calpastatin	66	11.0431	11.6653	12.0796	0.079084	0.129427
sp|Q9JJU8|SH3L1_MOUSE	Q9JJU8	Sh3bgrl	SH3L1_MOUSE SH3 domain-binding glutamic acid-rich-like protein	22	10.2613	8.30958	9.78636	-0.304367	-0.0683691
sp|Q8C6E0|CC104_MOUSE	Q8C6E0	Ccdc104	CC104_MOUSE Coiled-coil domain-containing protein 104	3	9.81749	11.7934	10.8039	0.264554	0.138126
sp|P04918|SAA3_MOUSE	P04918	Saa3	SAA3_MOUSE Serum amyloid A-3 protein	1	10.2028	9.87259	10.9279	-0.0474702	0.0990496
sp|Q8CHW5|BICR2_MOUSE	Q8CHW5	Ccdc64b	BICR2_MOUSE Bicaudal D-related protein 2	2	10.7363	12.119	12.9982	0.174772	0.275809
sp|Q9QUH0|GLRX1_MOUSE	Q9QUH0	Glrx	GLRX1_MOUSE Glutaredoxin-1	9	8.38917	7.28817	7.89398	-0.20297	-0.087775
sp|Q9EST5|AN32B_MOUSE	Q9EST5	Anp32b	AN32B_MOUSE Acidic leucine-rich nuclear phosphoprotein 32 family member B	6	10.7415	11.969	11.7438	0.156116	0.12871
sp|Q80UN9|MOD5_MOUSE	Q80UN9	Trit1	MOD5_MOUSE tRNA dimethylallyltransferase, mitochondrial	3	9.78961	12.7672	11.2667	0.383119	0.202745
sp|Q922H9|ZN330_MOUSE	Q922H9	Znf330	ZN330_MOUSE Zinc finger protein 330	12	10.8421	11.2197	10.5064	0.0493839	-0.0453838
sp|Q8CHW4|EI2BE_MOUSE	Q8CHW4	Eif2b5	EI2BE_MOUSE Translation initiation factor eIF-2B subunit epsilon	8	9.59475	11.1437	10.3865	0.21591	0.114392
sp|Q810A3|TTC9C_MOUSE	Q810A3	Ttc9c	TTC9C_MOUSE Tetratricopeptide repeat protein 9C	3	10.4355	12.2448	12.3437	0.230665	0.242278
sp|Q9DD02|HIKES_MOUSE	Q9DD02	L7rn6	HIKES_MOUSE Protein Hikeshi	1	9.00729	10.2225	12.1073	0.182582	0.426711
sp|P60843|IF4A1_MOUSE	P60843	Eif4a1	IF4A1_MOUSE Eukaryotic initiation factor 4A-I	25	9.5789	10.199	10.2616	0.0904954	0.099323
sp|Q9DAM7|TM263_MOUSE	Q9DAM7	Tmem263	TM263_MOUSE Transmembrane protein 263	4	12.6103	10.4903	12.7639	-0.26555	0.0174669
sp|Q921I2|KLDC4_MOUSE	Q921I2	Klhdc4	KLDC4_MOUSE Kelch domain-containing protein 4	14	12.1386	13.7373	12.3715	0.178501	0.0274164
sp|Q9D0T2|DUS12_MOUSE	Q9D0T2	Dusp12	DUS12_MOUSE Dual specificity protein phosphatase 12	3	8.02476	8.66357	8.39017	0.110504	0.0642414
sp|Q8VCQ3|NRBF2_MOUSE	Q8VCQ3	Nrbf2	NRBF2_MOUSE Nuclear receptor-binding factor 2	3	10.0443	11.0003	11.1462	0.131174	0.150181
sp|P54103|DNJC2_MOUSE	P54103	Dnajc2	DNJC2_MOUSE DnaJ homolog subfamily C member 2	33	9.77077	11.6483	9.66966	0.253573	-0.0150078
sp|Q9D187|MIP18_MOUSE	Q9D187	Fam96b	MIP18_MOUSE Mitotic spindle-associated MMXD complex subunit MIP18	4	11.4523	11.2292	11.0983	-0.0283737	-0.045292
sp|Q9R0N0|GALK1_MOUSE	Q9R0N0	Galk1	GALK1_MOUSE Galactokinase	24	11.5751	12.0561	11.8115	0.05874	0.029159
sp|Q9EP82|WDR4_MOUSE	Q9EP82	Wdr4	WDR4_MOUSE tRNA (guanine-N(7)-)-methyltransferase non-catalytic subunit WDR4	3	9.20816	13.7237	11.6734	0.575682	0.342239
sp|Q7TNE3|SPAG7_MOUSE	Q7TNE3	Spag7	SPAG7_MOUSE Sperm-associated antigen 7	6	9.8675	11.3777	11.234	0.205446	0.187117
sp|P07901|HS90A_MOUSE	P07901	Hsp90aa1	HS90A_MOUSE Heat shock protein HSP 90-alpha	226	10.4861	12.1281	11.5277	0.209873	0.136623
sp|P61600|NAA20_MOUSE	P61600	Naa20	NAA20_MOUSE N-alpha-acetyltransferase 20	3	10.9684	12.6626	9.86814	0.207221	-0.152506
sp|P35700|PRDX1_MOUSE	P35700	Prdx1	PRDX1_MOUSE Peroxiredoxin-1	75	11.088	10.8096	11.9186	-0.0366883	0.104213
sp|P97822|AN32E_MOUSE	P97822	Anp32e	AN32E_MOUSE Acidic leucine-rich nuclear phosphoprotein 32 family member E	3	10.8387	14.9331	12.859	0.462317	0.246579
sp|Q6NXN1|SZRD1_MOUSE	Q6NXN1	Szrd1	SZRD1_MOUSE SUZ domain-containing protein 1	13	10.1435	11.062	10.0981	0.125052	-0.00648142
sp|Q920E5|FPPS_MOUSE	Q920E5	Fdps	FPPS_MOUSE Farnesyl pyrophosphate synthase	17	12.5112	13.0983	13.0658	0.0661518	0.0625666
sp|Q61598|GDIB_MOUSE	Q61598	Gdi2	GDIB_MOUSE Rab GDP dissociation inhibitor beta	57	10.8555	9.77604	11.0549	-0.151106	0.0262617
sp|Q8CHQ0|FBX4_MOUSE	Q8CHQ0	Fbxo4	FBX4_MOUSE F-box only protein 4	2	10.3374	9.99481	10.0661	-0.0486165	-0.0383666
sp|Q9WUA3|K6PP_MOUSE	Q9WUA3	Pfkp	K6PP_MOUSE 6-phosphofructokinase type C	53	11.128	11.4286	11.6797	0.0384579	0.0698158
tr|F2Z3U3|F2Z3U3_MOUSE	F2Z3U3	Raph1	F2Z3U3_MOUSE Protein Raph1 (Fragment)	6	9.84962	11.1123	10.8223	0.174023	0.135871
sp|P18760|COF1_MOUSE	P18760	Cfl1	COF1_MOUSE Cofilin-1	91	11.0392	10.0221	11.5078	-0.139447	0.0599786
sp|Q8K354|CBR3_MOUSE	Q8K354	Cbr3	CBR3_MOUSE Carbonyl reductase [NADPH] 3	28	9.44771	9.30422	9.44685	-0.022079	-0.00013068
sp|P33174|KIF4_MOUSE	P33174	Kif4	KIF4_MOUSE Chromosome-associated kinesin KIF4	25	10.3164	13.5346	11.1403	0.391719	0.11086
sp|Q9JIG4|PPR3F_MOUSE	Q9JIG4	Ppp1r3f	PPR3F_MOUSE Protein phosphatase 1 regulatory subunit 3F	2	7.79918	9.27344	10.0679	0.249782	0.368366
sp|Q99L48|NMD3_MOUSE	Q99L48	Nmd3	NMD3_MOUSE 60S ribosomal export protein NMD3	9	9.81959	11.9794	10.1377	0.286815	0.0459978
sp|P16110|LEG3_MOUSE	P16110	Lgals3	LEG3_MOUSE Galectin-3	18	9.19059	8.74838	8.70716	-0.0711417	-0.0779542
sp|P30681|HMGB2_MOUSE	P30681	Hmgb2	HMGB2_MOUSE High mobility group protein B2	29	9.57155	11.1471	12.1717	0.219845	0.346704
sp|Q9D061|ACBD6_MOUSE	Q9D061	Acbd6	ACBD6_MOUSE Acyl-CoA-binding domain-containing protein 6	4	9.28526	10.0921	11.1792	0.120206	0.267806
sp|Q8R2U4|NTM1A_MOUSE	Q8R2U4	Ntmt1	NTM1A_MOUSE N-terminal Xaa-Pro-Lys N-methyltransferase 1	10	10.2173	10.1286	10.0935	-0.0125839	-0.0175912
sp|Q6P6J0|ADAT2_MOUSE	Q6P6J0	Adat2	ADAT2_MOUSE tRNA-specific adenosine deaminase 2	3	8.07547	9.50912	8.07303	0.235766	-0.000435126
sp|P22907|HEM3_MOUSE	P22907	Hmbs	HEM3_MOUSE Porphobilinogen deaminase	15	9.36215	10.1112	10.1546	0.111045	0.117219
tr|Q99NF7|Q99NF7_MOUSE	Q99NF7	Ppm1b	Q99NF7_MOUSE Ppm1b protein	16	10.3808	10.3603	10.643	-0.00284839	0.0359979
sp|Q8BY71|HAT1_MOUSE	Q8BY71	Hat1	HAT1_MOUSE Histone acetyltransferase type B catalytic subunit	6	9.6111	12.7104	11.2209	0.403239	0.223419
sp|Q9CWR7|STEA1_MOUSE	Q9CWR7	Steap1	STEA1_MOUSE Metalloreductase STEAP1	4	10.7452	12.5207	11.3421	0.220635	0.0780052
sp|Q810Q5|NMES1_MOUSE	Q810Q5	Nmes1	NMES1_MOUSE Normal mucosa of esophagus-specific gene 1 protein	3	10.5048	18.9046	10.7932	0.847682	0.0390686
sp|P70677|CASP3_MOUSE	P70677	Casp3	CASP3_MOUSE Caspase-3	11	11.4714	11.5593	13.2821	0.0110123	0.211442
sp|Q04447|KCRB_MOUSE	Q04447	Ckb	KCRB_MOUSE Creatine kinase B-type	26	12.411	9.80084	11.4697	-0.340647	-0.113789
tr|G3XA17|G3XA17_MOUSE	G3XA17	Eif4g2	G3XA17_MOUSE Eukaryotic translation initiation factor 4 gamma 2	10	10.9245	11.0019	9.94172	0.0101852	-0.135998
sp|Q9JHU9|INO1_MOUSE	Q9JHU9	Isyna1	INO1_MOUSE Inositol-3-phosphate synthase 1	6	10.6336	11.0674	12.4316	0.0576869	0.225376
sp|Q9ERH4|NUSAP_MOUSE	Q9ERH4	Nusap1	NUSAP_MOUSE Nucleolar and spindle-associated protein 1	3	9.3056	13.0796	9.30711	0.49115	0.000234215
sp|Q9CR29|CCD43_MOUSE	Q9CR29	Ccdc43	CCD43_MOUSE Coiled-coil domain-containing protein 43	6	8.65226	9.53123	11.0247	0.139585	0.349584
sp|P43883|PLIN2_MOUSE	P43883	Plin2	PLIN2_MOUSE Perilipin-2	11	11.6415	9.07031	11.5776	-0.360057	-0.00794896
sp|Q8CIN4|PAK2_MOUSE	Q8CIN4	Pak2	PAK2_MOUSE Serine/threonine-protein kinase PAK 2	32	10.7198	11.0658	12.6236	0.0458319	0.235841
sp|Q99MD6|TRXR3_MOUSE	Q99MD6	Txnrd3	TRXR3_MOUSE Thioredoxin reductase 3	7	9.04566	10.9246	9.75397	0.272282	0.108764
sp|Q91YQ3|CSDC2_MOUSE	Q91YQ3	Csdc2	CSDC2_MOUSE Cold shock domain-containing protein C2	2	10.8365	6.77011	14.8681	-0.678647	0.456323
sp|Q8VE42|ANR49_MOUSE	Q8VE42	Ankrd49	ANR49_MOUSE Ankyrin repeat domain-containing protein 49	3	10.1344	11.1495	11.3599	0.137714	0.164694
sp|Q99PW4|PRPK_MOUSE	Q99PW4	Tp53rk	PRPK_MOUSE TP53-regulating kinase	2	8.39315	9.4054	8.89841	0.164277	0.0843348
sp|Q91YE5|BAZ2A_MOUSE	Q91YE5	Baz2a	BAZ2A_MOUSE Bromodomain adjacent to zinc finger domain protein 2A	1	11.161	12.9791	11.1189	0.217732	-0.00544206
sp|Q8K2V1|PP4R1_MOUSE	Q8K2V1	Ppp4r1	PP4R1_MOUSE Serine/threonine-protein phosphatase 4 regulatory subunit 1	21	8.97485	10.296	10.3818	0.198128	0.210095
sp|P35505|FAAA_MOUSE	P35505	Fah	FAAA_MOUSE Fumarylacetoacetase	6	10.0072	9.73539	10.5036	-0.0397231	0.0698465
sp|Q99JF5|MVD1_MOUSE	Q99JF5	Mvd	MVD1_MOUSE Diphosphomevalonate decarboxylase	10	12.1793	12.966	13.1657	0.0903056	0.112356
sp|P83510|TNIK_MOUSE	P83510	Tnik	TNIK_MOUSE Traf2 and NCK-interacting protein kinase	6	10.5224	10.8031	10.2424	0.0379899	-0.0388996
tr|Q9Z1A1|Q9Z1A1_MOUSE	Q9Z1A1	Tfg	Q9Z1A1_MOUSE Protein Tfg	26	10.3639	10.7419	11.6033	0.0516824	0.162971
sp|P51855|GSHB_MOUSE	P51855	Gss	GSHB_MOUSE Glutathione synthetase	22	9.94191	9.57824	9.91875	-0.0537625	-0.00336534
sp|Q64152|BTF3_MOUSE	Q64152	Btf3	BTF3_MOUSE Transcription factor BTF3	41	10.018	11.5037	9.96043	0.199504	-0.00831743
sp|P54731|FAF1_MOUSE	P54731	Faf1	FAF1_MOUSE FAS-associated factor 1	17	12.65	13.7671	13.6098	0.122088	0.10551
sp|O89110|CASP8_MOUSE	O89110	Casp8	CASP8_MOUSE Caspase-8	16	10.1698	10.5261	10.6163	0.0496707	0.0619779
sp|P56565|S10A1_MOUSE	P56565	S100a1	S10A1_MOUSE Protein S100-A1	3	9.01705	7.19505	6.31055	-0.325651	-0.514891
sp|Q91WD4|CG025_MOUSE	Q91WD4		CG025_MOUSE UPF0415 protein C7orf25 homolog	4	10.374	10.9296	10.5127	0.0752771	0.0191687
sp|Q9CR00|PSMD9_MOUSE	Q9CR00	Psmd9	PSMD9_MOUSE 26S proteasome non-ATPase regulatory subunit 9	11	10.2174	9.55994	11.646	-0.0959533	0.18881
sp|Q5EBH1|RASF5_MOUSE	Q5EBH1	Rassf5	RASF5_MOUSE Ras association domain-containing protein 5	1	8.04894	11.2162	9.47251	0.478714	0.234948
sp|Q8K3C3|LZIC_MOUSE	Q8K3C3	Lzic	LZIC_MOUSE Protein LZIC	6	9.39472	9.1014	10.1372	-0.0457615	0.109732
sp|P06869|UROK_MOUSE	P06869	Plau	UROK_MOUSE Urokinase-type plasminogen activator	3	7.70897	10.4994	10.0313	0.445703	0.379896
sp|Q61024|ASNS_MOUSE	Q61024	Asns	ASNS_MOUSE Asparagine synthetase [glutamine-hydrolyzing]	45	12.707	12.9479	13.2217	0.0270865	0.0572759
sp|P14824|ANXA6_MOUSE	P14824	Anxa6	ANXA6_MOUSE Annexin A6	114	9.99688	8.81902	10.9454	-0.180859	0.130777
sp|Q9DBB4|NAA16_MOUSE	Q9DBB4	Naa16	NAA16_MOUSE N-alpha-acetyltransferase 16, NatA auxiliary subunit	16	9.90099	11.5709	10.12	0.224851	0.0315622
sp|Q9R0P4|SMAP_MOUSE	Q9R0P4	Smap	SMAP_MOUSE Small acidic protein	14	10.5942	11.7447	10.6013	0.148734	0.000966108
sp|Q61206|PA1B2_MOUSE	Q61206	Pafah1b2	PA1B2_MOUSE Platelet-activating factor acetylhydrolase IB subunit beta	10	11.1605	9.075	11.8371	-0.298436	0.0849112
sp|Q923G2|RPAB3_MOUSE	Q923G2	Polr2h	RPAB3_MOUSE DNA-directed RNA polymerases I, II, and III subunit RPABC3	1	9.70129	11.4776	9.56511	0.242576	-0.0203951
sp|Q62048|PEA15_MOUSE	Q62048	Pea15	PEA15_MOUSE Astrocytic phosphoprotein PEA-15	12	9.49032	8.38342	10.7597	-0.178919	0.181111
sp|O54988-2|SLK_MOUSE	O54988-2	Slk	SLK_MOUSE Isoform 2 of STE20-like serine/threonine-protein kinase	46	10.356	12.4233	11.3912	0.262588	0.137459
sp|Q9Z0E0|NCDN_MOUSE	Q9Z0E0	Ncdn	NCDN_MOUSE Neurochondrin	2	9.6683	10.0793	9.99997	0.0600678	0.0486619
sp|Q9D1E6|TBCB_MOUSE	Q9D1E6	Tbcb	TBCB_MOUSE Tubulin-folding cofactor B	21	11.0151	10.387	11.294	-0.084711	0.0360629
sp|Q99LE6|ABCF2_MOUSE	Q99LE6	Abcf2	ABCF2_MOUSE ATP-binding cassette sub-family F member 2	57	10.1649	11.6805	9.94779	0.200499	-0.0311483
sp|Q9D2R0|AACS_MOUSE	Q9D2R0	Aacs	AACS_MOUSE Acetoacetyl-CoA synthetase	46	11.1327	10.8666	11.4983	-0.0349013	0.0466145
sp|P70347|TANK_MOUSE	P70347	Tank	TANK_MOUSE TRAF family member-associated NF-kappa-B activator	1	10.3637	11.5604	11.0595	0.157653	0.0937453
sp|Q9WVG6|CARM1_MOUSE	Q9WVG6	Carm1	CARM1_MOUSE Histone-arginine methyltransferase CARM1	3	10.4073	11.943	11.9479	0.198577	0.199159
sp|Q9CXX9|CUED2_MOUSE	Q9CXX9	Cuedc2	CUED2_MOUSE CUE domain-containing protein 2	5	9.79904	11.3501	9.97182	0.211998	0.0252161
sp|Q8C1A5|THOP1_MOUSE	Q8C1A5	Thop1	THOP1_MOUSE Thimet oligopeptidase	23	9.45172	10.3827	9.98342	0.135538	0.0789579
sp|Q9JM05|PIAS4_MOUSE	Q9JM05	Pias4	PIAS4_MOUSE E3 SUMO-protein ligase PIAS4	1	10.5623	9.22044	10.4216	-0.196014	-0.0193416
sp|Q923D2|BLVRB_MOUSE	Q923D2	Blvrb	BLVRB_MOUSE Flavin reductase (NADPH)	11	11.2558	10.1092	10.9989	-0.154999	-0.0333116
tr|E0CZF7|E0CZF7_MOUSE	E0CZF7	Prop1	E0CZF7_MOUSE Homeobox protein prophet of Pit-1 (Fragment)	2	6.59799	7.79097	8.06252	0.239777	0.289204
sp|P40142|TKT_MOUSE	P40142	Tkt	TKT_MOUSE Transketolase	63	9.09526	9.72372	10.2134	0.0963941	0.167269
sp|Q9CX34|SUGT1_MOUSE	Q9CX34	Sugt1	SUGT1_MOUSE Suppressor of G2 allele of SKP1 homolog	45	10.398	11.1158	11.0761	0.0963013	0.0911422
sp|Q8CDA1|SAC2_MOUSE	Q8CDA1	Inpp5f	SAC2_MOUSE Phosphatidylinositide phosphatase SAC2	3	10.5723	11.2228	10.768	0.086148	0.0264622
sp|P18653|KS6A1_MOUSE	P18653	Rps6ka1	KS6A1_MOUSE Ribosomal protein S6 kinase alpha-1	11	9.60968	10.6583	9.9703	0.149416	0.0531483
sp|Q30D77|COOA1_MOUSE	Q30D77	Col24a1	COOA1_MOUSE Collagen alpha-1(XXIV) chain	2	9.18997	9.39464	9.25551	0.0317786	0.0102535
sp|Q05816|FABP5_MOUSE	Q05816	Fabp5	FABP5_MOUSE Fatty acid-binding protein, epidermal	35	14.9106	12.9636	14.3085	-0.201867	-0.0594607
sp|P53810|PIPNA_MOUSE	P53810	Pitpna	PIPNA_MOUSE Phosphatidylinositol transfer protein alpha isoform	15	9.292	9.85324	9.37899	0.0846078	0.0134423
sp|Q8BMI3|GGA3_MOUSE	Q8BMI3	Gga3	GGA3_MOUSE ADP-ribosylation factor-binding protein GGA3	5	10.8936	12.7641	12.3891	0.22861	0.18559
sp|Q8CAY6|THIC_MOUSE	Q8CAY6	Acat2	THIC_MOUSE Acetyl-CoA acetyltransferase, cytosolic	50	11.5961	10.7885	12.451	-0.104137	0.10262
sp|Q8R3H9|TTC4_MOUSE	Q8R3H9	Ttc4	TTC4_MOUSE Tetratricopeptide repeat protein 4	4	9.93268	9.70872	12.4424	-0.0329027	0.325008
sp|Q91XC0|AJUBA_MOUSE	Q91XC0	Ajuba	AJUBA_MOUSE LIM domain-containing protein ajuba	3	7.56475	9.57772	8.40641	0.34039	0.152197
sp|Q2VPU4|MLXIP_MOUSE	Q2VPU4	Mlxip	MLXIP_MOUSE MLX-interacting protein	2	10.576	11.4973	11.6951	0.120501	0.145109
sp|Q69ZF7|CNNM4_MOUSE	Q69ZF7	Cnnm4	CNNM4_MOUSE Metal transporter CNNM4	4	10.4567	12.0289	10.0095	0.202081	-0.0630497
sp|P62270|RS18_MOUSE	P62270	Rps18	RS18_MOUSE 40S ribosomal protein S18	31	10.8051	11.7824	11.0156	0.124917	0.0278293
sp|P36916|GNL1_MOUSE	P36916	Gnl1	GNL1_MOUSE Guanine nucleotide-binding protein-like 1	27	9.68219	9.82432	10.2719	0.021024	0.0852971
sp|P61759|PFD3_MOUSE	P61759	Vbp1	PFD3_MOUSE Prefoldin subunit 3	27	10.4461	10.9759	10.8622	0.0713833	0.0563594
sp|Q8CG48|SMC2_MOUSE	Q8CG48	Smc2	SMC2_MOUSE Structural maintenance of chromosomes protein 2	54	10.7194	13.1161	11.9828	0.291127	0.160747
sp|Q9JJ28|FLII_MOUSE	Q9JJ28	Flii	FLII_MOUSE Protein flightless-1 homolog	53	9.96909	11.9571	9.95031	0.262331	-0.00271916
sp|Q8BT07|CEP55_MOUSE	Q8BT07	Cep55	CEP55_MOUSE Centrosomal protein of 55 kDa	13	10.4088	14.9997	11.5624	0.527137	0.151642
sp|Q64010|CRK_MOUSE	Q64010	Crk	CRK_MOUSE Adapter molecule crk	27	10.3955	9.90434	10.5457	-0.0698207	0.0207072
sp|Q6P1B1|XPP1_MOUSE	Q6P1B1	Xpnpep1	XPP1_MOUSE Xaa-Pro aminopeptidase 1	35	10.3216	10.4818	11.0025	0.0222226	0.0921744
sp|Q6ZPJ3|UBE2O_MOUSE	Q6ZPJ3	Ube2o	UBE2O_MOUSE Ubiquitin-conjugating enzyme E2 O	14	10.6809	11.331	12.3298	0.085236	0.207107
sp|Q99MK9|RASF1_MOUSE	Q99MK9	Rassf1	RASF1_MOUSE Ras association domain-containing protein 1	1	9.52479	8.57277	8.28795	-0.151926	-0.200672
sp|P35831|PTN12_MOUSE	P35831	Ptpn12	PTN12_MOUSE Tyrosine-protein phosphatase non-receptor type 12	14	9.75313	11.1055	11.0628	0.187343	0.181775
sp|Q9ERI5|JMJD6_MOUSE	Q9ERI5	Jmjd6	JMJD6_MOUSE Bifunctional arginine demethylase and lysyl-hydroxylase JMJD6	9	10.0803	10.4969	10.1651	0.058431	0.0120842
sp|Q9Z2X2|PSD10_MOUSE	Q9Z2X2	Psmd10	PSD10_MOUSE 26S proteasome non-ATPase regulatory subunit 10	10	10.251	10.1756	11.3141	-0.0106501	0.142355
sp|Q61166|MARE1_MOUSE	Q61166	Mapre1	MARE1_MOUSE Microtubule-associated protein RP/EB family member 1	44	10.299	9.50909	11.5587	-0.115127	0.166466
sp|Q5NCI0|URGCP_MOUSE	Q5NCI0	Urgcp	URGCP_MOUSE Up-regulator of cell proliferation	2	7.64691	8.95693	8.91495	0.228127	0.221349
sp|Q9CY94|PSF3_MOUSE	Q9CY94	Gins3	PSF3_MOUSE DNA replication complex GINS protein PSF3	3	10.3217	14.2661	12.3552	0.466904	0.259431
sp|Q8C0C7|SYFA_MOUSE	Q8C0C7	Farsa	SYFA_MOUSE Phenylalanine--tRNA ligase alpha subunit	18	9.85647	12.3018	10.4072	0.319722	0.0784376
sp|Q61048|WBP4_MOUSE	Q61048	Wbp4	WBP4_MOUSE WW domain-binding protein 4	3	9.0861	10.8446	10.3065	0.255245	0.181828
sp|P17742|PPIA_MOUSE	P17742	Ppia	PPIA_MOUSE Peptidyl-prolyl cis-trans isomerase A	99	11.8556	10.2619	12.1326	-0.208275	0.0333215
sp|Q6A065|CE170_MOUSE	Q6A065	Cep170	CE170_MOUSE Centrosomal protein of 170 kDa	63	9.10008	10.6524	10.0492	0.227232	0.143135
sp|Q9CWF2|TBB2B_MOUSE	Q9CWF2	Tubb2b	TBB2B_MOUSE Tubulin beta-2B chain	25	14.4128	10.1285	14.1461	-0.508927	-0.0269469
sp|Q8BMJ2|SYLC_MOUSE	Q8BMJ2	Lars	SYLC_MOUSE Leucine--tRNA ligase, cytoplasmic	139	10.3075	11.3469	10.4968	0.138599	0.0262442
sp|Q80YV4|PANK4_MOUSE	Q80YV4	Pank4	PANK4_MOUSE Pantothenate kinase 4	6	8.50534	9.74613	10.2007	0.19646	0.262223
sp|Q99L47|F10A1_MOUSE	Q99L47	St13	F10A1_MOUSE Hsc70-interacting protein	38	9.77948	10.6125	10.5701	0.117928	0.112161
sp|Q9JHK4|PGTA_MOUSE	Q9JHK4	Rabggta	PGTA_MOUSE Geranylgeranyl transferase type-2 subunit alpha	2	9.34617	10.5553	9.71438	0.175514	0.0557468
sp|Q9Z0S1|BPNT1_MOUSE	Q9Z0S1	Bpnt1	BPNT1_MOUSE 3'(2'),5'-bisphosphate nucleotidase 1	15	10.1879	10.197	10.9798	0.00128487	0.107991
sp|Q9D786|HAUS5_MOUSE	Q9D786	Haus5	HAUS5_MOUSE HAUS augmin-like complex subunit 5	9	11.1641	12.6682	11.4036	0.182338	0.0306161
sp|Q8C0P0|GWL_MOUSE	Q8C0P0	Mastl	GWL_MOUSE Serine/threonine-protein kinase greatwall	1	7.52222	12.5223	12.9329	0.73527	0.781819
tr|D3Z2E7|D3Z2E7_MOUSE	D3Z2E7	AI607873	D3Z2E7_MOUSE Protein AI607873	3	7.26456	13.2606	8.04845	0.868203	0.147835
sp|Q8R5A3|AB1IP_MOUSE	Q8R5A3	Apbb1ip	AB1IP_MOUSE Amyloid beta A4 precursor protein-binding family B member 1-interacting protein	19	9.01156	9.55015	10.2463	0.0837469	0.185261
sp|Q9Z1Z2|STRAP_MOUSE	Q9Z1Z2	Strap	STRAP_MOUSE Serine-threonine kinase receptor-associated protein	27	11.2516	10.9838	11.6185	-0.0347466	0.0463005
sp|Q99LN9|DOHH_MOUSE	Q99LN9	Dohh	DOHH_MOUSE Deoxyhypusine hydroxylase	9	9.87534	9.63599	10.6629	-0.0353967	0.110701
sp|Q8R060|ZWILC_MOUSE	Q8R060	Zwilch	ZWILC_MOUSE Protein zwilch homolog	8	10.7946	13.7232	11.7996	0.3463	0.128421
sp|Q3U5F4|YRDC_MOUSE	Q3U5F4	Yrdc	YRDC_MOUSE YrdC domain-containing protein, mitochondrial	1	11.1193	10.8662	12.3332	-0.033223	0.149484
sp|Q61160|FADD_MOUSE	Q61160	Fadd	FADD_MOUSE FAS-associated death domain protein	1	11.051	10.246	11.6784	-0.109114	0.0796686
sp|Q9CYG7|TOM34_MOUSE	Q9CYG7	Tomm34	TOM34_MOUSE Mitochondrial import receptor subunit TOM34	27	10.945	13.3333	11.8366	0.284762	0.112979
sp|Q4JIM5|ABL2_MOUSE	Q4JIM5	Abl2	ABL2_MOUSE Abelson tyrosine-protein kinase 2	2	9.1217	10.8495	10.5551	0.250257	0.210565
sp|Q8BJU0|SGTA_MOUSE	Q8BJU0	Sgta	SGTA_MOUSE Small glutamine-rich tetratricopeptide repeat-containing protein alpha	12	10.5994	10.3063	10.5983	-0.0404631	-0.000154368
sp|Q80UG2|PLXA4_MOUSE	Q80UG2	Plxna4	PLXA4_MOUSE Plexin-A4	3	7.15071	6.1765	7.4158	-0.211297	0.0525154
sp|Q9JHD2|KAT2A_MOUSE	Q9JHD2	Kat2a	KAT2A_MOUSE Histone acetyltransferase KAT2A	3	8.74757	10.2515	9.6963	0.228886	0.148551
tr|Q99J77|Q99J77_MOUSE	Q99J77	Nans	Q99J77_MOUSE N-acetylneuraminic acid synthase (Sialic acid synthase)	33	10.2547	10.187	11.4276	-0.00955699	0.156248
sp|Q9Z2M7|PMM2_MOUSE	Q9Z2M7	Pmm2	PMM2_MOUSE Phosphomannomutase 2	12	12.2462	9.96413	11.4175	-0.297517	-0.101085
sp|Q9CQH7|BT3L4_MOUSE	Q9CQH7	Btf3l4	BT3L4_MOUSE Transcription factor BTF3 homolog 4	18	10.2313	10.6655	11.0669	0.0599547	0.113252
sp|P31938|MP2K1_MOUSE	P31938	Map2k1	MP2K1_MOUSE Dual specificity mitogen-activated protein kinase kinase 1	24	10.8172	10.1015	11.6331	-0.0987556	0.104911
sp|Q9CR26|VTA1_MOUSE	Q9CR26	Vta1	VTA1_MOUSE Vacuolar protein sorting-associated protein VTA1 homolog	8	9.20352	9.0297	10.3133	-0.0275072	0.164243
sp|O08529|CAN2_MOUSE	O08529	Capn2	CAN2_MOUSE Calpain-2 catalytic subunit	58	9.37443	9.49129	10.6113	0.0178733	0.178801
sp|P08122|CO4A2_MOUSE	P08122	Col4a2	CO4A2_MOUSE Collagen alpha-2(IV) chain	29	7.60862	11.2932	7.58403	0.569742	-0.00467003
sp|Q9WV86|KTNA1_MOUSE	Q9WV86	Katna1	KTNA1_MOUSE Katanin p60 ATPase-containing subunit A1	2	9.8078	10.2688	9.52107	0.0662692	-0.0428047
sp|P19157|GSTP1_MOUSE	P19157	Gstp1	GSTP1_MOUSE Glutathione S-transferase P 1	17	12.0539	9.44422	11.254	-0.351999	-0.0990653
sp|Q922H1|ANM3_MOUSE	Q922H1	Prmt3	ANM3_MOUSE Protein arginine N-methyltransferase 3	6	9.77833	11.9434	10.5073	0.288556	0.103738
sp|P70349|HINT1_MOUSE	P70349	Hint1	HINT1_MOUSE Histidine triad nucleotide-binding protein 1	12	12.4772	11.0079	11.4968	-0.180753	-0.11807
sp|Q7TN98|CPEB4_MOUSE	Q7TN98	Cpeb4	CPEB4_MOUSE Cytoplasmic polyadenylation element-binding protein 4	3	10.4806	10.7223	9.65789	0.0328928	-0.117942
sp|Q9CWM4|PFD1_MOUSE	Q9CWM4	Pfdn1	PFD1_MOUSE Prefoldin subunit 1	11	9.92652	10.3491	10.9596	0.0601475	0.142841
sp|Q8BVU5|NUDT9_MOUSE	Q8BVU5	Nudt9	NUDT9_MOUSE ADP-ribose pyrophosphatase, mitochondrial	18	8.92245	9.30709	8.56715	0.0608893	-0.058625
sp|O88878|ZFAN5_MOUSE	O88878	Zfand5	ZFAN5_MOUSE AN1-type zinc finger protein 5	3	11.0239	11.8222	11.22	0.100872	0.0254403
sp|P17515|CXL10_MOUSE	P17515	Cxcl10	CXL10_MOUSE C-X-C motif chemokine 10	2	8.93855	19.8031	12.1834	1.14762	0.446806
sp|Q91X84|CRTC3_MOUSE	Q91X84	Crtc3	CRTC3_MOUSE CREB-regulated transcription coactivator 3	3	11.0092	10.4625	12.5799	-0.0734879	0.192414
sp|Q9JI10|STK3_MOUSE	Q9JI10	Stk3	STK3_MOUSE Serine/threonine-protein kinase 3	29	9.01882	9.44284	9.18276	0.0662833	0.02599
sp|Q920Q8|NS1BP_MOUSE	Q920Q8	Ivns1abp	NS1BP_MOUSE Influenza virus NS1A-binding protein homolog	3	10.616	13.3418	11.1543	0.329712	0.071359
sp|Q9WUL7|ARL3_MOUSE	Q9WUL7	Arl3	ARL3_MOUSE ADP-ribosylation factor-like protein 3	16	14.0888	9.86938	12.3109	-0.513517	-0.194611
sp|P45376|ALDR_MOUSE	P45376	Akr1b1	ALDR_MOUSE Aldose reductase	33	12.7559	11.0154	12.3695	-0.211639	-0.0443697
sp|Q9DBN9|DDX59_MOUSE	Q9DBN9	Ddx59	DDX59_MOUSE Probable ATP-dependent RNA helicase DDX59	1	7.32758	10.383	10.0666	0.502819	0.458172
sp|Q9D1F4|AKTS1_MOUSE	Q9D1F4	Akt1s1	AKTS1_MOUSE Proline-rich AKT1 substrate 1	4	10.8569	10.8673	10.4713	0.00137884	-0.0521699
sp|Q8C8T8|TSR2_MOUSE	Q8C8T8	Tsr2	TSR2_MOUSE Pre-rRNA-processing protein TSR2 homolog	7	9.02135	10.4601	9.13909	0.213486	0.0187071
sp|Q9CQ65|MTAP_MOUSE	Q9CQ65	Mtap	MTAP_MOUSE S-methyl-5'-thioadenosine phosphorylase	42	11.9209	10.5851	12.845	-0.171463	0.107709
tr|G3UY19|G3UY19_MOUSE	G3UY19	Prc1	G3UY19_MOUSE Protein regulator of cytokinesis 1	8	9.67982	13.3729	10.6592	0.466263	0.139042
sp|P68373|TBA1C_MOUSE	P68373	Tuba1c	TBA1C_MOUSE Tubulin alpha-1C chain	1	10.3642	9.07215	9.47023	-0.192088	-0.130134
sp|Q91WG8|GLCNE_MOUSE	Q91WG8	Gne	GLCNE_MOUSE Bifunctional UDP-N-acetylglucosamine 2-epimerase/N-acetylmannosamine kinase	10	10.1134	9.5146	10.6784	-0.0880504	0.0784282
sp|Q8VDF2|UHRF1_MOUSE	Q8VDF2	Uhrf1	UHRF1_MOUSE E3 ubiquitin-protein ligase UHRF1	7	9.13623	12.9798	9.83762	0.506599	0.10671
sp|Q03958|PFD6_MOUSE	Q03958	Pfdn6	PFD6_MOUSE Prefoldin subunit 6	13	9.5879	10.5474	10.7103	0.137602	0.159709
sp|Q9CY58|PAIRB_MOUSE	Q9CY58	Serbp1	PAIRB_MOUSE Plasminogen activator inhibitor 1 RNA-binding protein	26	11.2775	13.1441	10.7093	0.220964	-0.0745892
sp|P30561|AHR_MOUSE	P30561	Ahr	AHR_MOUSE Aryl hydrocarbon receptor	3	14.4748	9.96457	11.4092	-0.538664	-0.34334
sp|Q3U308|CTU2_MOUSE	Q3U308	Ctu2	CTU2_MOUSE Cytoplasmic tRNA 2-thiolation protein 2	2	10.5055	12.4185	9.95191	0.241347	-0.0781024
sp|Q8VBW6|ULA1_MOUSE	Q8VBW6	Nae1	ULA1_MOUSE NEDD8-activating enzyme E1 regulatory subunit	23	11.1901	12.068	11.0201	0.108969	-0.0220855
sp|Q9WUA2|SYFB_MOUSE	Q9WUA2	Farsb	SYFB_MOUSE Phenylalanine--tRNA ligase beta subunit	36	11.0312	12.338	10.0842	0.161515	-0.129491
sp|Q7TS72|IP3KC_MOUSE	Q7TS72	Itpkc	IP3KC_MOUSE Inositol-trisphosphate 3-kinase C	1	10.9214	9.49015	10.7319	-0.202651	-0.0252517
sp|Q8CHS8|VP37A_MOUSE	Q8CHS8	Vps37a	VP37A_MOUSE Vacuolar protein sorting-associated protein 37A	3	9.24787	10.0098	12.012	0.114216	0.377286
tr|F8VQ29|F8VQ29_MOUSE	F8VQ29	Iqgap3	F8VQ29_MOUSE Protein Iqgap3	9	11.1859	14.4719	12.345	0.371576	0.142251
sp|P17918|PCNA_MOUSE	P17918	Pcna	PCNA_MOUSE Proliferating cell nuclear antigen	30	12.1141	14.5249	12.5511	0.261833	0.0511193
sp|P06801|MAOX_MOUSE	P06801	Me1	MAOX_MOUSE NADP-dependent malic enzyme	31	10.4351	9.88786	10.7994	-0.0777118	0.0495092
sp|Q9D892|ITPA_MOUSE	Q9D892	Itpa	ITPA_MOUSE Inosine triphosphate pyrophosphatase	15	10.4086	9.6876	10.7619	-0.103565	0.0481513
sp|Q9DBP5|KCY_MOUSE	Q9DBP5	Cmpk1	KCY_MOUSE UMP-CMP kinase	16	12.1118	9.51666	12.3201	-0.347884	0.0246066
sp|Q9JMC3|DNJA4_MOUSE	Q9JMC3	Dnaja4	DNJA4_MOUSE DnaJ homolog subfamily A member 4	3	10.4381	11.0197	10.5941	0.0782348	0.0214034
sp|Q8R0Y6|AL1L1_MOUSE	Q8R0Y6	Aldh1l1	AL1L1_MOUSE Cytosolic 10-formyltetrahydrofolate dehydrogenase	15	9.58976	9.52065	11.0486	-0.0104358	0.204301
sp|Q3TIR3|RIC8A_MOUSE	Q3TIR3	Ric8a	RIC8A_MOUSE Synembryn-A	12	10.1813	10.5751	10.8914	0.0547388	0.0972644
sp|Q9CQJ6|DENR_MOUSE	Q9CQJ6	Denr	DENR_MOUSE Density-regulated protein	8	10.3217	11.149	11.1971	0.111235	0.117447
sp|Q64327|MEA1_MOUSE	Q64327	Mea1	MEA1_MOUSE Male-enhanced antigen 1	5	11.1186	8.65261	11.7375	-0.361769	0.0781498
sp|Q8JZK9|HMCS1_MOUSE	Q8JZK9	Hmgcs1	HMCS1_MOUSE Hydroxymethylglutaryl-CoA synthase, cytoplasmic	28	10.6278	10.9074	13.2486	0.0374589	0.317998
sp|Q91YS8|KCC1A_MOUSE	Q91YS8	Camk1	KCC1A_MOUSE Calcium/calmodulin-dependent protein kinase type 1	8	11.0946	10.4612	10.7952	-0.0848055	-0.0394629
sp|Q9JI46|NUDT3_MOUSE	Q9JI46	Nudt3	NUDT3_MOUSE Diphosphoinositol polyphosphate phosphohydrolase 1	4	9.85746	9.03963	10.3349	-0.124952	0.0682305
sp|Q3UGC7|EI3JA_MOUSE	Q3UGC7	Eif3j1	EI3JA_MOUSE Eukaryotic translation initiation factor 3 subunit J-A	22	10.0963	10.8477	9.82944	0.103555	-0.0386475
sp|Q9JHI0|MMP19_MOUSE	Q9JHI0	Mmp19	MMP19_MOUSE Matrix metalloproteinase-19	1	7.36117	8.32586	7.82334	0.177664	0.0878479
sp|P25322|CCND1_MOUSE	P25322	Ccnd1	CCND1_MOUSE G1/S-specific cyclin-D1	3	5.98953	10.1823	7.20563	0.765547	0.266681
sp|P50396|GDIA_MOUSE	P50396	Gdi1	GDIA_MOUSE Rab GDP dissociation inhibitor alpha	56	10.819	8.88413	11.0937	-0.284259	0.0361795
sp|P13439|UMPS_MOUSE	P13439	Umps	UMPS_MOUSE Uridine 5'-monophosphate synthase	21	10.2855	12.9482	11.3715	0.332138	0.144803
sp|Q9JI38|PUS3_MOUSE	Q9JI38	Pus3	PUS3_MOUSE tRNA pseudouridine(38/39) synthase	1	7.77288	12.064	9.8818	0.634193	0.346324
tr|Q99LB4|Q99LB4_MOUSE	Q99LB4	Capg	Q99LB4_MOUSE Capping protein (Actin filament), gelsolin-like	22	10.731	10.602	10.7553	-0.0174493	0.00325404
sp|Q3V1L4|5NTC_MOUSE	Q3V1L4	Nt5c2	5NTC_MOUSE Cytosolic purine 5'-nucleotidase	7	9.77628	9.53988	10.8252	-0.0353134	0.14704
sp|Q8N9S3|AHSA2_MOUSE	Q8N9S3	Ahsa2	AHSA2_MOUSE Activator of 90 kDa heat shock protein ATPase homolog 2	5	11.0437	11.5506	11.1211	0.0647431	0.01007
tr|Q9D104|Q9D104_MOUSE	Q9D104	Srp19	Q9D104_MOUSE Signal recognition particle 19 kDa protein	17	10.1174	11.0463	10.4791	0.126722	0.0506821
sp|Q91ZU1|ASB6_MOUSE	Q91ZU1	Asb6	ASB6_MOUSE Ankyrin repeat and SOCS box protein 6	1	10.9502	9.22079	11.3729	-0.247994	0.0546415
sp|Q6P549|SHIP2_MOUSE	Q6P549	Inppl1	SHIP2_MOUSE Phosphatidylinositol 3,4,5-trisphosphate 5-phosphatase 2	33	10.6802	11.1027	11.588	0.055965	0.117691
sp|P62267|RS23_MOUSE	P62267	Rps23	RS23_MOUSE 40S ribosomal protein S23	21	10.294	11.2772	10.8579	0.131592	0.0769321
sp|P35123|UBP4_MOUSE	P35123	Usp4	UBP4_MOUSE Ubiquitin carboxyl-terminal hydrolase 4	27	11.0486	11.802	12.7141	0.0951604	0.202564
sp|Q9JII6|AK1A1_MOUSE	Q9JII6	Akr1a1	AK1A1_MOUSE Alcohol dehydrogenase [NADP(+)]	24	12.9949	9.20768	11.9451	-0.497038	-0.121533
tr|F8WIV2|F8WIV2_MOUSE	F8WIV2	Serpinb6a	F8WIV2_MOUSE Serpin B6	94	9.31664	8.86876	9.897	-0.0710775	0.0871804
tr|F8WIT2|F8WIT2_MOUSE	F8WIT2	Anxa6	F8WIT2_MOUSE Annexin	3	9.77393	7.90866	9.58903	-0.305506	-0.0275544
sp|Q8BYR2|LATS1_MOUSE	Q8BYR2	Lats1	LATS1_MOUSE Serine/threonine-protein kinase LATS1	4	10.7553	10.4878	11.2657	-0.0363442	0.0668828
sp|P47713|PA24A_MOUSE	P47713	Pla2g4a	PA24A_MOUSE Cytosolic phospholipase A2	25	9.40908	10.5169	10.1956	0.160588	0.115817
sp|O88271|CFDP1_MOUSE	O88271	Cfdp1	CFDP1_MOUSE Craniofacial development protein 1	11	10.3743	11.7107	10.2098	0.174818	-0.0230514
sp|Q8BVI4|DHPR_MOUSE	Q8BVI4	Qdpr	DHPR_MOUSE Dihydropteridine reductase	17	11.667	11.5923	11.4835	-0.00926132	-0.0228714
sp|Q8BHL4|RAI3_MOUSE	Q8BHL4	Gprc5a	RAI3_MOUSE Retinoic acid-induced protein 3	1	7.13238	11.6658	7.71731	0.709829	0.113715
sp|Q64FW2|RETST_MOUSE	Q64FW2	Retsat	RETST_MOUSE All-trans-retinol 13,14-reductase	3	10.9304	8.08271	10.8919	-0.435438	-0.00508958
sp|Q9QY66|ZNHI2_MOUSE	Q9QY66	Znhit2	ZNHI2_MOUSE Zinc finger HIT domain-containing protein 2	1	9.66939	10.3578	10.7821	0.0992196	0.157146
sp|Q91W45|PAI2B_MOUSE	Q91W45	Paip2b	PAI2B_MOUSE Polyadenylate-binding protein-interacting protein 2B	3	10.5324	9.50899	10.4065	-0.147468	-0.0173528
sp|Q920P3|BRNP1_MOUSE	Q920P3	Brinp1	BRNP1_MOUSE BMP/retinoic acid-inducible neural-specific protein 1	1	10.9707	11.9393	11.1071	0.122067	0.0178336
tr|G3X9X1|G3X9X1_MOUSE	G3X9X1	Kbtbd2	G3X9X1_MOUSE MCG13111, isoform CRA_a	1	10.8199	13.4095	12.0616	0.30956	0.156725
sp|Q9D5V6|SYAP1_MOUSE	Q9D5V6	Syap1	SYAP1_MOUSE Synapse-associated protein 1	23	10.1461	10.6539	10.7998	0.0704451	0.0900713
sp|P61924|COPZ1_MOUSE	P61924	Copz1	COPZ1_MOUSE Coatomer subunit zeta-1	7	10.9092	10.5344	11.0706	-0.0504406	0.0211874
sp|Q00915|RET1_MOUSE	Q00915	Rbp1	RET1_MOUSE Retinol-binding protein 1	5	5.93236	5.1294	6.42044	-0.209816	0.114066
sp|Q3UW53|NIBAN_MOUSE	Q3UW53	Fam129a	NIBAN_MOUSE Protein Niban	23	8.93074	10.2563	8.92944	0.199654	-0.000210321
sp|Q9D0B6|PBDC1_MOUSE	Q9D0B6	Pbdc1	PBDC1_MOUSE Protein PBDC1	7	10.7755	12.9059	12.2488	0.260278	0.184883
sp|Q9CQH8|RPP14_MOUSE	Q9CQH8	Rpp14	RPP14_MOUSE Ribonuclease P protein subunit p14	1	10.5029	9.57583	8.14291	-0.133316	-0.36717
sp|Q9EST4|PSMG2_MOUSE	Q9EST4	Psmg2	PSMG2_MOUSE Proteasome assembly chaperone 2	2	10.5036	11.9478	10.2249	0.185862	-0.0387998
sp|Q8C3I8|F203A_MOUSE	Q8C3I8	Fam203a	F203A_MOUSE Protein FAM203A	10	10.7694	10.8759	11.4181	0.0141952	0.0843879
sp|Q9Z2V5|HDAC6_MOUSE	Q9Z2V5	Hdac6	HDAC6_MOUSE Histone deacetylase 6	16	9.28223	9.96832	10.6005	0.102879	0.191583
sp|P43346|DCK_MOUSE	P43346	Dck	DCK_MOUSE Deoxycytidine kinase	5	10.6161	13.4604	12.1307	0.342475	0.192416
sp|P63276|RS17_MOUSE	P63276	Rps17	RS17_MOUSE 40S ribosomal protein S17	40	10.5721	11.4034	10.5069	0.109198	-0.00893726
sp|Q99LG2|TNPO2_MOUSE	Q99LG2	Tnpo2	TNPO2_MOUSE Transportin-2	9	9.24409	9.91077	10.6726	0.100466	0.207307
sp|P80313|TCPH_MOUSE	P80313	Cct7	TCPH_MOUSE T-complex protein 1 subunit eta	81	10.0419	11.5981	10.4185	0.207862	0.0531204
sp|Q99PM9|UCK2_MOUSE	Q99PM9	Uck2	UCK2_MOUSE Uridine-cytidine kinase 2	2	7.71796	9.5742	9.63644	0.310932	0.320281
sp|P11983|TCPA_MOUSE	P11983	Tcp1	TCPA_MOUSE T-complex protein 1 subunit alpha	82	10.1858	11.8409	10.0335	0.217229	-0.021731
tr|Q923F1|Q923F1_MOUSE	Q923F1	Clns1a	Q923F1_MOUSE Chloride channel, nucleotide-sensitive, 1A	7	10.7514	10.5578	11.5287	-0.0262109	0.100705
sp|Q8CGC4|LS14B_MOUSE	Q8CGC4	Lsm14b	LS14B_MOUSE Protein LSM14 homolog B	4	9.40995	12.278	10.2977	0.383819	0.130065
sp|Q8CG03|PDE5A_MOUSE	Q8CG03	Pde5a	PDE5A_MOUSE cGMP-specific 3',5'-cyclic phosphodiesterase	1	11.0471	8.55849	10.2256	-0.36824	-0.111489
sp|Q60866|PTER_MOUSE	Q60866	Pter	PTER_MOUSE Phosphotriesterase-related protein	6	10.8174	9.58428	9.74047	-0.174615	-0.151292
sp|Q5SUR0|PUR4_MOUSE	Q5SUR0	Pfas	PUR4_MOUSE Phosphoribosylformylglycinamidine synthase	51	9.24771	10.6715	10.0632	0.206598	0.121925
sp|Q9CQ18|RNH2C_MOUSE	Q9CQ18	Rnaseh2c	RNH2C_MOUSE Ribonuclease H2 subunit C	1	8.62949	10.1633	10.0377	0.236026	0.218076
sp|Q3UMQ8|NAF1_MOUSE	Q3UMQ8	Naf1	NAF1_MOUSE H/ACA ribonucleoprotein complex non-core subunit NAF1	4	9.34277	11.1588	9.98515	0.256262	0.0959344
sp|Q922D8|C1TC_MOUSE	Q922D8	Mthfd1	C1TC_MOUSE C-1-tetrahydrofolate synthase, cytoplasmic	48	11.2359	12.4589	11.6708	0.149063	0.0547861
sp|O88667|RAD_MOUSE	O88667	Rrad	RAD_MOUSE GTP-binding protein RAD	3	11.1964	9.71586	12.8043	-0.204622	0.193592
sp|Q6P9L6|KIF15_MOUSE	Q6P9L6	Kif15	KIF15_MOUSE Kinesin-like protein KIF15	5	11.0495	13.6121	13.8474	0.300902	0.32563
sp|P97429|ANXA4_MOUSE	P97429	Anxa4	ANXA4_MOUSE Annexin A4	33	10.796	9.43571	11.2247	-0.194294	0.0561815
sp|Q3UIK4|MET14_MOUSE	Q3UIK4	Mettl14	MET14_MOUSE N6-adenosine-methyltransferase subunit METTL14	2	10.403	11.0615	11.6786	0.0885459	0.166874
sp|Q8K2Z4|CND1_MOUSE	Q8K2Z4	Ncapd2	CND1_MOUSE Condensin complex subunit 1	27	10.4437	13.1805	12.0229	0.335766	0.203145
sp|P70122|SBDS_MOUSE	P70122	Sbds	SBDS_MOUSE Ribosome maturation protein SBDS	21	9.85082	10.9002	10.9845	0.146044	0.157152
sp|Q61655|DD19A_MOUSE	Q61655	Ddx19a	DD19A_MOUSE ATP-dependent RNA helicase DDX19A	36	11.1427	11.4919	11.7966	0.0445189	0.082271
sp|P24547|IMDH2_MOUSE	P24547	Impdh2	IMDH2_MOUSE Inosine-5'-monophosphate dehydrogenase 2	35	11.8443	13.5738	13.4123	0.196632	0.179359
sp|P61290|PSME3_MOUSE	P61290	Psme3	PSME3_MOUSE Proteasome activator complex subunit 3	4	10.3701	13.3818	10.089	0.367836	-0.0396478
sp|A6H630|CF211_MOUSE	A6H630		CF211_MOUSE UPF0364 protein C6orf211 homolog	8	10.2008	10.1914	10.5733	-0.00132628	0.0517442
tr|G5E8E1|G5E8E1_MOUSE	G5E8E1	Lrrfip1	G5E8E1_MOUSE Leucine rich repeat (In FLII) interacting protein 1, isoform CRA_e	8	9.24098	11.4127	9.71645	0.304526	0.0723834
sp|Q8CGA0|PPM1F_MOUSE	Q8CGA0	Ppm1f	PPM1F_MOUSE Protein phosphatase 1F	9	9.8285	9.71713	10.404	-0.01644	0.0821023
tr|B1AUN2|B1AUN2_MOUSE	B1AUN2	Eif2b3	B1AUN2_MOUSE MCG14442	24	9.77696	11.3802	10.1363	0.219065	0.0520766
sp|Q9R0P9|UCHL1_MOUSE	Q9R0P9	Uchl1	UCHL1_MOUSE Ubiquitin carboxyl-terminal hydrolase isozyme L1	15	12.9901	8.84352	13.0174	-0.554715	0.00303497
sp|Q6PIP5|NUDC1_MOUSE	Q6PIP5	Nudcd1	NUDC1_MOUSE NudC domain-containing protein 1	9	10.1427	10.9231	10.6483	0.106949	0.0701791
sp|Q80UZ2|SDA1_MOUSE	Q80UZ2	Sdad1	SDA1_MOUSE Protein SDA1 homolog	8	9.70117	12.4548	9.71275	0.360471	0.00172041
tr|B2KF50|B2KF50_MOUSE	B2KF50	Uhrf1bp1	B2KF50_MOUSE Protein Uhrf1bp1	4	9.7952	10.8387	10.9426	0.146047	0.159803
sp|Q8VEB3|CE030_MOUSE	Q8VEB3	D1Ertd622e	CE030_MOUSE UNC119-binding protein C5orf30 homolog	2	9.14408	10.9255	8.94595	0.256784	-0.0316046
sp|Q64339|ISG15_MOUSE	Q64339	Isg15	ISG15_MOUSE Ubiquitin-like protein ISG15	46	12.0206	11.1375	13.2745	-0.110086	0.143152
sp|P22366|MYD88_MOUSE	P22366	Myd88	MYD88_MOUSE Myeloid differentiation primary response protein MyD88	3	10.851	10.6448	10.8986	-0.0276835	0.00631313
sp|E9Q634|MYO1E_MOUSE	E9Q634	Myo1e	MYO1E_MOUSE Unconventional myosin-Ie	45	10.3585	11.3947	11.2101	0.137557	0.113984
sp|Q8CGE8|IFI5A_MOUSE	Q8CGE8	Ifi205a	IFI5A_MOUSE Interferon-activable protein 205-A	5	10.1624	14.9571	11.5168	0.557591	0.180503
sp|Q9DCL9|PUR6_MOUSE	Q9DCL9	Paics	PUR6_MOUSE Multifunctional protein ADE2	48	10.541	12.2832	11.7734	0.220684	0.159528
sp|P47941|CRKL_MOUSE	P47941	Crkl	CRKL_MOUSE Crk-like protein	19	11.4205	10.6872	12.0073	-0.0957439	0.0722855
sp|Q2TBA3|MALT1_MOUSE	Q2TBA3	Malt1	MALT1_MOUSE Mucosa-associated lymphoid tissue lymphoma translocation protein 1 homolog	1	12.7406	11.6389	11.6133	-0.130486	-0.133659
sp|P28654|PGS2_MOUSE	P28654	Dcn	PGS2_MOUSE Decorin	4	3.55757	4.07323	3.45526	0.195283	-0.0420983
sp|Q9JMG1|EDF1_MOUSE	Q9JMG1	Edf1	EDF1_MOUSE Endothelial differentiation-related factor 1	7	10.5701	12.1405	9.28515	0.199842	-0.18699
tr|Q924B0|Q924B0_MOUSE	Q924B0	Impa1	Q924B0_MOUSE Inositol (Myo)-1(Or 4)-monophosphatase 1	19	11.1402	10.8589	11.9282	-0.0368943	0.0986045
sp|Q9ERK4|XPO2_MOUSE	Q9ERK4	Cse1l	XPO2_MOUSE Exportin-2	28	9.97166	11.3212	10.8214	0.183122	0.117985
sp|Q8C0D5|ETUD1_MOUSE	Q8C0D5	Eftud1	ETUD1_MOUSE Elongation factor Tu GTP-binding domain-containing protein 1	18	9.47036	10.8338	10.0218	0.194043	0.0816525
sp|Q6ZWZ2|UB2R2_MOUSE	Q6ZWZ2	Ube2r2	UB2R2_MOUSE Ubiquitin-conjugating enzyme E2 R2	5	11.3711	9.61465	11.3259	-0.242071	-0.00574876
sp|Q8C166|CPNE1_MOUSE	Q8C166	Cpne1	CPNE1_MOUSE Copine-1	18	11.9292	12.3494	12.5385	0.0499359	0.0718658
sp|Q91WN1|DNJC9_MOUSE	Q91WN1	Dnajc9	DNJC9_MOUSE DnaJ homolog subfamily C member 9	12	9.12195	12.6451	10.1839	0.471163	0.158877
sp|B2RQC6|PYR1_MOUSE	B2RQC6	Cad	PYR1_MOUSE CAD protein	97	10.7334	12.6808	12.2808	0.24054	0.194305
sp|Q9D662|SC23B_MOUSE	Q9D662	Sec23b	SC23B_MOUSE Protein transport protein Sec23B	29	10.2136	10.7731	10.803	0.0769432	0.0809316
tr|F8VPK0|F8VPK0_MOUSE	F8VPK0	Ttc37	F8VPK0_MOUSE Protein Ttc37	31	10.0178	10.5883	10.598	0.0799073	0.0812212
sp|Q1HFZ0|NSUN2_MOUSE	Q1HFZ0	Nsun2	NSUN2_MOUSE tRNA (cytosine(34)-C(5))-methyltransferase	74	9.86145	11.9861	10.093	0.281486	0.033478
sp|Q9JJT9|PHAX_MOUSE	Q9JJT9	Phax	PHAX_MOUSE Phosphorylated adapter RNA export protein	8	9.07331	10.3617	9.22208	0.191554	0.0234628
sp|Q99J45|NRBP_MOUSE	Q99J45	Nrbp1	NRBP_MOUSE Nuclear receptor-binding protein	10	10.9371	11.2914	11.4226	0.0460004	0.0626601
sp|Q8BY87-2|UBP47_MOUSE	Q8BY87-2	Usp47	UBP47_MOUSE Isoform 2 of Ubiquitin carboxyl-terminal hydrolase 47	36	10.3349	10.686	11.2737	0.0481915	0.125429
sp|Q3TW96|UAP1L_MOUSE	Q3TW96	Uap1l1	UAP1L_MOUSE UDP-N-acetylhexosamine pyrophosphorylase-like protein 1	33	8.52148	7.84137	8.78082	-0.119998	0.0432521
sp|Q91VY9|ZN622_MOUSE	Q91VY9	Znf622	ZN622_MOUSE Zinc finger protein 622	16	9.191	11.0313	9.34788	0.263312	0.0244181
sp|Q7TSV4|PGM2_MOUSE	Q7TSV4	Pgm2	PGM2_MOUSE Phosphoglucomutase-2	18	9.41406	9.73022	10.5585	0.0476554	0.165509
sp|P63147|UBE2B_MOUSE	P63147	Ube2b	UBE2B_MOUSE Ubiquitin-conjugating enzyme E2 B	2	11.388	9.89062	9.11968	-0.203388	-0.320466
tr|E9PWE8|E9PWE8_MOUSE	E9PWE8	Dpysl3	E9PWE8_MOUSE Dihydropyrimidinase-related protein 3	78	11.8272	11.4671	12.844	-0.0446096	0.118986
sp|P80315|TCPD_MOUSE	P80315	Cct4	TCPD_MOUSE T-complex protein 1 subunit delta	94	9.58109	11.4437	10.162	0.256293	0.0849293
sp|Q8VDG5|PPCS_MOUSE	Q8VDG5	Ppcs	PPCS_MOUSE Phosphopantothenate--cysteine ligase	2	10.1308	11.8598	10.3481	0.227341	0.0306276
sp|Q60760|GRB10_MOUSE	Q60760	Grb10	GRB10_MOUSE Growth factor receptor-bound protein 10	10	10.2402	9.43178	10.3346	-0.118646	0.013233
sp|Q9CWY8|RNH2A_MOUSE	Q9CWY8	Rnaseh2a	RNH2A_MOUSE Ribonuclease H2 subunit A	6	9.27175	10.5236	9.90413	0.18272	0.095188
sp|Q06180|PTN2_MOUSE	Q06180	Ptpn2	PTN2_MOUSE Tyrosine-protein phosphatase non-receptor type 2	8	9.93935	10.4997	10.3925	0.0791273	0.0643267
tr|A2AD03|A2AD03_MOUSE	A2AD03	Chm	A2AD03_MOUSE Rab proteins geranylgeranyltransferase component A 1	8	8.85124	10.8989	10.1083	0.300227	0.191593
sp|Q08874|MITF_MOUSE	Q08874	Mitf	MITF_MOUSE Microphthalmia-associated transcription factor	2	11.1526	12.6747	12.9481	0.184579	0.215364
sp|Q9QZ73|DCNL1_MOUSE	Q9QZ73	Dcun1d1	DCNL1_MOUSE DCN1-like protein 1	12	9.76206	10.2335	10.714	0.0680406	0.134234
sp|Q9CY64|BIEA_MOUSE	Q9CY64	Blvra	BIEA_MOUSE Biliverdin reductase A	16	10.9993	9.73407	11.2153	-0.176299	0.0280481
sp|Q9D853|MET10_MOUSE	Q9D853	Mettl10	MET10_MOUSE Methyltransferase-like protein 10	2	9.77166	9.71059	10.0666	-0.00904549	0.0429014
sp|Q8CG47|SMC4_MOUSE	Q8CG47	Smc4	SMC4_MOUSE Structural maintenance of chromosomes protein 4	55	10.8145	13.7429	12.186	0.345721	0.172259
sp|Q9Z1S8|GAB2_MOUSE	Q9Z1S8	Gab2	GAB2_MOUSE GRB2-associated-binding protein 2	2	11.8112	12.9079	11.9414	0.128105	0.0158216
sp|Q8C0M9|ASGL1_MOUSE	Q8C0M9	Asrgl1	ASGL1_MOUSE Isoaspartyl peptidase/L-asparaginase	7	11.1665	11.1396	11.7417	-0.00348521	0.0724609
tr|G3X9J0|G3X9J0_MOUSE	G3X9J0	Sipa1l3	G3X9J0_MOUSE MCG122846	16	9.0899	10.6041	8.74457	0.222284	-0.0558769
sp|P97412|LYST_MOUSE	P97412	Lyst	LYST_MOUSE Lysosomal-trafficking regulator	2	9.67206	10.294	10.171	0.0899066	0.0725616
tr|E9Q6D6|E9Q6D6_MOUSE	E9Q6D6	Zfp277	E9Q6D6_MOUSE Protein Zfp277	1	8.39566	12.3844	10.3189	0.560809	0.29758
sp|Q9JLQ0|CD2AP_MOUSE	Q9JLQ0	Cd2ap	CD2AP_MOUSE CD2-associated protein	32	9.56874	10.4972	10.452	0.133601	0.127372
sp|Q9Z1W9|STK39_MOUSE	Q9Z1W9	Stk39	STK39_MOUSE STE20/SPS1-related proline-alanine-rich protein kinase	4	10.0756	12.3159	10.9852	0.289658	0.124701
sp|Q9EQY0|ERN1_MOUSE	Q9EQY0	Ern1	ERN1_MOUSE Serine/threonine-protein kinase/endoribonuclease IRE1	1	10.2481	9.0649	11.4358	-0.176992	0.158198
tr|Q3U2G2|Q3U2G2_MOUSE	Q3U2G2	Hspa4	Q3U2G2_MOUSE Heat shock 70 kDa protein 4	110	9.16612	10.7348	9.99582	0.22791	0.125014
sp|P56380|AP4A_MOUSE	P56380	Nudt2	AP4A_MOUSE Bis(5'-nucleosyl)-tetraphosphatase [asymmetrical]	2	11.4399	10.335	11.594	-0.146535	0.0193038
sp|P63073|IF4E_MOUSE	P63073	Eif4e	IF4E_MOUSE Eukaryotic translation initiation factor 4E	12	10.2934	10.652	10.3724	0.0494057	0.0110283
sp|Q8C5P5|NT5D1_MOUSE	Q8C5P5	Nt5dc1	NT5D1_MOUSE 5'-nucleotidase domain-containing protein 1	1	9.31651	11.0576	10.3914	0.247175	0.157534
sp|Q8BIS8|CC126_MOUSE	Q8BIS8	Ccdc126	CC126_MOUSE Coiled-coil domain-containing protein 126	3	14.1959	10.2765	13.3867	-0.466125	-0.0846687
sp|P14206|RSSA_MOUSE	P14206	Rpsa	RSSA_MOUSE 40S ribosomal protein SA	32	10.4209	11.0713	10.3926	0.0873401	-0.00392014
sp|Q9JM51|PTGES_MOUSE	Q9JM51	Ptges	PTGES_MOUSE Prostaglandin E synthase	1	6.99399	8.42847	4.72609	0.269155	-0.565466
sp|Q9EQU5|SET_MOUSE	Q9EQU5	Set	SET_MOUSE Protein SET	34	9.22539	11.487	10.3305	0.316321	0.16322
sp|Q8R5F7|IFIH1_MOUSE	Q8R5F7	Ifih1	IFIH1_MOUSE Interferon-induced helicase C domain-containing protein 1	9	10.5719	10.4501	10.8002	-0.0167267	0.0308229
sp|Q9DCC4|P5CR3_MOUSE	Q9DCC4	Pycrl	P5CR3_MOUSE Pyrroline-5-carboxylate reductase 3	17	10.0951	10.3579	10.3644	0.0370782	0.0379796
sp|Q8BP74|PSTK_MOUSE	Q8BP74	Pstk	PSTK_MOUSE L-seryl-tRNA(Sec) kinase	1	9.81971	12.7401	10.42	0.37562	0.0856031
sp|Q60855|RIPK1_MOUSE	Q60855	Ripk1	RIPK1_MOUSE Receptor-interacting serine/threonine-protein kinase 1	16	10.4535	10.5358	11.4019	0.0113146	0.125296
sp|Q7TT79|MCPH1_MOUSE	Q7TT79	Mcph1	MCPH1_MOUSE Microcephalin	1	10.7713	11.7275	11.1009	0.122695	0.0434854
sp|Q99JX4|EIF3M_MOUSE	Q99JX4	Eif3m	EIF3M_MOUSE Eukaryotic translation initiation factor 3 subunit M	7	9.43101	10.7663	9.04904	0.191042	-0.0596473
sp|Q9D2Q3|CJ088_MOUSE	Q9D2Q3		CJ088_MOUSE Uncharacterized protein C10orf88 homolog	1	11.8358	10.2322	10.1993	-0.210041	-0.21469
tr|E9Q8V6|E9Q8V6_MOUSE	E9Q8V6	Dennd4a	E9Q8V6_MOUSE Protein Dennd4a	9	9.48349	9.72636	10.162	0.0364809	0.0996916
sp|Q9D0D4|DIM1_MOUSE	Q9D0D4	Dimt1	DIM1_MOUSE Probable dimethyladenosine transferase	10	9.02486	12.1577	9.43115	0.429896	0.0635289
sp|Q60680|IKKA_MOUSE	Q60680	Chuk	IKKA_MOUSE Inhibitor of nuclear factor kappa-B kinase subunit alpha	5	9.88237	11.6302	10.9486	0.234944	0.147819
sp|Q99LJ0|CT2NL_MOUSE	Q99LJ0	Cttnbp2nl	CT2NL_MOUSE CTTNBP2 N-terminal-like protein	29	10.576	12.7526	11.4579	0.270005	0.115547
sp|Q9D8B3|CHM4B_MOUSE	Q9D8B3	Chmp4b	CHM4B_MOUSE Charged multivesicular body protein 4b	20	9.79668	10.3242	10.6	0.0756721	0.113695
sp|Q61239|FNTA_MOUSE	Q61239	Fnta	FNTA_MOUSE Protein farnesyltransferase/geranylgeranyltransferase type-1 subunit alpha	5	10.3719	9.28784	10.8805	-0.159266	0.0690698
sp|P32037|GTR3_MOUSE	P32037	Slc2a3	GTR3_MOUSE Solute carrier family 2, facilitated glucose transporter member 3	1	6.25055	11.5774	8.27443	0.889259	0.404677
sp|Q6PAR5|GAPD1_MOUSE	Q6PAR5	Gapvd1	GAPD1_MOUSE GTPase-activating protein and VPS9 domain-containing protein 1	26	10.0922	11.5284	11.2188	0.191954	0.152691
sp|Q8BJL1|FBX30_MOUSE	Q8BJL1	Fbxo30	FBX30_MOUSE F-box only protein 30	14	10.1542	10.9597	10.6522	0.110127	0.0690745
sp|P08030|APT_MOUSE	P08030	Aprt	APT_MOUSE Adenine phosphoribosyltransferase	7	14.4898	11.5862	13.9067	-0.322622	-0.0592541
sp|P62301|RS13_MOUSE	P62301	Rps13	RS13_MOUSE 40S ribosomal protein S13	59	10.501	11.9138	10.39	0.182098	-0.0153334
sp|P09450|JUNB_MOUSE	P09450	Junb	JUNB_MOUSE Transcription factor jun-B	12	8.78302	9.82041	9.3841	0.161067	0.0955021
sp|Q3TMH2|SCRN3_MOUSE	Q3TMH2	Scrn3	SCRN3_MOUSE Secernin-3	2	9.4108	8.85086	9.87454	-0.0885004	0.0693953
tr|E9QNR6|E9QNR6_MOUSE	E9QNR6	AI837181	E9QNR6_MOUSE Protein AI837181	4	11.472	9.07337	10.6335	-0.338406	-0.1095
sp|Q8BKC5|IPO5_MOUSE	Q8BKC5	Ipo5	IPO5_MOUSE Importin-5	52	9.62475	11.6225	10.0733	0.272101	0.065718
sp|Q9JMA1|UBP14_MOUSE	Q9JMA1	Usp14	UBP14_MOUSE Ubiquitin carboxyl-terminal hydrolase 14	33	11.5078	12.3213	11.0141	0.0985427	-0.0632543
sp|A2AN08|UBR4_MOUSE	A2AN08	Ubr4	UBR4_MOUSE E3 ubiquitin-protein ligase UBR4	96	9.96975	11.275	10.7199	0.177498	0.104657
sp|Q8BHY2|NOC4L_MOUSE	Q8BHY2	Noc4l	NOC4L_MOUSE Nucleolar complex protein 4 homolog	7	10.1085	13.0321	9.54324	0.36651	-0.0830123
sp|Q9CPU0|LGUL_MOUSE	Q9CPU0	Glo1	LGUL_MOUSE Lactoylglutathione lyase	18	13.307	10.6127	12.8846	-0.326388	-0.0465343
sp|Q9WV30|NFAT5_MOUSE	Q9WV30	Nfat5	NFAT5_MOUSE Nuclear factor of activated T-cells 5	4	9.90633	12.2815	10.0968	0.310069	0.0274734
sp|Q8BVG4|DPP9_MOUSE	Q8BVG4	Dpp9	DPP9_MOUSE Dipeptidyl peptidase 9	11	9.87266	9.4513	10.4214	-0.0629265	0.0780428
sp|Q9QY93|DCTP1_MOUSE	Q9QY93	Dctpp1	DCTP1_MOUSE dCTP pyrophosphatase 1	3	10.6621	12.3151	10.5885	0.207938	-0.00998581
sp|P19096|FAS_MOUSE	P19096	Fasn	FAS_MOUSE Fatty acid synthase	190	10.7056	11.728	12.4387	0.131595	0.216471
sp|Q9CXF4|TBC15_MOUSE	Q9CXF4	Tbc1d15	TBC15_MOUSE TBC1 domain family member 15	21	9.4627	9.87499	10.8437	0.0615261	0.196532
sp|P07091|S10A4_MOUSE	P07091	S100a4	S10A4_MOUSE Protein S100-A4	15	11.496	9.62985	10.6775	-0.255551	-0.106568
sp|Q8VE62|PAIP1_MOUSE	Q8VE62	Paip1	PAIP1_MOUSE Polyadenylate-binding protein-interacting protein 1	3	10.7997	11.4872	10.7164	0.0890387	-0.0111698
sp|P28474|ADHX_MOUSE	P28474	Adh5	ADHX_MOUSE Alcohol dehydrogenase class-3	23	11.3726	11.5603	11.7646	0.0236115	0.0488875
sp|Q3UMC0|SPAT5_MOUSE	Q3UMC0	Spata5	SPAT5_MOUSE Spermatogenesis-associated protein 5	16	9.78562	11.7646	10.4055	0.265714	0.0886112
sp|Q71FD5|ZNRF2_MOUSE	Q71FD5	Znrf2	ZNRF2_MOUSE E3 ubiquitin-protein ligase ZNRF2	3	11.8666	11.2805	12.004	-0.0730666	0.0166082
sp|Q3U3E2|F117B_MOUSE	Q3U3E2	Fam117b	F117B_MOUSE Protein FAM117B	3	11.1943	11.9042	11.9957	0.0887095	0.0997484
sp|Q3U0K8|OGFD1_MOUSE	Q3U0K8	Ogfod1	OGFD1_MOUSE Prolyl 3-hydroxylase OGFOD1	6	10.8265	11.3594	11.6974	0.0693218	0.111628
sp|Q8CFE2|CD027_MOUSE	Q8CFE2		CD027_MOUSE UPF0609 protein C4orf27 homolog	4	11.6061	12.1327	13.474	0.0640137	0.215292
sp|Q6P9P6|KIF11_MOUSE	Q6P9P6	Kif11	KIF11_MOUSE Kinesin-like protein KIF11	15	10.1006	13.798	12.0149	0.450012	0.250377
sp|Q923U0|TM1L1_MOUSE	Q923U0	Tom1l1	TM1L1_MOUSE TOM1-like protein 1	2	13.7155	13.0658	12.9251	-0.0700082	-0.0856313
sp|O54940|BNIP2_MOUSE	O54940	Bnip2	BNIP2_MOUSE BCL2/adenovirus E1B 19 kDa protein-interacting protein 2	1	9.42714	10.7432	11.0406	0.188528	0.227925
sp|P54276|MSH6_MOUSE	P54276	Msh6	MSH6_MOUSE DNA mismatch repair protein Msh6	25	12.111	15.7034	13.0559	0.374755	0.108379
sp|Q9R210|TFEB_MOUSE	Q9R210	Tfeb	TFEB_MOUSE Transcription factor EB	3	10.357	13.4192	11.2294	0.373694	0.116676
sp|P50580|PA2G4_MOUSE	P50580	Pa2g4	PA2G4_MOUSE Proliferation-associated protein 2G4	52	9.85438	12.2553	9.89265	0.314566	0.0055923
sp|P25085|IL1RA_MOUSE	P25085	Il1rn	IL1RA_MOUSE Interleukin-1 receptor antagonist protein	2	9.09824	7.26891	7.57769	-0.323849	-0.263829
sp|Q9D6Y9|GLGB_MOUSE	Q9D6Y9	Gbe1	GLGB_MOUSE 1,4-alpha-glucan-branching enzyme	9	9.15272	8.46157	9.64258	-0.113275	0.0752191
sp|Q8K2I1|FNTB_MOUSE	Q8K2I1	Fntb	FNTB_MOUSE Protein farnesyltransferase subunit beta	4	11.1774	10.8777	11.7648	-0.0392039	0.0738955
sp|Q9D2Y4|MLKL_MOUSE	Q9D2Y4	Mlkl	MLKL_MOUSE Mixed lineage kinase domain-like protein	14	10.1935	11.1664	10.8258	0.131522	0.0868302
sp|O88342|WDR1_MOUSE	O88342	Wdr1	WDR1_MOUSE WD repeat-containing protein 1	88	11.2993	10.0911	11.3574	-0.163144	0.00740478
sp|Q8C6B2|RTKN_MOUSE	Q8C6B2	Rtkn	RTKN_MOUSE Rhotekin	6	9.94479	9.47628	10.2729	-0.0696207	0.0468243
tr|E9QLT0|E9QLT0_MOUSE	E9QLT0	Hyi	E9QLT0_MOUSE Hydroxypyruvate isomerase	7	12.1968	11.6997	13.5739	-0.06003	0.154332
tr|Q6ZWZ6|Q6ZWZ6_MOUSE	Q6ZWZ6	Rps12	Q6ZWZ6_MOUSE 40S ribosomal protein S12	63	10.6634	11.4467	10.2165	0.102269	-0.0617626
sp|Q8CD92|TTC27_MOUSE	Q8CD92	Ttc27	TTC27_MOUSE Tetratricopeptide repeat protein 27	21	9.46541	10.1613	10.299	0.102346	0.121764
sp|P54728|RD23B_MOUSE	P54728	Rad23b	RD23B_MOUSE UV excision repair protein RAD23 homolog B	26	10.1066	10.621	10.7965	0.0716252	0.0952726
sp|P12815|PDCD6_MOUSE	P12815	Pdcd6	PDCD6_MOUSE Programmed cell death protein 6	7	8.58145	9.60471	9.57658	0.16252	0.158288
sp|Q99L45|IF2B_MOUSE	Q99L45	Eif2s2	IF2B_MOUSE Eukaryotic translation initiation factor 2 subunit 2	52	10.6214	12.3839	9.51133	0.22149	-0.15926
sp|Q8R5H1|UBP15_MOUSE	Q8R5H1	Usp15	UBP15_MOUSE Ubiquitin carboxyl-terminal hydrolase 15	22	10.6622	11.0622	11.3054	0.0531376	0.0845104
sp|P97465|DOK1_MOUSE	P97465	Dok1	DOK1_MOUSE Docking protein 1	5	10.6278	11.5504	10.8965	0.120095	0.0360249
sp|P24472|GSTA4_MOUSE	P24472	Gsta4	GSTA4_MOUSE Glutathione S-transferase A4	10	3.08743	2.81788	2.78984	-0.131797	-0.146223
sp|P26883|FKB1A_MOUSE	P26883	Fkbp1a	FKB1A_MOUSE Peptidyl-prolyl cis-trans isomerase FKBP1A	9	11.6989	10.076	11.599	-0.21546	-0.0123815
sp|Q99PT1|GDIR1_MOUSE	Q99PT1	Arhgdia	GDIR1_MOUSE Rho GDP-dissociation inhibitor 1	39	11.1858	10.2376	11.1089	-0.12779	-0.00995011
sp|P62908|RS3_MOUSE	P62908	Rps3	RS3_MOUSE 40S ribosomal protein S3	87	9.99916	12.007	10.2806	0.263998	0.0400432
tr|Q8BK35|Q8BK35_MOUSE	Q8BK35	Gltscr2	Q8BK35_MOUSE MCG2065, isoform CRA_c	14	9.51134	12.525	9.63107	0.397093	0.0180471
sp|Q9Z0H7|BCL10_MOUSE	Q9Z0H7	Bcl10	BCL10_MOUSE B-cell lymphoma/leukemia 10	7	10.3313	10.653	11.0421	0.0442452	0.0959949
sp|O35215|DOPD_MOUSE	O35215	Ddt	DOPD_MOUSE D-dopachrome decarboxylase	8	8.13754	6.74041	7.46716	-0.271757	-0.124034
sp|Q9EQC5|NTKL_MOUSE	Q9EQC5	Scyl1	NTKL_MOUSE N-terminal kinase-like protein	19	10.7905	11.3584	11.8786	0.0740046	0.138606
sp|Q9D7G4|EURL_MOUSE	Q9D7G4	Eurl	EURL_MOUSE Protein EURL homolog	1	9.0845	9.48934	13.085	0.0629014	0.526433
sp|B8ZXI1|QTRD1_MOUSE	B8ZXI1	Qtrtd1	QTRD1_MOUSE Queuine tRNA-ribosyltransferase subunit QTRTD1	4	9.97185	10.9695	10.889	0.137561	0.126934
sp|Q5SSW2|PSME4_MOUSE	Q5SSW2	Psme4	PSME4_MOUSE Proteasome activator complex subunit 4	28	9.9171	11.1148	10.7108	0.164496	0.111069
sp|P62702|RS4X_MOUSE	P62702	Rps4x	RS4X_MOUSE 40S ribosomal protein S4, X isoform	59	11.0775	11.757	11.0406	0.0858871	-0.00480834
sp|Q78PG9|CCD25_MOUSE	Q78PG9	Ccdc25	CCD25_MOUSE Coiled-coil domain-containing protein 25	12	9.66015	9.77014	9.79434	0.0163335	0.0199017
sp|P62264|RS14_MOUSE	P62264	Rps14	RS14_MOUSE 40S ribosomal protein S14	37	10.1368	11.044	12.1411	0.123657	0.26029
sp|P32233|DRG1_MOUSE	P32233	Drg1	DRG1_MOUSE Developmentally-regulated GTP-binding protein 1	21	8.08148	9.59778	7.71049	0.248082	-0.0677975
sp|O88974|SETB1_MOUSE	O88974	Setdb1	SETB1_MOUSE Histone-lysine N-methyltransferase SETDB1	2	10.7457	12.3873	12.2988	0.205101	0.194753
sp|Q91Z38|TTC1_MOUSE	Q91Z38	Ttc1	TTC1_MOUSE Tetratricopeptide repeat protein 1	16	10.0268	10.3221	9.77959	0.0418748	-0.0360193
sp|O88574|SAP30_MOUSE	O88574	Sap30	SAP30_MOUSE Histone deacetylase complex subunit SAP30	8	10.1796	12.9786	10.5509	0.350454	0.0516827
sp|A2ADY9|DDI2_MOUSE	A2ADY9	Ddi2	DDI2_MOUSE Protein DDI1 homolog 2	21	10.0239	10.7831	10.8181	0.105327	0.109999
sp|Q8BT14|CNOT4_MOUSE	Q8BT14	Cnot4	CNOT4_MOUSE CCR4-NOT transcription complex subunit 4	11	10.485	10.8161	10.6449	0.0448573	0.0218358
sp|P48036|ANXA5_MOUSE	P48036	Anxa5	ANXA5_MOUSE Annexin A5	113	13.3653	9.66518	12.4687	-0.467619	-0.100182
sp|P58044|IDI1_MOUSE	P58044	Idi1	IDI1_MOUSE Isopentenyl-diphosphate Delta-isomerase 1	16	12.0191	10.6536	12.7951	-0.173979	0.0902628
sp|O70310|NMT1_MOUSE	O70310	Nmt1	NMT1_MOUSE Glycylpeptide N-tetradecanoyltransferase 1	35	10.5776	10.9	9.31864	0.043307	-0.182827
sp|Q91YE6|IPO9_MOUSE	Q91YE6	Ipo9	IPO9_MOUSE Importin-9	20	10.2115	11.2937	11.8547	0.145326	0.215266
tr|V9GWV8|V9GWV8_MOUSE	V9GWV8	Nedd4	V9GWV8_MOUSE E3 ubiquitin-protein ligase NEDD4 (Fragment)	1	9.65547	9.14742	10.1504	-0.0779805	0.0721235
sp|Q7TPM6|FSD1_MOUSE	Q7TPM6	Fsd1	FSD1_MOUSE Fibronectin type III and SPRY domain-containing protein 1	5	11.2685	10.4962	12.7802	-0.102428	0.181609
sp|O55042|SYUA_MOUSE	O55042	Snca	SYUA_MOUSE Alpha-synuclein	5	12.5685	11.057	12.6217	-0.184847	0.00609475
sp|Q8K2Q7|BROX_MOUSE	Q8K2Q7	Brox	BROX_MOUSE BRO1 domain-containing protein BROX	8	9.43401	9.51077	9.47215	0.0116907	0.00582025
sp|O55135|IF6_MOUSE	O55135	Eif6	IF6_MOUSE Eukaryotic translation initiation factor 6	12	10.0097	11.3205	10.3595	0.177547	0.049563
sp|Q9CWI3|BCCIP_MOUSE	Q9CWI3	Bccip	BCCIP_MOUSE BRCA2 and CDKN1A-interacting protein	10	8.82256	11.0304	9.79194	0.322215	0.150396
sp|P42932|TCPQ_MOUSE	P42932	Cct8	TCPQ_MOUSE T-complex protein 1 subunit theta	88	10.0617	11.9525	10.3925	0.248432	0.0466565
sp|Q9D706|RPAP3_MOUSE	Q9D706	Rpap3	RPAP3_MOUSE RNA polymerase II-associated protein 3	34	9.84651	11.8174	10.5411	0.263226	0.0983344
sp|Q9Z0V8|TI17A_MOUSE	Q9Z0V8	Timm17a	TI17A_MOUSE Mitochondrial import inner membrane translocase subunit Tim17-A	2	9.57755	9.62516	9.47323	0.00715286	-0.0158013
sp|Q9CQ60|6PGL_MOUSE	Q9CQ60	Pgls	6PGL_MOUSE 6-phosphogluconolactonase	13	14.5641	11.3176	13.0591	-0.363841	-0.157365
sp|Q8BTZ7|GMPPB_MOUSE	Q8BTZ7	Gmppb	GMPPB_MOUSE Mannose-1-phosphate guanyltransferase beta	13	13.1907	10.0934	13.1614	-0.386102	-0.00320355
sp|Q00612|G6PD1_MOUSE	Q00612	G6pdx	G6PD1_MOUSE Glucose-6-phosphate 1-dehydrogenase X	44	10.5448	9.56415	10.6054	-0.140829	0.0082618
sp|Q9Z2B9|KS6A4_MOUSE	Q9Z2B9	Rps6ka4	KS6A4_MOUSE Ribosomal protein S6 kinase alpha-4	14	9.14423	11.6054	10.2611	0.343868	0.16625
sp|P28740|KIF2A_MOUSE	P28740	Kif2a	KIF2A_MOUSE Kinesin-like protein KIF2A	27	10.3205	10.7489	9.67039	0.0586687	-0.0938709
sp|Q8BZF8|PGM5_MOUSE	Q8BZF8	Pgm5	PGM5_MOUSE Phosphoglucomutase-like protein 5	1	8.95082	9.47757	9.71007	0.0824982	0.117462
sp|P58468|F207A_MOUSE	P58468	Fam207a	F207A_MOUSE Protein FAM207A	5	9.57262	13.2706	8.75527	0.471247	-0.128761
sp|Q80TE0|RPAP1_MOUSE	Q80TE0	Rpap1	RPAP1_MOUSE RNA polymerase II-associated protein 1	2	7.55859	10.5176	10.5906	0.47662	0.48659
sp|Q3THK7|GUAA_MOUSE	Q3THK7	Gmps	GUAA_MOUSE GMP synthase [glutamine-hydrolyzing]	39	10.7948	12.026	11.5468	0.155828	0.097162
sp|O09110|MP2K3_MOUSE	O09110	Map2k3	MP2K3_MOUSE Dual specificity mitogen-activated protein kinase kinase 3	14	9.85643	10.298	10.3519	0.0632345	0.0707562
sp|Q9QZD9|EIF3I_MOUSE	Q9QZD9	Eif3i	EIF3I_MOUSE Eukaryotic translation initiation factor 3 subunit I	32	11.8345	11.019	10.8974	-0.10301	-0.119009
sp|Q9CVD2|ATX3_MOUSE	Q9CVD2	Atxn3	ATX3_MOUSE Ataxin-3	2	9.95598	11.708	12.3403	0.233859	0.309739
sp|P62830|RL23_MOUSE	P62830	Rpl23	RL23_MOUSE 60S ribosomal protein L23	42	10.6124	11.352	10.3415	0.0971914	-0.0373002
sp|Q3TLD5|RMP_MOUSE	Q3TLD5	Uri1	RMP_MOUSE Unconventional prefoldin RPB5 interactor	10	9.54512	12.2086	9.84221	0.355064	0.0442193
sp|Q9EQN3|T22D4_MOUSE	Q9EQN3	Tsc22d4	T22D4_MOUSE TSC22 domain family protein 4	3	11.315	10.7755	12.2429	-0.0704856	0.113708
tr|Q6P1B9|Q6P1B9_MOUSE	Q6P1B9	Bin1	Q6P1B9_MOUSE Bin1 protein	23	10.6154	10.7575	11.388	0.019173	0.101352
sp|Q9D7X3|DUS3_MOUSE	Q9D7X3	Dusp3	DUS3_MOUSE Dual specificity protein phosphatase 3	4	9.00263	10.1071	10.6829	0.166952	0.246886
sp|P63158|HMGB1_MOUSE	P63158	Hmgb1	HMGB1_MOUSE High mobility group protein B1	47	9.26345	10.3776	10.5786	0.163852	0.191523
sp|Q60949|TBCD1_MOUSE	Q60949	Tbc1d1	TBCD1_MOUSE TBC1 domain family member 1	24	10.2998	11.8178	12.4648	0.198351	0.27524
sp|Q6P9R2|OXSR1_MOUSE	Q6P9R2	Oxsr1	OXSR1_MOUSE Serine/threonine-protein kinase OSR1	21	10.255	11.3526	11.0967	0.146701	0.113804
sp|P97346|NXN_MOUSE	P97346	Nxn	NXN_MOUSE Nucleoredoxin	7	10.0264	8.34715	9.85594	-0.264454	-0.0247441
sp|A2AS55|ANR16_MOUSE	A2AS55	Ankrd16	ANR16_MOUSE Ankyrin repeat domain-containing protein 16	2	10.965	10.6349	9.24745	-0.0441033	-0.245779
sp|O08970|TUFT1_MOUSE	O08970	Tuft1	TUFT1_MOUSE Tuftelin	1	8.71791	8.6289	10.5815	-0.0148047	0.279487
sp|Q9Z224|MOC2A_MOUSE	Q9Z224	Mocs2	MOC2A_MOUSE Molybdopterin synthase sulfur carrier subunit	1	9.13707	7.61334	11.329	-0.263201	0.310221
sp|P55264|ADK_MOUSE	P55264	Adk	ADK_MOUSE Adenosine kinase	26	8.20168	8.2254	9.28369	0.0041651	0.178778
sp|Q8BJM3|R3HCL_MOUSE	Q8BJM3	R3hcc1l	R3HCL_MOUSE Coiled-coil domain-containing protein R3HCC1L	4	10.8285	10.6585	10.4288	-0.0228273	-0.0542578
tr|Q91Z50|Q91Z50_MOUSE	Q91Z50	Fen1	Q91Z50_MOUSE Flap endonuclease 1	18	10.5907	13.4342	11.177	0.34311	0.0777347
sp|P97770|THUM3_MOUSE	P97770	Thumpd3	THUM3_MOUSE THUMP domain-containing protein 3	5	9.42669	10.4286	9.96841	0.145728	0.0806112
tr|Q6GTM0|Q6GTM0_MOUSE	Q6GTM0	Ifit2	Q6GTM0_MOUSE Ifit2 protein	15	9.27533	12.9152	10.648	0.477596	0.199117
sp|Q80UY1|CI041_MOUSE	Q80UY1		CI041_MOUSE UPF0586 protein C9orf41 homolog	9	9.97337	11.429	11.0194	0.196541	0.14389
sp|Q9WVB0|RBPMS_MOUSE	Q9WVB0	Rbpms	RBPMS_MOUSE RNA-binding protein with multiple splicing	4	8.22283	8.17881	7.4037	-0.00774526	-0.15139
tr|A6P3E4|A6P3E4_MOUSE	A6P3E4	Mapk8	A6P3E4_MOUSE JNK1 beta1 protein kinase	3	9.58752	10.3417	10.8095	0.109239	0.173065
sp|Q6NVE8|WDR44_MOUSE	Q6NVE8	Wdr44	WDR44_MOUSE WD repeat-containing protein 44	11	10.9063	10.144	11.5816	-0.104532	0.0866798
tr|E9PVA8|E9PVA8_MOUSE	E9PVA8	Gcn1l1	E9PVA8_MOUSE Protein Gcn1l1	135	9.80912	11.4084	10.4769	0.217895	0.0950161
sp|Q8BWW4|LARP4_MOUSE	Q8BWW4	Larp4	LARP4_MOUSE La-related protein 4	37	10.732	11.4617	10.529	0.0948964	-0.0275555
sp|O54781|SRPK2_MOUSE	O54781	Srpk2	SRPK2_MOUSE SRSF protein kinase 2	13	10.0216	12.3537	10.5612	0.301824	0.0756589
sp|P49586|PCY1A_MOUSE	P49586	Pcyt1a	PCY1A_MOUSE Choline-phosphate cytidylyltransferase A	17	9.51211	9.04916	11.7431	-0.0719809	0.303981
sp|Q91W78|USB1_MOUSE	Q91W78	Usb1	USB1_MOUSE U6 snRNA phosphodiesterase	3	10.6601	10.1006	11.0513	-0.0777741	0.0520011
sp|Q9CQI6|COTL1_MOUSE	Q9CQI6	Cotl1	COTL1_MOUSE Coactosin-like protein	14	10.8593	10.1268	10.6996	-0.100743	-0.0213749
sp|Q8BJY1|PSMD5_MOUSE	Q8BJY1	Psmd5	PSMD5_MOUSE 26S proteasome non-ATPase regulatory subunit 5	29	9.52673	10.5802	10.5239	0.151311	0.143624
sp|Q9Z1K6|ARI2_MOUSE	Q9Z1K6	Arih2	ARI2_MOUSE E3 ubiquitin-protein ligase ARIH2	2	10.4719	12.3208	12.1318	0.234577	0.212272
sp|Q6ZQ58|LARP1_MOUSE	Q6ZQ58	Larp1	LARP1_MOUSE La-related protein 1	48	9.99828	11.5646	10.0062	0.209957	0.00114538
sp|P80317|TCPZ_MOUSE	P80317	Cct6a	TCPZ_MOUSE T-complex protein 1 subunit zeta	50	10.4131	11.8479	10.9423	0.186239	0.07152
sp|Q8VCE4|CI040_MOUSE	Q8VCE4		CI040_MOUSE Uncharacterized protein C9orf40 homolog	1	11.8239	12.384	10.5434	0.066772	-0.165366
sp|Q80XS6|SMAG2_MOUSE	Q80XS6	Samd4b	SMAG2_MOUSE Protein Smaug homolog 2	5	11.4348	12.1247	11.3057	0.0845187	-0.0163708
sp|Q8R1F5|HYI_MOUSE	Q8R1F5	Hyi	HYI_MOUSE Putative hydroxypyruvate isomerase	12	9.93964	9.4422	11.0742	-0.0740705	0.155932
sp|Q6P069|SORCN_MOUSE	Q6P069	Sri	SORCN_MOUSE Sorcin	7	11.448	9.58711	12	-0.255925	0.0679412
sp|P63330|PP2AA_MOUSE	P63330	Ppp2ca	PP2AA_MOUSE Serine/threonine-protein phosphatase 2A catalytic subunit alpha isoform	7	9.49034	9.74907	9.95893	0.0388039	0.0695303
sp|P62242|RS8_MOUSE	P62242	Rps8	RS8_MOUSE 40S ribosomal protein S8	51	10.6401	11.539	10.3777	0.117008	-0.0360283
sp|Q99KK7|DPP3_MOUSE	Q99KK7	Dpp3	DPP3_MOUSE Dipeptidyl peptidase 3	29	11.1736	10.5716	11.6376	-0.0798962	0.0587091
sp|Q921J2|RHEB_MOUSE	Q921J2	Rheb	RHEB_MOUSE GTP-binding protein Rheb	18	10.1176	11.6292	10.9573	0.200884	0.115021
sp|P99027|RLA2_MOUSE	P99027	Rplp2	RLA2_MOUSE 60S acidic ribosomal protein P2	41	10.2477	11.4834	9.55746	0.164257	-0.100598
sp|Q9JJV2|PROF2_MOUSE	Q9JJV2	Pfn2	PROF2_MOUSE Profilin-2	11	11.9373	8.96486	11.8185	-0.413119	-0.0144231
sp|O35350|CAN1_MOUSE	O35350	Capn1	CAN1_MOUSE Calpain-1 catalytic subunit	38	11.0735	10.471	11.6593	-0.0807107	0.0743651
sp|Q80TR8|VPRBP_MOUSE	Q80TR8	Vprbp	VPRBP_MOUSE Protein VPRBP	4	9.72146	13.9007	9.78947	0.515915	0.0100579
sp|Q6PHQ8|NAA35_MOUSE	Q6PHQ8	Naa35	NAA35_MOUSE N-alpha-acetyltransferase 35, NatC auxiliary subunit	19	10.5066	11.2364	10.1999	0.0968845	-0.0427334
sp|P23591|FCL_MOUSE	P23591	Tsta3	FCL_MOUSE GDP-L-fucose synthase	13	10.2822	10.286	10.6314	0.000525961	0.0481866
sp|Q91X96|MSS4_MOUSE	Q91X96	Rabif	MSS4_MOUSE Guanine nucleotide exchange factor MSS4	2	11.9203	10.5215	11.6285	-0.180082	-0.0357561
sp|Q91VK1|BZW2_MOUSE	Q91VK1	Bzw2	BZW2_MOUSE Basic leucine zipper and W2 domain-containing protein 2	12	10.9735	11.9518	10.7966	0.123202	-0.023447
sp|Q9D2U5|LSMD1_MOUSE	Q9D2U5	Naa38	LSMD1_MOUSE N-alpha-acetyltransferase 38, NatC auxiliary subunit	2	10.586	11.2959	11.0078	0.0936407	0.0563726
sp|Q8BP48|MAP11_MOUSE	Q8BP48	Metap1	MAP11_MOUSE Methionine aminopeptidase 1	27	11.258	12.2279	11.0175	0.11923	-0.0311523
sp|Q9R257|HEBP1_MOUSE	Q9R257	Hebp1	HEBP1_MOUSE Heme-binding protein 1	8	10.5241	11.0803	11.4605	0.0742952	0.122969
sp|Q9D8Y0|EFHD2_MOUSE	Q9D8Y0	Efhd2	EFHD2_MOUSE EF-hand domain-containing protein D2	15	10.1173	10.2743	10.6025	0.0222234	0.0675931
sp|Q9CPT3|NANP_MOUSE	Q9CPT3	Nanp	NANP_MOUSE N-acylneuraminate-9-phosphatase	3	10.748	10.0979	11.3419	-0.0900052	0.0775928
sp|Q7TSJ2|MAP6_MOUSE	Q7TSJ2	Map6	MAP6_MOUSE Microtubule-associated protein 6	23	9.44901	10.5383	9.31989	0.15741	-0.0198506
sp|P56399|UBP5_MOUSE	P56399	Usp5	UBP5_MOUSE Ubiquitin carboxyl-terminal hydrolase 5	43	10.9155	11.116	11.5041	0.0262608	0.0757652
sp|Q148V7|K1468_MOUSE	Q148V7	Kiaa1468	K1468_MOUSE LisH domain and HEAT repeat-containing protein KIAA1468	27	8.99664	9.97984	9.96073	0.149631	0.146865
sp|Q9D7S9|CHMP5_MOUSE	Q9D7S9	Chmp5	CHMP5_MOUSE Charged multivesicular body protein 5	10	10.4913	9.7303	9.6565	-0.10863	-0.119613
sp|Q60902-4|EP15R_MOUSE	Q60902-4	Eps15l1	EP15R_MOUSE Isoform 4 of Epidermal growth factor receptor substrate 15-like 1	3	11.4318	10.1818	11.0715	-0.167059	-0.0461991
sp|Q99MS7|EH1L1_MOUSE	Q99MS7	Ehbp1l1	EH1L1_MOUSE EH domain-binding protein 1-like protein 1	27	11.5824	12.44	12.3146	0.103054	0.088429
sp|A2AHC3|CAMP1_MOUSE	A2AHC3	Camsap1	CAMP1_MOUSE Calmodulin-regulated spectrin-associated protein 1	25	10.4647	11.3406	11.0982	0.115969	0.0847949
sp|Q91VI7|RINI_MOUSE	Q91VI7	Rnh1	RINI_MOUSE Ribonuclease inhibitor	48	12.1602	10.2955	11.9313	-0.240155	-0.0274241
sp|D3Z4S3|PTRD1_MOUSE	D3Z4S3	Ptrhd1	PTRD1_MOUSE Putative peptidyl-tRNA hydrolase PTRHD1	2	10.6743	9.77961	10.4992	-0.126296	-0.0238677
sp|Q8C2B3|HDAC7_MOUSE	Q8C2B3	Hdac7	HDAC7_MOUSE Histone deacetylase 7	8	10.3192	10.4482	10.7641	0.0179195	0.0608884
sp|Q9QZF2|GPC1_MOUSE	Q9QZF2	Gpc1	GPC1_MOUSE Glypican-1	20	11.5386	12.6164	11.4659	0.128824	-0.00912219
sp|A2A8Z1|OSBL9_MOUSE	A2A8Z1	Osbpl9	OSBL9_MOUSE Oxysterol-binding protein-related protein 9	17	10.741	10.8936	10.9291	0.0203586	0.025056
sp|Q9WV03|FA50A_MOUSE	Q9WV03	Fam50a	FA50A_MOUSE Protein FAM50A	13	8.95968	11.9263	10.1225	0.412625	0.176047
sp|P10630|IF4A2_MOUSE	P10630	Eif4a2	IF4A2_MOUSE Eukaryotic initiation factor 4A-II	44	10.3158	10.2342	10.9782	-0.0114539	0.0897921
sp|Q8BHG1|NRDC_MOUSE	Q8BHG1	Nrd1	NRDC_MOUSE Nardilysin	28	10.2429	9.76821	10.8119	-0.0684517	0.0780067
sp|P08046|EGR1_MOUSE	P08046	Egr1	EGR1_MOUSE Early growth response protein 1	2	8.59061	8.76341	9.72615	0.0287323	0.179108
sp|Q3U0B3|DHR11_MOUSE	Q3U0B3	Dhrs11	DHR11_MOUSE Dehydrogenase/reductase SDR family member 11	1	7.86651	9.62065	9.86557	0.29041	0.326678
sp|Q6ZQB6|VIP2_MOUSE	Q6ZQB6	Ppip5k2	VIP2_MOUSE Inositol hexakisphosphate and diphosphoinositol-pentakisphosphate kinase 2	15	8.90682	9.67874	9.61454	0.119909	0.110307
sp|Q9ERS5|PKHA2_MOUSE	Q9ERS5	Plekha2	PKHA2_MOUSE Pleckstrin homology domain-containing family A member 2	9	10.4983	13.3012	11.1849	0.341396	0.091396
sp|Q9D2C2|SAAL1_MOUSE	Q9D2C2	Saal1	SAAL1_MOUSE Protein SAAL1	6	9.80685	11.615	10.1315	0.244125	0.0469818
sp|Q9D6V8|PAIP2_MOUSE	Q9D6V8	Paip2	PAIP2_MOUSE Polyadenylate-binding protein-interacting protein 2	4	9.1397	8.93681	10.7588	-0.0323876	0.235294
sp|Q3TDX8|NB5R4_MOUSE	Q3TDX8	Cyb5r4	NB5R4_MOUSE Cytochrome b5 reductase 4	1	11.6064	9.64285	11.9121	-0.267383	0.0375075
sp|Q91YI4|ARRB2_MOUSE	Q91YI4	Arrb2	ARRB2_MOUSE Beta-arrestin-2	2	9.28805	10.4324	8.42836	0.167624	-0.140124
sp|Q99LG4|TTC5_MOUSE	Q99LG4	Ttc5	TTC5_MOUSE Tetratricopeptide repeat protein 5	3	10.2156	11.3736	10.2513	0.154908	0.00503335
sp|Q11011|PSA_MOUSE	Q11011	Npepps	PSA_MOUSE Puromycin-sensitive aminopeptidase	77	9.97704	9.5447	10.5031	-0.0639114	0.0741269
sp|Q3TIU4|PDE12_MOUSE	Q3TIU4	Pde12	PDE12_MOUSE 2',5'-phosphodiesterase 12	11	9.67557	10.6318	9.31029	0.135968	-0.0555206
sp|Q62422|OSTF1_MOUSE	Q62422	Ostf1	OSTF1_MOUSE Osteoclast-stimulating factor 1	10	10.8216	10.2347	11.5056	-0.0804484	0.0884119
tr|D3Z6J0|D3Z6J0_MOUSE	D3Z6J0	N6amt1	D3Z6J0_MOUSE HemK methyltransferase family member 2, isoform CRA_b	4	14.3563	11.4333	12.7272	-0.328446	-0.173769
sp|P62340|TBPL1_MOUSE	P62340	Tbpl1	TBPL1_MOUSE TATA box-binding protein-like protein 1	2	9.79895	11.6495	10.076	0.249569	0.040222
sp|P70691|UD12_MOUSE	P70691	Ugt1a2	UD12_MOUSE UDP-glucuronosyltransferase 1-2	3	4.00328	6.0187	3.81846	0.588268	-0.0681944
sp|Q3UFY7|5NT3B_MOUSE	Q3UFY7	Nt5c3b	5NT3B_MOUSE 7-methylguanosine phosphate-specific 5'-nucleotidase	13	10.5655	10.1105	10.6329	-0.0635013	0.00917867
sp|P61750|ARF4_MOUSE	P61750	Arf4	ARF4_MOUSE ADP-ribosylation factor 4	5	10.5853	10.3956	12.1587	-0.026083	0.19993
sp|P62082|RS7_MOUSE	P62082	Rps7	RS7_MOUSE 40S ribosomal protein S7	27	10.7955	11.062	11.2086	0.035181	0.0541771
sp|P97304|RPAC2_MOUSE	P97304	Polr1d	RPAC2_MOUSE DNA-directed RNA polymerases I and III subunit RPAC2	6	9.36355	11.1585	9.96965	0.253014	0.0904869
tr|E9PU87|E9PU87_MOUSE	E9PU87	Sik3	E9PU87_MOUSE Serine/threonine-protein kinase SIK3	9	9.26983	9.82353	10.092	0.0836978	0.122601
sp|Q9DB29|IAH1_MOUSE	Q9DB29	Iah1	IAH1_MOUSE Isoamyl acetate-hydrolyzing esterase 1 homolog	3	9.90908	11.4265	10.6407	0.20556	0.102763
sp|P47856|GFPT1_MOUSE	P47856	Gfpt1	GFPT1_MOUSE Glutamine--fructose-6-phosphate aminotransferase [isomerizing] 1	33	11.2271	10.5894	12.1953	-0.0843683	0.119341
sp|Q9JLI6|SCLY_MOUSE	Q9JLI6	Scly	SCLY_MOUSE Selenocysteine lyase	12	7.8936	8.5878	8.39737	0.121604	0.0892532
sp|P62862|RS30_MOUSE	P62862	Fau	RS30_MOUSE 40S ribosomal protein S30	11	10.7519	11.8117	10.7814	0.135631	0.00395196
sp|Q6NZB0|DNJC8_MOUSE	Q6NZB0	Dnajc8	DNJC8_MOUSE DnaJ homolog subfamily C member 8	19	8.73389	10.7512	9.60032	0.299805	0.136458
sp|Q9CWP8|DPOD4_MOUSE	Q9CWP8	Pold4	DPOD4_MOUSE DNA polymerase delta subunit 4	1	9.70757	11.5203	10.7111	0.246991	0.141924
sp|Q9JKB3-2|YBOX3_MOUSE	Q9JKB3-2	Ybx3	YBOX3_MOUSE Isoform 2 of Y-box-binding protein 3	3	10.8753	13.5522	8.75934	0.317474	-0.312155
sp|P63248|IPKA_MOUSE	P63248	Pkia	IPKA_MOUSE cAMP-dependent protein kinase inhibitor alpha	2	12.4112	8.92981	12.6068	-0.474942	0.0225635
sp|Q6TYB5|FEZ2_MOUSE	Q6TYB5	Fez2	FEZ2_MOUSE Fasciculation and elongation protein zeta-2	4	10.2859	10.9103	12.5245	0.0850222	0.284079
sp|Q8VCT3|AMPB_MOUSE	Q8VCT3	Rnpep	AMPB_MOUSE Aminopeptidase B	14	8.62818	7.66437	8.36103	-0.17089	-0.0453762
sp|Q7TQH0-2|ATX2L_MOUSE	Q7TQH0-2	Atxn2l	ATX2L_MOUSE Isoform 2 of Ataxin-2-like protein	2	11.5503	12.1118	12.9379	0.06848	0.163667
sp|Q80VJ3|DNPH1_MOUSE	Q80VJ3	Dnph1	DNPH1_MOUSE 2'-deoxynucleoside 5'-phosphate N-hydrolase 1	4	6.73034	7.07411	6.77961	0.0718707	0.0105235
sp|Q8BHG2|CA123_MOUSE	Q8BHG2		CA123_MOUSE UPF0587 protein C1orf123 homolog	10	12.2053	9.27807	12.2069	-0.395607	0.000194297
sp|Q9CYR6|AGM1_MOUSE	Q9CYR6	Pgm3	AGM1_MOUSE Phosphoacetylglucosamine mutase	22	10.4326	8.95169	10.3534	-0.220861	-0.0109858
sp|P47809|MP2K4_MOUSE	P47809	Map2k4	MP2K4_MOUSE Dual specificity mitogen-activated protein kinase kinase 4	3	10.947	10.2863	11.6448	-0.0898059	0.0891547
sp|Q91W59-3|RBMS1_MOUSE	Q91W59-3	Rbms1	RBMS1_MOUSE Isoform 3 of RNA-binding motif, single-stranded-interacting protein 1	9	9.71912	11.4173	9.92911	0.232322	0.0308384
sp|Q9CPR4|RL17_MOUSE	Q9CPR4	Rpl17	RL17_MOUSE 60S ribosomal protein L17	53	10.3525	11.6056	10.2409	0.164842	-0.0156338
sp|Q8BGD9|IF4B_MOUSE	Q8BGD9	Eif4b	IF4B_MOUSE Eukaryotic translation initiation factor 4B	57	9.9322	10.7201	9.69228	0.110129	-0.0352774
sp|Q9JLV1|BAG3_MOUSE	Q9JLV1	Bag3	BAG3_MOUSE BAG family molecular chaperone regulator 3	45	10.54	9.8655	11.1781	-0.0954091	0.0847983
sp|Q8VHJ5|MARK1_MOUSE	Q8VHJ5	Mark1	MARK1_MOUSE Serine/threonine-protein kinase MARK1	8	9.7571	8.92062	9.32176	-0.129309	-0.0658504
sp|P70460|VASP_MOUSE	P70460	Vasp	VASP_MOUSE Vasodilator-stimulated phosphoprotein	9	10.6089	11.6087	13.5698	0.129932	0.355123
sp|Q3V1V3|ESF1_MOUSE	Q3V1V3	Esf1	ESF1_MOUSE ESF1 homolog	24	8.80064	10.5367	9.16756	0.259746	0.05893
sp|O70194|EIF3D_MOUSE	O70194	Eif3d	EIF3D_MOUSE Eukaryotic translation initiation factor 3 subunit D	59	9.67059	10.3551	9.68586	0.0986639	0.0022759
sp|Q3U2I3|F16A2_MOUSE	Q3U2I3	Fam160a2	F16A2_MOUSE FTS and Hook-interacting protein	7	11.0635	11.887	11.3767	0.103581	0.0402708
sp|Q9DB07|IFT46_MOUSE	Q9DB07	Ift46	IFT46_MOUSE Intraflagellar transport protein 46 homolog	1	8.79415	8.55148	9.58473	-0.0403701	0.124193
sp|O54984|ASNA_MOUSE	O54984	Asna1	ASNA_MOUSE ATPase Asna1	18	10.8951	11.7916	11.6283	0.114078	0.0939688
sp|Q923W1|TGS1_MOUSE	Q923W1	Tgs1	TGS1_MOUSE Trimethylguanosine synthase	5	9.4795	10.763	11.4075	0.1832	0.267098
tr|Q6NXL1|Q6NXL1_MOUSE	Q6NXL1	Sec24d	Q6NXL1_MOUSE Protein Sec24d	42	11.2191	10.0503	12.3541	-0.158723	0.139027
sp|Q8K268|ABCF3_MOUSE	Q8K268	Abcf3	ABCF3_MOUSE ATP-binding cassette sub-family F member 3	15	10.8653	10.015	10.9392	-0.117563	0.00978081
sp|Q9Z2R6|U119A_MOUSE	Q9Z2R6	Unc119	U119A_MOUSE Protein unc-119 homolog A	1	11.3504	9.79606	10.9184	-0.212471	-0.0559887
sp|Q64520|KGUA_MOUSE	Q64520	Guk1	KGUA_MOUSE Guanylate kinase	7	10.6329	9.99572	10.2914	-0.0891505	-0.047088
sp|Q9QZ05|E2AK4_MOUSE	Q9QZ05	Eif2ak4	E2AK4_MOUSE Eukaryotic translation initiation factor 2-alpha kinase 4	5	10.4507	11.8337	11.5804	0.179297	0.148084
sp|Q3UDE2|TTL12_MOUSE	Q3UDE2	Ttll12	TTL12_MOUSE Tubulin--tyrosine ligase-like protein 12	23	9.60528	9.85109	9.91886	0.0364552	0.046346
sp|P70423|CTR3_MOUSE	P70423	Slc7a3	CTR3_MOUSE Cationic amino acid transporter 3	1	11.5297	12.6796	13.9625	0.137143	0.276201
sp|Q8VCA8|SCRN2_MOUSE	Q8VCA8	Scrn2	SCRN2_MOUSE Secernin-2	4	9.25657	8.82949	9.42531	-0.0681466	0.0260638
sp|P26041|MOES_MOUSE	P26041	Msn	MOES_MOUSE Moesin	210	10.8723	10.5928	11.1839	-0.0375759	0.0407709
sp|Q99PJ2|TRIM8_MOUSE	Q99PJ2	Trim8	TRIM8_MOUSE Probable E3 ubiquitin-protein ligase TRIM8	3	8.57676	10.7482	8.90421	0.325591	0.0540555
sp|Q9QUG2|POLK_MOUSE	Q9QUG2	Polk	POLK_MOUSE DNA polymerase kappa	1	9.36675	10.3886	9.85044	0.149376	0.0726391
sp|P80316|TCPE_MOUSE	P80316	Cct5	TCPE_MOUSE T-complex protein 1 subunit epsilon	92	10.1935	11.5623	11.1467	0.181789	0.128968
sp|Q63932|MP2K2_MOUSE	Q63932	Map2k2	MP2K2_MOUSE Dual specificity mitogen-activated protein kinase kinase 2	13	9.78049	9.00388	10.9797	-0.119359	0.166867
sp|Q9R0Y5|KAD1_MOUSE	Q9R0Y5	Ak1	KAD1_MOUSE Adenylate kinase isoenzyme 1	18	10.6116	8.15373	9.78414	-0.38011	-0.117126
sp|B2RX12|MRP3_MOUSE	B2RX12	Abcc3	MRP3_MOUSE Canalicular multispecific organic anion transporter 2	1	9.84244	11.7482	11.4192	0.255349	0.214367
sp|Q60862|ORC2_MOUSE	Q60862	Orc2	ORC2_MOUSE Origin recognition complex subunit 2	2	11.7707	14.0271	11.4092	0.253023	-0.0449969
sp|Q8BGZ2-2|F168A_MOUSE	Q8BGZ2-2	Fam168a	F168A_MOUSE Isoform 2 of Protein FAM168A	3	11.0716	11.1091	13.0245	0.00488409	0.234361
sp|Q8K1I7|WIPF1_MOUSE	Q8K1I7	Wipf1	WIPF1_MOUSE WAS/WASL-interacting protein family member 1	9	9.34858	10.2274	9.96792	0.129615	0.0925449
sp|Q64437|ADH7_MOUSE	Q64437	Adh7	ADH7_MOUSE Alcohol dehydrogenase class 4 mu/sigma chain	9	11.3116	12.2768	11.3203	0.118134	0.00111378
sp|Q8C0N2|GPAT3_MOUSE	Q8C0N2	Agpat9	GPAT3_MOUSE Glycerol-3-phosphate acyltransferase 3	2	8.05428	9.97025	8.64721	0.307875	0.10248
sp|Q3THK3|T2FA_MOUSE	Q3THK3	Gtf2f1	T2FA_MOUSE General transcription factor IIF subunit 1	12	8.42442	10.0539	8.74149	0.255103	0.0533012
sp|B1AY10|NFX1_MOUSE	B1AY10	Nfx1	NFX1_MOUSE Transcriptional repressor NF-X1	16	10.0732	12.5691	10.2228	0.31936	0.0212744
sp|Q8BT60|CPNE3_MOUSE	Q8BT60	Cpne3	CPNE3_MOUSE Copine-3	26	9.6394	10.2512	10.8248	0.0887794	0.167323
sp|O08800|SPB8_MOUSE	O08800	Serpinb8	SPB8_MOUSE Serpin B8	2	10.3176	11.4781	10.6477	0.153784	0.0454341
sp|Q922D4|PP6R3_MOUSE	Q922D4	Ppp6r3	PP6R3_MOUSE Serine/threonine-protein phosphatase 6 regulatory subunit 3	17	10.2065	11.2379	11.1855	0.138885	0.132142
sp|Q99JI1|MSTN1_MOUSE	Q99JI1	Mustn1	MSTN1_MOUSE Musculoskeletal embryonic nuclear protein 1	1	9.34916	5.42987	10.3731	-0.78392	0.149944
sp|P63101|1433Z_MOUSE	P63101	Ywhaz	1433Z_MOUSE 14-3-3 protein zeta/delta	92	9.38495	9.48112	10.153	0.0147081	0.113492
sp|Q8BFS6|CPPED_MOUSE	Q8BFS6	Cpped1	CPPED_MOUSE Calcineurin-like phosphoesterase domain-containing protein 1	4	9.81285	8.77522	9.58861	-0.161238	-0.0333512
sp|Q9DCD0|6PGD_MOUSE	Q9DCD0	Pgd	6PGD_MOUSE 6-phosphogluconate dehydrogenase, decarboxylating	63	10.0244	8.4187	10.246	-0.251851	0.0315423
sp|Q8BGE6|ATG4B_MOUSE	Q8BGE6	Atg4b	ATG4B_MOUSE Cysteine protease ATG4B	1	9.75494	10.3784	11.6115	0.089381	0.251348
sp|Q9CR02|TMA16_MOUSE	Q9CR02	Tma16	TMA16_MOUSE Translation machinery-associated protein 16	4	8.82045	12.228	9.25494	0.471263	0.0693721
tr|E9PVX6|E9PVX6_MOUSE	E9PVX6	Mki67	E9PVX6_MOUSE Protein Mki67	31	9.80582	15.5136	10.8694	0.66182	0.148557
sp|Q3TIV5|ZC3HF_MOUSE	Q3TIV5	Zc3h15	ZC3HF_MOUSE Zinc finger CCCH domain-containing protein 15	14	8.55103	10.096	8.24412	0.239616	-0.0527315
sp|Q61036|PAK3_MOUSE	Q61036	Pak3	PAK3_MOUSE Serine/threonine-protein kinase PAK 3	29	11.3962	10.1891	12.1041	-0.161518	0.0869448
sp|Q8VDQ1|PTGR2_MOUSE	Q8VDQ1	Ptgr2	PTGR2_MOUSE Prostaglandin reductase 2	3	10.5928	9.13649	10.0143	-0.213375	-0.0810253
tr|F7CB97|F7CB97_MOUSE	F7CB97	Clip1	F7CB97_MOUSE CAP-Gly domain-containing linker protein 1 (Fragment)	2	10.4632	12.7231	14.2032	0.282128	0.440891
sp|Q8BWR2|PITH1_MOUSE	Q8BWR2	Pithd1	PITH1_MOUSE PITH domain-containing protein 1	1	9.1143	8.46993	9.34953	-0.105782	0.0367619
sp|P56376|ACYP1_MOUSE	P56376	Acyp1	ACYP1_MOUSE Acylphosphatase-1	4	11.4805	9.86024	10.8262	-0.219487	-0.0846543
sp|P52927|HMGA2_MOUSE	P52927	Hmga2	HMGA2_MOUSE High mobility group protein HMGI-C	14	9.24841	12.0177	8.27331	0.377885	-0.16074
sp|Q99L85|ELP5_MOUSE	Q99L85	Elp5	ELP5_MOUSE Elongator complex protein 5	1	12.0063	11.1181	11.576	-0.110885	-0.0526547
tr|E9Q7M2|E9Q7M2_MOUSE	E9Q7M2	Tsc22d2	E9Q7M2_MOUSE Protein Tsc22d2	7	10.5213	11.3527	12.2526	0.109712	0.219767
sp|Q9WTR6|XCT_MOUSE	Q9WTR6	Slc7a11	XCT_MOUSE Cystine/glutamate transporter	1	11.8107	11.0096	10.9871	-0.101335	-0.104285
sp|Q99KN2|CIAO1_MOUSE	Q99KN2	Ciao1	CIAO1_MOUSE Probable cytosolic iron-sulfur protein assembly protein CIAO1	9	10.1013	11.1459	11.1615	0.141973	0.143996
sp|Q9Z179|SHCBP_MOUSE	Q9Z179	Shcbp1	SHCBP_MOUSE SHC SH2 domain-binding protein 1	3	10.2995	13.3842	10.8194	0.377957	0.0710572
sp|Q9QZE5|COPG1_MOUSE	Q9QZE5	Copg1	COPG1_MOUSE Coatomer subunit gamma-1	47	10.3669	9.80833	10.9965	-0.079909	0.0850605
sp|P62843|RS15_MOUSE	P62843	Rps15	RS15_MOUSE 40S ribosomal protein S15	26	10.8035	11.1539	9.62211	0.0460379	-0.16708
sp|O35242|FAN_MOUSE	O35242	Nsmaf	FAN_MOUSE Protein FAN	3	9.87095	10.8531	10.5019	0.136844	0.0893845
sp|Q811L6|MAST4_MOUSE	Q811L6	Mast4	MAST4_MOUSE Microtubule-associated serine/threonine-protein kinase 4	15	9.06696	10.5794	9.06314	0.222571	-0.000607782
tr|A2A5V4|A2A5V4_MOUSE	A2A5V4	Sh3bp1	A2A5V4_MOUSE SH3 domain-binding protein 1	12	9.0258	9.99366	9.83599	0.146959	0.124016
tr|S4R1D4|S4R1D4_MOUSE	S4R1D4	Ppfia1	S4R1D4_MOUSE Protein Ppfia1 (Fragment)	1	9.69264	10.9674	8.93898	0.178255	-0.116781
sp|Q9Z2A5-2|ATE1_MOUSE	Q9Z2A5-2	Ate1	ATE1_MOUSE Isoform ATE1-2 of Arginyl-tRNA--protein transferase 1	2	9.10844	8.81119	9.5735	-0.047868	0.0718424
sp|Q9JLQ2|GIT2_MOUSE	Q9JLQ2	Git2	GIT2_MOUSE ARF GTPase-activating protein GIT2	11	9.81374	10.8618	11.38	0.146382	0.213621
sp|Q9DAR7|DCPS_MOUSE	Q9DAR7	Dcps	DCPS_MOUSE m7GpppX diphosphatase	29	9.59615	11.0602	10.1749	0.204853	0.0844873
tr|D3YXZ3|D3YXZ3_MOUSE	D3YXZ3	Klc2	D3YXZ3_MOUSE Kinesin light chain 2	20	10.2532	11.2154	11.6731	0.129419	0.187117
sp|B2RXV4|FLVC1_MOUSE	B2RXV4	Flvcr1	FLVC1_MOUSE Feline leukemia virus subgroup C receptor-related protein 1	1	8.78387	7.40799	8.43555	-0.245774	-0.0583746
sp|Q8BH58|TIPRL_MOUSE	Q8BH58	Tiprl	TIPRL_MOUSE TIP41-like protein	6	9.48485	9.25529	10.7028	-0.0353472	0.17429
sp|Q62351|TFR1_MOUSE	Q62351	Tfrc	TFR1_MOUSE Transferrin receptor protein 1	32	9.29725	13.6806	8.83704	0.55725	-0.0732406
sp|Q64105|SPRE_MOUSE	Q64105	Spr	SPRE_MOUSE Sepiapterin reductase	27	12.0816	10.6945	11.2131	-0.175934	-0.107626
sp|Q9QY24|ZBP1_MOUSE	Q9QY24	Zbp1	ZBP1_MOUSE Z-DNA-binding protein 1	11	10.2456	12.0641	10.9603	0.235712	0.0972881
tr|Q3TUE1|Q3TUE1_MOUSE	Q3TUE1	Fubp1	Q3TUE1_MOUSE Far upstream element-binding protein 1	38	10.5477	12.6754	10.4742	0.265106	-0.0100898
sp|Q9DAK9|PHP14_MOUSE	Q9DAK9	Phpt1	PHP14_MOUSE 14 kDa phosphohistidine phosphatase	6	10.6286	8.1648	9.61418	-0.380462	-0.144716
sp|P50543|S10AB_MOUSE	P50543	S100a11	S10AB_MOUSE Protein S100-A11	19	12.4713	10.5744	13.1546	-0.238035	0.076952
sp|Q9D0N7|CAF1B_MOUSE	Q9D0N7	Chaf1b	CAF1B_MOUSE Chromatin assembly factor 1 subunit B	9	9.45189	13.2615	10.1798	0.488566	0.107031
sp|Q9DB26|PHYD1_MOUSE	Q9DB26	Phyhd1	PHYD1_MOUSE Phytanoyl-CoA dioxygenase domain-containing protein 1	1	11.963	8.56891	11.4865	-0.481393	-0.0586392
sp|P10107|ANXA1_MOUSE	P10107	Anxa1	ANXA1_MOUSE Annexin A1	98	11.3338	10.296	11.6752	-0.138545	0.0428217
sp|Q91WG2|RABE2_MOUSE	Q91WG2	Rabep2	RABE2_MOUSE Rab GTPase-binding effector protein 2	26	9.86921	9.99477	10.7833	0.0182382	0.127786
sp|P97814|PPIP1_MOUSE	P97814	Pstpip1	PPIP1_MOUSE Proline-serine-threonine phosphatase-interacting protein 1	5	13.4513	12.3974	12.4917	-0.117707	-0.106785
sp|Q8BVQ5|PPME1_MOUSE	Q8BVQ5	Ppme1	PPME1_MOUSE Protein phosphatase methylesterase 1	20	10.8537	9.69935	10.8358	-0.162223	-0.00238269
sp|Q03963|E2AK2_MOUSE	Q03963	Eif2ak2	E2AK2_MOUSE Interferon-induced, double-stranded RNA-activated protein kinase	20	9.26896	9.8512	9.47209	0.0878932	0.0312762
sp|Q9DBZ5|EIF3K_MOUSE	Q9DBZ5	Eif3k	EIF3K_MOUSE Eukaryotic translation initiation factor 3 subunit K	9	10.1313	11.0772	9.04423	0.128767	-0.163754
sp|Q8BH69|SPS1_MOUSE	Q8BH69	Sephs1	SPS1_MOUSE Selenide, water dikinase 1	13	9.39698	9.86062	9.92548	0.0694809	0.0789406
sp|P97440|SLBP_MOUSE	P97440	Slbp	SLBP_MOUSE Histone RNA hairpin-binding protein	1	8.91044	11.3283	9.85563	0.346357	0.145451
sp|Q8BYA0|TBCD_MOUSE	Q8BYA0	Tbcd	TBCD_MOUSE Tubulin-specific chaperone D	23	10.3742	11.2044	11.3915	0.11106	0.134948
sp|Q8BK58|HBAP1_MOUSE	Q8BK58	Hspbap1	HBAP1_MOUSE HSPB1-associated protein 1	3	11.408	10.5417	11.1392	-0.113932	-0.034395
sp|Q64337|SQSTM_MOUSE	Q64337	Sqstm1	SQSTM_MOUSE Sequestosome-1	25	7.36821	10.2244	7.68357	0.472623	0.060461
sp|Q7TT23|CT194_MOUSE	Q7TT23		CT194_MOUSE Uncharacterized protein C20orf194 homolog	2	9.30926	11.0673	10.1051	0.249571	0.118343
sp|Q3TCJ1|F175B_MOUSE	Q3TCJ1	Fam175b	F175B_MOUSE BRISC complex subunit Abro1	10	10.3546	10.5208	10.8759	0.0229792	0.0708622
sp|Q8JZQ9|EIF3B_MOUSE	Q8JZQ9	Eif3b	EIF3B_MOUSE Eukaryotic translation initiation factor 3 subunit B	47	9.69544	10.4566	10.0413	0.109042	0.0505704
tr|E9PUQ7|E9PUQ7_MOUSE	E9PUQ7	Trmt2a	E9PUQ7_MOUSE tRNA (uracil-5-)-methyltransferase homolog A	22	10.3837	12.1906	10.7837	0.231451	0.0545242
sp|Q63810|CANB1_MOUSE	Q63810	Ppp3r1	CANB1_MOUSE Calcineurin subunit B type 1	10	10.1393	10.5084	10.3873	0.0515852	0.0348599
sp|Q80UY2|KCMF1_MOUSE	Q80UY2	Kcmf1	KCMF1_MOUSE E3 ubiquitin-protein ligase KCMF1	6	10.6467	11.8665	11.5518	0.156488	0.117709
sp|Q9QY06|MYO9B_MOUSE	Q9QY06	Myo9b	MYO9B_MOUSE Unconventional myosin-IXb	49	10.5437	11.1296	11.4634	0.078013	0.120649
sp|P80318|TCPG_MOUSE	P80318	Cct3	TCPG_MOUSE T-complex protein 1 subunit gamma	108	10.0163	11.6429	10.5092	0.217096	0.0693018
sp|P80314|TCPB_MOUSE	P80314	Cct2	TCPB_MOUSE T-complex protein 1 subunit beta	74	10.0716	11.9048	10.5836	0.241251	0.071546
sp|P12032|TIMP1_MOUSE	P12032	Timp1	TIMP1_MOUSE Metalloproteinase inhibitor 1	4	9.79402	11.0595	10.0348	0.175319	0.0350414
sp|Q3UPL0|SC31A_MOUSE	Q3UPL0	Sec31a	SC31A_MOUSE Protein transport protein Sec31A	94	10.7556	10.5683	11.9299	-0.0253536	0.149482
sp|Q6A028|SWP70_MOUSE	Q6A028	Swap70	SWP70_MOUSE Switch-associated protein 70	28	9.52324	10.2556	9.92321	0.106884	0.0593547
sp|P49443|PPM1A_MOUSE	P49443	Ppm1a	PPM1A_MOUSE Protein phosphatase 1A	12	10.1889	10.1245	10.8659	-0.00914316	0.092814
sp|Q8C167|PPCEL_MOUSE	Q8C167	Prepl	PPCEL_MOUSE Prolyl endopeptidase-like	8	9.64866	12.908	10.2396	0.419864	0.08576
sp|Q8BX94|OSBL2_MOUSE	Q8BX94	Osbpl2	OSBL2_MOUSE Oxysterol-binding protein-related protein 2	6	9.99749	9.42845	10.3723	-0.0845459	0.0531
sp|Q8C7R4|UBA6_MOUSE	Q8C7R4	Uba6	UBA6_MOUSE Ubiquitin-like modifier-activating enzyme 6	34	10.815	11.4892	12.0677	0.0872433	0.158112
sp|Q9QYB1|CLIC4_MOUSE	Q9QYB1	Clic4	CLIC4_MOUSE Chloride intracellular channel protein 4	25	10.9571	10.0256	10.8429	-0.12818	-0.0151171
sp|Q64096|MCF2L_MOUSE	Q64096	Mcf2l	MCF2L_MOUSE Guanine nucleotide exchange factor DBS	3	11.2466	10.4599	12.2331	-0.104619	0.1213
tr|Q9ER67|Q9ER67_MOUSE	Q9ER67	Maged2	Q9ER67_MOUSE Maged2 protein	19	12.2204	12.0545	14.1912	-0.0197134	0.215709
sp|O70251|EF1B_MOUSE	O70251	Eef1b	EF1B_MOUSE Elongation factor 1-beta	43	10.6419	11.5937	10.6156	0.123588	-0.00357177
sp|Q04207|TF65_MOUSE	Q04207	Rela	TF65_MOUSE Transcription factor p65	13	9.50352	10.4888	11.5361	0.142322	0.279625
sp|Q3B7Z2|OSBP1_MOUSE	Q3B7Z2	Osbp	OSBP1_MOUSE Oxysterol-binding protein 1	26	10.8573	10.3925	13.0486	-0.0631116	0.265234
sp|Q8VDI7|UBAC1_MOUSE	Q8VDI7	Ubac1	UBAC1_MOUSE Ubiquitin-associated domain-containing protein 1	4	11.0786	11.0402	10.8348	-0.00500887	-0.0320963
sp|Q99KQ4|NAMPT_MOUSE	Q99KQ4	Nampt	NAMPT_MOUSE Nicotinamide phosphoribosyltransferase	16	10.4907	11.76	11.08	0.164771	0.0788511
tr|E9PVC5|E9PVC5_MOUSE	E9PVC5	Eif4g1	E9PVC5_MOUSE Eukaryotic translation initiation factor 4 gamma 1	3	10.5455	10.321	10.7003	-0.0310476	0.0210219
sp|P28352|APEX1_MOUSE	P28352	Apex1	APEX1_MOUSE DNA-(apurinic or apyrimidinic site) lyase	17	8.35328	9.89289	8.62835	0.244049	0.0467422
sp|Q8R317|UBQL1_MOUSE	Q8R317	Ubqln1	UBQL1_MOUSE Ubiquilin-1	31	11.1316	11.3135	11.3519	0.0233935	0.0282714
sp|Q91V64|ISOC1_MOUSE	Q91V64	Isoc1	ISOC1_MOUSE Isochorismatase domain-containing protein 1	7	12.1563	14.1219	12.6926	0.216238	0.0622895
sp|Q8BU30|SYIC_MOUSE	Q8BU30	Iars	SYIC_MOUSE Isoleucine--tRNA ligase, cytoplasmic	90	10.6806	11.7961	10.3257	0.143311	-0.0487587
sp|Q99K01-3|PDXD1_MOUSE	Q99K01-3	Pdxdc1	PDXD1_MOUSE Isoform 3 of Pyridoxal-dependent decarboxylase domain-containing protein 1	2	12.1768	11.6666	14.3041	-0.0617538	0.232296
sp|Q8BUV3|GEPH_MOUSE	Q8BUV3	Gphn	GEPH_MOUSE Gephyrin	14	10.5006	12.5218	11.1735	0.253971	0.0896089
sp|Q8BTI7|ANR52_MOUSE	Q8BTI7	Ankrd52	ANR52_MOUSE Serine/threonine-protein phosphatase 6 regulatory ankyrin repeat subunit C	7	9.61884	9.60206	10.9315	-0.00251993	0.184554
sp|Q5HZH2|TSR3_MOUSE	Q5HZH2	Tsr3	TSR3_MOUSE Ribosome biogenesis protein TSR3 homolog	5	10.0647	10.3165	9.94814	0.0356585	-0.0167977
sp|P48722|HS74L_MOUSE	P48722	Hspa4l	HS74L_MOUSE Heat shock 70 kDa protein 4L	55	10.9001	11.5865	11.5237	0.0881009	0.0802703
sp|Q9CQV8|1433B_MOUSE	Q9CQV8	Ywhab	1433B_MOUSE 14-3-3 protein beta/alpha	21	9.86529	9.94569	10.565	0.0117097	0.0988597
sp|Q9JJI8|RL38_MOUSE	Q9JJI8	Rpl38	RL38_MOUSE 60S ribosomal protein L38	18	9.98623	11.1997	10.7539	0.165451	0.106852
sp|P59438|HPS5_MOUSE	P59438	Hps5	HPS5_MOUSE Hermansky-Pudlak syndrome 5 protein homolog	2	8.42019	9.93241	11.5429	0.23829	0.455079
sp|Q8CIV8|TBCE_MOUSE	Q8CIV8	Tbce	TBCE_MOUSE Tubulin-specific chaperone E	9	10.1613	9.38653	10.833	-0.114421	0.09235
sp|Q8VEE1|LMCD1_MOUSE	Q8VEE1	Lmcd1	LMCD1_MOUSE LIM and cysteine-rich domains protein 1	4	12.0946	10.393	13.131	-0.21875	0.118613
sp|Q9ES28|ARHG7_MOUSE	Q9ES28	Arhgef7	ARHG7_MOUSE Rho guanine nucleotide exchange factor 7	18	9.63685	11.4663	11.3261	0.25077	0.233012
sp|Q925E7|2ABD_MOUSE	Q925E7	Ppp2r2d	2ABD_MOUSE Serine/threonine-protein phosphatase 2A 55 kDa regulatory subunit B delta isoform	3	8.9032	10.5258	10.4044	0.241528	0.224796
sp|Q5NC05|TTF2_MOUSE	Q5NC05	Ttf2	TTF2_MOUSE Transcription termination factor 2	6	9.91788	12.043	11.6118	0.28009	0.22749
sp|Q505B7|ARCH_MOUSE	Q505B7	Zbtb8os	ARCH_MOUSE Protein archease	3	12.3451	11.289	11.5974	-0.129025	-0.0901387
sp|Q9Z1K5|ARI1_MOUSE	Q9Z1K5	Arih1	ARI1_MOUSE E3 ubiquitin-protein ligase ARIH1	14	10.098	9.96661	10.628	-0.0188925	0.0738056
sp|Q8VI84|NOC3L_MOUSE	Q8VI84	Noc3l	NOC3L_MOUSE Nucleolar complex protein 3 homolog	17	8.78915	11.9277	9.01588	0.440522	0.0367453
sp|P84086|CPLX2_MOUSE	P84086	Cplx2	CPLX2_MOUSE Complexin-2	3	8.73393	11.5686	9.67717	0.405514	0.147955
sp|Q9R0A5|NEK3_MOUSE	Q9R0A5	Nek3	NEK3_MOUSE Serine/threonine-protein kinase Nek3	2	10.5474	9.15897	11.4018	-0.203625	0.112385
sp|B2RUR8|OTU7B_MOUSE	B2RUR8	Otud7b	OTU7B_MOUSE OTU domain-containing protein 7B	3	10.2615	9.88919	11.1981	-0.0533171	0.126016
sp|Q60I26|AL2CL_MOUSE	Q60I26	Als2cl	AL2CL_MOUSE ALS2 C-terminal-like protein	1	11.3575	10.8335	12.9003	-0.0681365	0.183769
sp|Q9CZX8|RS19_MOUSE	Q9CZX8	Rps19	RS19_MOUSE 40S ribosomal protein S19	69	11.2825	11.9516	10.7543	0.0831137	-0.0691783
sp|Q9CY34|UB2FA_MOUSE	Q9CY34	Ube2f	UB2FA_MOUSE NEDD8-conjugating enzyme UBE2F	4	10.9396	9.03574	10.6215	-0.275846	-0.0425769
sp|Q8BXR9|OSBL6_MOUSE	Q8BXR9	Osbpl6	OSBL6_MOUSE Oxysterol-binding protein-related protein 6	6	8.44927	9.19831	8.95492	0.122543	0.083854
sp|Q9WTU6|MK09_MOUSE	Q9WTU6	Mapk9	MK09_MOUSE Mitogen-activated protein kinase 9	10	10.0797	10.6693	10.8414	0.0820145	0.105096
tr|Q3U1C4|Q3U1C4_MOUSE	Q3U1C4	Secisbp2	Q3U1C4_MOUSE MCG1271	4	10.0884	11.9178	9.92885	0.240422	-0.0229929
sp|P56812|PDCD5_MOUSE	P56812	Pdcd5	PDCD5_MOUSE Programmed cell death protein 5	19	10.1018	11.9281	10.3499	0.239741	0.0350039
sp|Q6ZWU9|RS27_MOUSE	Q6ZWU9	Rps27	RS27_MOUSE 40S ribosomal protein S27	18	9.96445	11.8869	9.78319	0.254507	-0.0264852
sp|Q9Z0H8|CLIP2_MOUSE	Q9Z0H8	Clip2	CLIP2_MOUSE CAP-Gly domain-containing linker protein 2	36	9.78524	10.5732	10.3661	0.111732	0.0831987
sp|Q9Z1D1|EIF3G_MOUSE	Q9Z1D1	Eif3g	EIF3G_MOUSE Eukaryotic translation initiation factor 3 subunit G	23	9.81463	10.1093	10.1941	0.0426759	0.0547207
sp|P33611|DPOA2_MOUSE	P33611	Pola2	DPOA2_MOUSE DNA polymerase alpha subunit B	3	9.90907	14.2348	9.96495	0.5226	0.00811311
sp|B2RR83|YTDC2_MOUSE	B2RR83	Ythdc2	YTDC2_MOUSE Probable ATP-dependent RNA helicase YTHDC2	6	10.4864	12.9349	10.7576	0.302745	0.0368406
sp|Q9CQI3|GMFB_MOUSE	Q9CQI3	Gmfb	GMFB_MOUSE Glia maturation factor beta	20	10.8193	8.9163	10.3173	-0.279086	-0.0685297
sp|Q91WU5|AS3MT_MOUSE	Q91WU5	As3mt	AS3MT_MOUSE Arsenite methyltransferase	1	6.53134	7.02203	9.72217	0.104508	0.573899
sp|Q9R078|AAKB1_MOUSE	Q9R078	Prkab1	AAKB1_MOUSE 5'-AMP-activated protein kinase subunit beta-1	2	10.7467	10.358	10.1392	-0.0531517	-0.0839552
sp|Q6PDI5|ECM29_MOUSE	Q6PDI5	Ecm29	ECM29_MOUSE Proteasome-associated protein ECM29 homolog	56	10.0041	11.4921	10.7331	0.200053	0.101483
sp|P97351|RS3A_MOUSE	P97351	Rps3a	RS3A_MOUSE 40S ribosomal protein S3a	125	10.1125	11.1726	10.4149	0.143826	0.042512
sp|P61082|UBC12_MOUSE	P61082	Ube2m	UBC12_MOUSE NEDD8-conjugating enzyme Ubc12	12	11.2077	11.4569	11.3013	0.031726	0.0120009
tr|E9Q9Q2|E9Q9Q2_MOUSE	E9Q9Q2	R3hdm1	E9Q9Q2_MOUSE Protein R3hdm1	4	11.7196	10.3805	11.2628	-0.175041	-0.0573551
sp|Q80ZV0|RNH2B_MOUSE	Q80ZV0	Rnaseh2b	RNH2B_MOUSE Ribonuclease H2 subunit B	4	9.34275	11.6055	11.6299	0.312893	0.315918
sp|Q62446|FKBP3_MOUSE	Q62446	Fkbp3	FKBP3_MOUSE Peptidyl-prolyl cis-trans isomerase FKBP3	22	11.4108	12.5642	10.9573	0.138921	-0.0585068
sp|Q640Q5|PAN3_MOUSE	Q640Q5	Pan3	PAN3_MOUSE PAB-dependent poly(A)-specific ribonuclease subunit PAN3	5	10.1462	10.4172	10.701	0.0380232	0.0768061
sp|Q6ZWV7|RL35_MOUSE	Q6ZWV7	Rpl35	RL35_MOUSE 60S ribosomal protein L35	7	9.37351	11.3547	9.70538	0.276625	0.0501946
sp|Q61553|FSCN1_MOUSE	Q61553	Fscn1	FSCN1_MOUSE Fascin	61	12.2478	10.8004	13.1711	-0.181446	0.10485
sp|Q9D8U8|SNX5_MOUSE	Q9D8U8	Snx5	SNX5_MOUSE Sorting nexin-5	17	8.95983	10.7771	10.1741	0.266428	0.183353
sp|Q8VBT6|APOBR_MOUSE	Q8VBT6	Apobr	APOBR_MOUSE Apolipoprotein B receptor	1	8.84672	7.13497	10.2554	-0.310236	0.213164
sp|Q9DBS9|OSBL3_MOUSE	Q9DBS9	Osbpl3	OSBL3_MOUSE Oxysterol-binding protein-related protein 3	16	11.2088	12.2848	11.8474	0.132249	0.0799504
sp|Q8BLY2|SYTC2_MOUSE	Q8BLY2	Tarsl2	SYTC2_MOUSE Probable threonine--tRNA ligase 2, cytoplasmic	14	9.50255	10.1303	9.53933	0.09229	0.00557231
sp|Q76KJ5|RPA34_MOUSE	Q76KJ5	Cd3eap	RPA34_MOUSE DNA-directed RNA polymerase I subunit RPA34	8	9.90681	11.6855	9.81207	0.238233	-0.0138627
sp|P62281|RS11_MOUSE	P62281	Rps11	RS11_MOUSE 40S ribosomal protein S11	47	10.9155	11.6219	10.9046	0.0904676	-0.00144448
sp|Q8BKF1|RPOM_MOUSE	Q8BKF1	Polrmt	RPOM_MOUSE DNA-directed RNA polymerase, mitochondrial	4	8.8286	15.1905	9.51615	0.782911	0.108195
tr|Q91VU7|Q91VU7_MOUSE	Q91VU7	Pus7	Q91VU7_MOUSE Protein Pus7	18	8.81132	12.105	10.4226	0.45817	0.242286
tr|G5E884|G5E884_MOUSE	G5E884	Pak1	G5E884_MOUSE Serine/threonine-protein kinase PAK 1	18	10.5072	11.2352	11.4435	0.0966457	0.123154
sp|Q9WUV0|ORC5_MOUSE	Q9WUV0	Orc5	ORC5_MOUSE Origin recognition complex subunit 5	2	12.6736	14.86	12.1858	0.229608	-0.0566265
sp|Q9DBL9|ABHD5_MOUSE	Q9DBL9	Abhd5	ABHD5_MOUSE 1-acylglycerol-3-phosphate O-acyltransferase ABHD5	7	9.99333	9.36511	9.6395	-0.0936689	-0.0520075
sp|Q8K4K6|PANK1_MOUSE	Q8K4K6	Pank1	PANK1_MOUSE Pantothenate kinase 1	4	9.83664	10.8831	10.1077	0.145854	0.0392131
tr|Q7TMC8|Q7TMC8_MOUSE	Q7TMC8	Fuk	Q7TMC8_MOUSE L-fucose kinase	5	11.0832	10.9657	12.3492	-0.015378	0.156042
sp|P62852|RS25_MOUSE	P62852	Rps25	RS25_MOUSE 40S ribosomal protein S25	30	10.7394	11.1562	11.7664	0.0549414	0.131763
sp|Q921W4|QORL1_MOUSE	Q921W4	Cryzl1	QORL1_MOUSE Quinone oxidoreductase-like protein 1	4	11.3887	12.7901	11.6256	0.167428	0.0297059
sp|Q9D735|CS043_MOUSE	Q9D735		CS043_MOUSE Uncharacterized protein C19orf43 homolog	17	10.0769	11.7383	10.276	0.220167	0.0282293
sp|P11404|FABPH_MOUSE	P11404	Fabp3	FABPH_MOUSE Fatty acid-binding protein, heart	2	11.7893	8.79405	9.67626	-0.422882	-0.28496
sp|P31230|AIMP1_MOUSE	P31230	Aimp1	AIMP1_MOUSE Aminoacyl tRNA synthase complex-interacting multifunctional protein 1	55	10.2133	10.9314	9.13747	0.098035	-0.160582
sp|Q04735|CDK16_MOUSE	Q04735	Cdk16	CDK16_MOUSE Cyclin-dependent kinase 16	6	10.1639	10.5633	10.9664	0.0556032	0.109634
sp|Q9JMA2|TGT_MOUSE	Q9JMA2	Qtrt1	TGT_MOUSE Queuine tRNA-ribosyltransferase	2	10.2329	11.1594	10.0539	0.125053	-0.0254605
sp|P27612|PLAP_MOUSE	P27612	Plaa	PLAP_MOUSE Phospholipase A-2-activating protein	42	10.6286	11.0968	11.6359	0.0621963	0.130636
sp|Q78HU3|MB12A_MOUSE	Q78HU3	Mvb12a	MB12A_MOUSE Multivesicular body subunit 12A	6	17.5437	16.5356	17.6769	-0.0853806	0.0109103
sp|Q6PIU9|YJ005_MOUSE	Q6PIU9		YJ005_MOUSE Uncharacterized protein FLJ45252 homolog	10	10.6012	10.5842	12.5667	-0.00231421	0.245383
sp|Q91WE1|SNX15_MOUSE	Q91WE1	Snx15	SNX15_MOUSE Sorting nexin-15	7	11.1867	10.1726	11.2992	-0.137101	0.0144323
sp|P17183|ENOG_MOUSE	P17183	Eno2	ENOG_MOUSE Gamma-enolase	9	9.63801	7.98556	10.0093	-0.271341	0.0545399
tr|Q3V117|Q3V117_MOUSE	Q3V117	Acly	Q3V117_MOUSE ATP-citrate synthase	85	10.4803	11.0637	11.2229	0.0781598	0.0987733
sp|P49717|MCM4_MOUSE	P49717	Mcm4	MCM4_MOUSE DNA replication licensing factor MCM4	33	10.1105	12.4644	10.3475	0.301962	0.0334277
sp|Q9JKP7|DPOE3_MOUSE	Q9JKP7	Pole3	DPOE3_MOUSE DNA polymerase epsilon subunit 3	4	8.42992	11.0373	9.90632	0.388792	0.23283
sp|Q6DFV1|CNDG2_MOUSE	Q6DFV1	Ncapg2	CNDG2_MOUSE Condensin-2 complex subunit G2	1	9.06621	11.8933	11.3484	0.391575	0.323923
sp|Q91WT8|RBM47_MOUSE	Q91WT8	Rbm47	RBM47_MOUSE RNA-binding protein 47	1	7.67444	8.67826	6.474	0.177344	-0.245404
sp|P14115|RL27A_MOUSE	P14115	Rpl27a	RL27A_MOUSE 60S ribosomal protein L27a	34	10.72	11.8927	10.7189	0.14977	-0.000148193
sp|Q4VGL6|RC3H1_MOUSE	Q4VGL6	Rc3h1	RC3H1_MOUSE Roquin-1	2	9.05798	10.4957	9.19414	0.212542	0.0215243
sp|Q3UGR5|HDHD2_MOUSE	Q3UGR5	Hdhd2	HDHD2_MOUSE Haloacid dehalogenase-like hydrolase domain-containing protein 2	8	9.71798	9.4509	10.0829	-0.0402052	0.053185
sp|Q9D2M8|UB2V2_MOUSE	Q9D2M8	Ube2v2	UB2V2_MOUSE Ubiquitin-conjugating enzyme E2 variant 2	9	11.3692	10.604	11.9044	-0.100521	0.0663664
sp|P13864|DNMT1_MOUSE	P13864	Dnmt1	DNMT1_MOUSE DNA (cytosine-5)-methyltransferase 1	42	9.55231	12.8106	9.91909	0.423413	0.0543581
sp|Q69ZS7|HBS1L_MOUSE	Q69ZS7	Hbs1l	HBS1L_MOUSE HBS1-like protein	18	9.67455	9.95862	10.7874	0.0417509	0.157082
sp|P68254|1433T_MOUSE	P68254	Ywhaq	1433T_MOUSE 14-3-3 protein theta	28	10.9875	11.3122	10.9652	0.0420136	-0.00292989
sp|O35639|ANXA3_MOUSE	O35639	Anxa3	ANXA3_MOUSE Annexin A3	49	10.5706	9.99177	10.8405	-0.0812408	0.0363715
sp|Q9JJE7|FADS3_MOUSE	Q9JJE7	Fads3	FADS3_MOUSE Fatty acid desaturase 3	3	11.2363	13.8724	11.6149	0.304048	0.0478053
tr|Q6NV99|Q6NV99_MOUSE	Q6NV99	Haus6	Q6NV99_MOUSE Protein Haus6	13	11.0047	12.7548	11.3002	0.212924	0.038232
sp|Q9D1H7|GET4_MOUSE	Q9D1H7	Get4	GET4_MOUSE Golgi to ER traffic protein 4 homolog	2	8.91055	11.5244	10.5256	0.371108	0.240311
sp|Q6NVF0|OCRL_MOUSE	Q6NVF0	Ocrl	OCRL_MOUSE Inositol polyphosphate 5-phosphatase OCRL-1	5	10.5702	10.5002	10.3907	-0.00958676	-0.0247137
tr|E9Q236|E9Q236_MOUSE	E9Q236	Abcc4	E9Q236_MOUSE Protein Abcc4	4	6.74301	8.27442	6.11009	0.295266	-0.142199
sp|Q9D8N0|EF1G_MOUSE	Q9D8N0	Eef1g	EF1G_MOUSE Elongation factor 1-gamma	87	10.6634	11.6372	11.552	0.126073	0.115473
tr|Q6NZR5|Q6NZR5_MOUSE	Q6NZR5	Skiv2l	Q6NZR5_MOUSE Protein Skiv2l	41	10.0417	10.6099	10.8011	0.0794006	0.105162
sp|Q8CDG3|VCIP1_MOUSE	Q8CDG3	Vcpip1	VCIP1_MOUSE Deubiquitinating protein VCIP135	20	10.2116	10.9632	10.5182	0.102454	0.0426763
sp|Q8K0Q5|RHG18_MOUSE	Q8K0Q5	Arhgap18	RHG18_MOUSE Rho GTPase-activating protein 18	1	6.49374	9.42943	9.38094	0.538121	0.530682
sp|Q3UM45|PP1R7_MOUSE	Q3UM45	Ppp1r7	PP1R7_MOUSE Protein phosphatase 1 regulatory subunit 7	9	9.44932	9.51098	10.3371	0.0093828	0.129545
sp|Q58A65|JIP4_MOUSE	Q58A65	Spag9	JIP4_MOUSE C-Jun-amino-terminal kinase-interacting protein 4	54	9.54572	10.055	10.3417	0.0749939	0.115543
sp|Q8BPB0|MOB1B_MOUSE	Q8BPB0	Mob1b	MOB1B_MOUSE MOB kinase activator 1B	4	10.4548	11.1632	10.1114	0.094583	-0.0481914
sp|P21550|ENOB_MOUSE	P21550	Eno3	ENOB_MOUSE Beta-enolase	28	9.42175	7.87228	9.4574	-0.259213	0.00544896
sp|P58404|STRN4_MOUSE	P58404	Strn4	STRN4_MOUSE Striatin-4	9	10.5021	11.5071	11.1553	0.131842	0.087047
sp|Q9CPY7|AMPL_MOUSE	Q9CPY7	Lap3	AMPL_MOUSE Cytosol aminopeptidase	58	11.0843	11.488	10.3928	0.0516057	-0.0929363
sp|Q6P5F9|XPO1_MOUSE	Q6P5F9	Xpo1	XPO1_MOUSE Exportin-1	36	9.44474	10.6229	9.34702	0.169591	-0.0150052
sp|Q8VEB2|SAV1_MOUSE	Q8VEB2	Sav1	SAV1_MOUSE Protein salvador homolog 1	2	8.27061	9.02648	10.2196	0.12617	0.305273
sp|P21126|UBL4A_MOUSE	P21126	Ubl4a	UBL4A_MOUSE Ubiquitin-like protein 4A	7	11.6324	11.6744	10.853	0.00520148	-0.100052
sp|Q3UHX2|HAP28_MOUSE	Q3UHX2	Pdap1	HAP28_MOUSE 28 kDa heat- and acid-stable phosphoprotein	19	10.9214	11.771	11.8192	0.108079	0.11397
sp|P47811|MK14_MOUSE	P47811	Mapk14	MK14_MOUSE Mitogen-activated protein kinase 14	3	8.94429	8.77972	10.4307	-0.0267919	0.221791
sp|Q8R3N1|NOP14_MOUSE	Q8R3N1	Nop14	NOP14_MOUSE Nucleolar protein 14	20	9.69396	12.8664	9.42434	0.408448	-0.0406938
sp|Q9CYZ6|CS060_MOUSE	Q9CYZ6		CS060_MOUSE Uncharacterized protein C19orf60 homolog	1	11.5663	12.8154	13.1528	0.147952	0.185446
sp|Q91YI0|ARLY_MOUSE	Q91YI0	Asl	ARLY_MOUSE Argininosuccinate lyase	15	10.8171	10.8016	10.3395	-0.00206237	-0.0651471
sp|Q811J3|IREB2_MOUSE	Q811J3	Ireb2	IREB2_MOUSE Iron-responsive element-binding protein 2	15	9.56141	8.90941	10.444	-0.101893	0.127374
sp|O35226-2|PSMD4_MOUSE	O35226-2	Psmd4	PSMD4_MOUSE Isoform Rpn10B of 26S proteasome non-ATPase regulatory subunit 4	2	11.676	12.1605	10.6406	0.058655	-0.133966
sp|Q8VEH6|CBWD1_MOUSE	Q8VEH6	Cbwd1	CBWD1_MOUSE COBW domain-containing protein 1	6	10.8963	11.9977	11.9006	0.138921	0.127204
sp|Q8VCA6|T161A_MOUSE	Q8VCA6	Tmem161a	T161A_MOUSE Transmembrane protein 161A	1	9.87536	10.2574	9.89426	0.054756	0.0027591
sp|Q68EF0|RAB3I_MOUSE	Q68EF0	Rab3ip	RAB3I_MOUSE Rab-3A-interacting protein	5	10.2438	10.7214	10.7071	0.0657486	0.0638272
sp|Q5I1X5|IASPP_MOUSE	Q5I1X5	Ppp1r13l	IASPP_MOUSE RelA-associated inhibitor	12	10.7112	11.4938	12.1108	0.101731	0.177168
sp|Q91WC0|SETD3_MOUSE	Q91WC0	Setd3	SETD3_MOUSE Histone-lysine N-methyltransferase setd3	11	10.8247	11.7203	10.6773	0.114685	-0.0197876
sp|Q6P3E7|HDA10_MOUSE	Q6P3E7	Hdac10	HDA10_MOUSE Histone deacetylase 10	1	8.6717	9.90699	11.9185	0.192131	0.458815
sp|Q99LB6|MAT2B_MOUSE	Q99LB6	Mat2b	MAT2B_MOUSE Methionine adenosyltransferase 2 subunit beta	10	9.93699	10.1361	10.4958	0.0286248	0.0789294
sp|Q99MK8|ARBK1_MOUSE	Q99MK8	Adrbk1	ARBK1_MOUSE Beta-adrenergic receptor kinase 1	15	9.97803	9.90626	10.4156	-0.0104142	0.0619202
sp|P54227|STMN1_MOUSE	P54227	Stmn1	STMN1_MOUSE Stathmin	20	12.1685	13.6904	12.9687	0.170014	0.0918836
sp|Q62426|CYTB_MOUSE	Q62426	Cstb	CYTB_MOUSE Cystatin-B	15	9.92259	7.14593	9.4909	-0.473595	-0.0641721
sp|P61255|RL26_MOUSE	P61255	Rpl26	RL26_MOUSE 60S ribosomal protein L26	30	10.6055	11.5256	10.3023	0.120029	-0.0418573
sp|P47955|RLA1_MOUSE	P47955	Rplp1	RLA1_MOUSE 60S acidic ribosomal protein P1	15	11.25	11.5194	10.5133	0.0341376	-0.0977087
tr|E9QKL6|E9QKL6_MOUSE	E9QKL6	Ifi204	E9QKL6_MOUSE Interferon-activable protein 204	8	7.39597	11.2895	7.72303	0.610173	0.0624274
sp|Q9WU63|HEBP2_MOUSE	Q9WU63	Hebp2	HEBP2_MOUSE Heme-binding protein 2	6	9.31936	8.77933	9.31971	-0.0861199	5.3969e-05
sp|Q9D7G0|PRPS1_MOUSE	Q9D7G0	Prps1	PRPS1_MOUSE Ribose-phosphate pyrophosphokinase 1	3	10.7157	12.7488	11.42	0.250631	0.0918241
sp|Q8CCP0|NEMF_MOUSE	Q8CCP0	Nemf	NEMF_MOUSE Nuclear export mediator factor Nemf	13	10.6547	11.3618	11.2626	0.0927071	0.0800474
sp|P63005|LIS1_MOUSE	P63005	Pafah1b1	LIS1_MOUSE Platelet-activating factor acetylhydrolase IB subunit alpha	37	9.40647	10.4445	10.0973	0.151016	0.102238
tr|D3Z7G4|D3Z7G4_MOUSE	D3Z7G4	BC024978	D3Z7G4_MOUSE Protein BC024978	1	10.8981	10.294	12.4616	-0.0822844	0.193402
sp|Q52KG5|KI26A_MOUSE	Q52KG5	Kif26a	KI26A_MOUSE Kinesin-like protein KIF26A	2	9.86371	10.0752	11.7468	0.0306106	0.25206
sp|P62900|RL31_MOUSE	P62900	Rpl31	RL31_MOUSE 60S ribosomal protein L31	23	10.3972	11.7661	10.4407	0.178436	0.00601709
sp|Q9CZG9|PDZ11_MOUSE	Q9CZG9	Pdzd11	PDZ11_MOUSE PDZ domain-containing protein 11	6	11.0469	10.8631	10.9702	-0.0242087	-0.0100618
sp|Q9D945|LLPH_MOUSE	Q9D945	Llph	LLPH_MOUSE Protein LLP homolog	4	10.1121	11.2777	9.33759	0.157398	-0.114957
sp|Q68FL6|SYMC_MOUSE	Q68FL6	Mars	SYMC_MOUSE Methionine--tRNA ligase, cytoplasmic	66	10.2168	11.1104	9.39011	0.120967	-0.121723
tr|E9QKT1|E9QKT1_MOUSE	E9QKT1	Ube3a	E9QKT1_MOUSE Ubiquitin-protein ligase E3A	12	11.3556	12.1346	12.2292	0.0957295	0.106932
sp|Q9Z0N1|IF2G_MOUSE	Q9Z0N1	Eif2s3x	IF2G_MOUSE Eukaryotic translation initiation factor 2 subunit 3, X-linked	32	10.6518	11.9571	11.0799	0.166774	0.056845
sp|Q6ZQK0|CNDD3_MOUSE	Q6ZQK0	Ncapd3	CNDD3_MOUSE Condensin-2 complex subunit D3	4	11.6653	11.5354	11.1304	-0.0161633	-0.0677236
sp|Q91ZF0|DJC24_MOUSE	Q91ZF0	Dnajc24	DJC24_MOUSE DnaJ homolog subfamily C member 24	2	9.79805	8.65756	11.1988	-0.178535	0.192771
tr|D3YZ62|D3YZ62_MOUSE	D3YZ62	Myo5a	D3YZ62_MOUSE Unconventional myosin-Va	64	9.66773	10.0025	10.3947	0.049115	0.104595
sp|P63037|DNJA1_MOUSE	P63037	Dnaja1	DNJA1_MOUSE DnaJ homolog subfamily A member 1	42	10.9339	11.0391	11.1628	0.0138135	0.0298889
sp|Q6NZJ6|IF4G1_MOUSE	Q6NZJ6	Eif4g1	IF4G1_MOUSE Eukaryotic translation initiation factor 4 gamma 1	113	10.5487	10.8541	10.6029	0.0411663	0.00739065
sp|Q80TA6|MTMRC_MOUSE	Q80TA6	Mtmr12	MTMRC_MOUSE Myotubularin-related protein 12	7	10.0976	10.1403	10.4173	0.00608551	0.044963
sp|P24527|LKHA4_MOUSE	P24527	Lta4h	LKHA4_MOUSE Leukotriene A-4 hydrolase	45	8.98045	8.74779	9.6852	-0.0378683	0.108994
sp|P62751|RL23A_MOUSE	P62751	Rpl23a	RL23A_MOUSE 60S ribosomal protein L23a	37	9.82625	10.6697	10.3445	0.118808	0.0741552
sp|Q9CQT1|MTNA_MOUSE	Q9CQT1	Mri1	MTNA_MOUSE Methylthioribose-1-phosphate isomerase	10	10.2374	10.4184	10.0706	0.025293	-0.0236969
sp|P58801|RIPK2_MOUSE	P58801	Ripk2	RIPK2_MOUSE Receptor-interacting serine/threonine-protein kinase 2	13	12.076	10.7219	12.3666	-0.171577	0.034307
sp|B2RS91|RRN3_MOUSE	B2RS91	Rrn3	RRN3_MOUSE RNA polymerase I-specific transcription initiation factor RRN3	4	9.94732	10.2551	11.6598	0.0439644	0.229169
sp|Q6ZQ38|CAND1_MOUSE	Q6ZQ38	Cand1	CAND1_MOUSE Cullin-associated NEDD8-dissociated protein 1	70	9.25759	9.47767	10.2758	0.0338968	0.150539
sp|Q60592|MAST2_MOUSE	Q60592	Mast2	MAST2_MOUSE Microtubule-associated serine/threonine-protein kinase 2	3	9.78191	9.71743	9.98383	-0.00954254	0.0294766
sp|Q8VE18|SMG8_MOUSE	Q8VE18	Smg8	SMG8_MOUSE Protein SMG8	8	9.50269	9.86181	9.26147	0.0535168	-0.0370939
sp|Q8C156|CND2_MOUSE	Q8C156	Ncaph	CND2_MOUSE Condensin complex subunit 2	15	10.6515	13.4172	11.9421	0.333025	0.164997
sp|Q9CQS9|HAUS2_MOUSE	Q9CQS9	Haus2	HAUS2_MOUSE HAUS augmin-like complex subunit 2	2	10.8166	12.8805	13.1674	0.251939	0.28373
sp|Q91WE2|F192A_MOUSE	Q91WE2	Fam192a	F192A_MOUSE Protein FAM192A	8	10.8072	11.8475	11.4789	0.132577	0.0869883
sp|P0CG14|CTF8A_MOUSE	P0CG14	Chtf8	CTF8A_MOUSE Chromosome transmission fidelity protein 8 homolog isoform 2	4	10.0367	12.2188	10.1914	0.283825	0.0220738
sp|Q9D115|ZN706_MOUSE	Q9D115	Znf706	ZN706_MOUSE Zinc finger protein 706	5	10.2679	10.6399	9.37164	0.051341	-0.13177
sp|Q8BLY7|HPS6_MOUSE	Q8BLY7	Hps6	HPS6_MOUSE Hermansky-Pudlak syndrome 6 protein homolog	6	10.0801	11.6276	11.2485	0.206044	0.158225
sp|Q62418|DBNL_MOUSE	Q62418	Dbnl	DBNL_MOUSE Drebrin-like protein	47	10.6591	9.09482	9.97584	-0.228971	-0.0955776
sp|Q8BIW9|CTF18_MOUSE	Q8BIW9	Chtf18	CTF18_MOUSE Chromosome transmission fidelity protein 18 homolog	8	9.34271	12.2844	10.1276	0.39492	0.11638
sp|P62960|YBOX1_MOUSE	P62960	Ybx1	YBOX1_MOUSE Nuclease-sensitive element-binding protein 1	23	10.4488	10.9405	11.1411	0.0663474	0.0925579
sp|Q922H4|GMPPA_MOUSE	Q922H4	Gmppa	GMPPA_MOUSE Mannose-1-phosphate guanyltransferase alpha	10	11.0282	9.53158	11.584	-0.210403	0.0709435
sp|O35381|AN32A_MOUSE	O35381	Anp32a	AN32A_MOUSE Acidic leucine-rich nuclear phosphoprotein 32 family member A	16	9.85631	10.6167	11.6303	0.107211	0.23877
sp|Q6PB51|CC117_MOUSE	Q6PB51	Ccdc117	CC117_MOUSE Coiled-coil domain-containing protein 117	1	9.04228	10.2606	10.5293	0.182362	0.219657
sp|A6H8H2|DEN4C_MOUSE	A6H8H2	Dennd4c	DEN4C_MOUSE DENN domain-containing protein 4C	37	10.2278	10.754	10.6129	0.0723851	0.0533288
sp|Q5SWU9|ACACA_MOUSE	Q5SWU9	Acaca	ACACA_MOUSE Acetyl-CoA carboxylase 1	59	10.9364	11.2518	11.5612	0.0410164	0.0801535
sp|Q9D9K3|AVEN_MOUSE	Q9D9K3	Aven	AVEN_MOUSE Cell death regulator Aven	2	9.02888	9.67115	12.6531	0.0991412	0.48687
sp|Q9ESL4|MLTK_MOUSE	Q9ESL4	Zak	MLTK_MOUSE Mitogen-activated protein kinase kinase kinase MLT	8	10.0282	11.3423	11.4544	0.177645	0.191837
sp|Q8CIL4|CA131_MOUSE	Q8CIL4		CA131_MOUSE Uncharacterized protein C1orf131 homolog	8	9.84701	12.7301	11.0456	0.370491	0.16572
sp|Q5U5V2|HYKK_MOUSE	Q5U5V2	Hykk	HYKK_MOUSE Hydroxylysine kinase	2	9.35338	8.18394	9.86398	-0.192693	0.0766818
tr|A2AQE2|A2AQE2_MOUSE	A2AQE2	Secisbp2l	A2AQE2_MOUSE SECIS binding protein 2-like	7	8.93831	10.1523	9.49025	0.183727	0.0864433
sp|Q8K2T1|NMRL1_MOUSE	Q8K2T1	Nmral1	NMRL1_MOUSE NmrA-like family domain-containing protein 1	13	9.8996	8.66718	9.13958	-0.191809	-0.115242
sp|P54726|RD23A_MOUSE	P54726	Rad23a	RD23A_MOUSE UV excision repair protein RAD23 homolog A	12	10.6593	11.1202	10.9077	0.0610743	0.0332291
sp|Q99KR3|LACB2_MOUSE	Q99KR3	Lactb2	LACB2_MOUSE Beta-lactamase-like protein 2	10	9.50353	9.77874	9.91643	0.0411859	0.0613572
sp|Q6ZWX6|IF2A_MOUSE	Q6ZWX6	Eif2s1	IF2A_MOUSE Eukaryotic translation initiation factor 2 subunit 1	53	10.6443	11.9609	10.2982	0.168241	-0.0476859
sp|Q9CQ21|MCTS2_MOUSE	Q9CQ21	Mcts2	MCTS2_MOUSE Malignant T-cell-amplified sequence 2	7	11.8357	10.6134	11.655	-0.157259	-0.0221978
sp|P61982|1433G_MOUSE	P61982	Ywhag	1433G_MOUSE 14-3-3 protein gamma	50	9.40265	10.1138	10.6227	0.105191	0.176006
sp|Q9D1X0|NOL3_MOUSE	Q9D1X0	Nol3	NOL3_MOUSE Nucleolar protein 3	4	11.1662	7.70787	11.8726	-0.534731	0.0884951
sp|P28271|ACOC_MOUSE	P28271	Aco1	ACOC_MOUSE Cytoplasmic aconitate hydratase	36	10.3948	9.5389	10.9054	-0.123967	0.0691836
sp|Q8CIG8|ANM5_MOUSE	Q8CIG8	Prmt5	ANM5_MOUSE Protein arginine N-methyltransferase 5	18	10.2232	10.215	10.5788	-0.00115022	0.0493268
sp|Q8K003|TMA7_MOUSE	Q8K003	Tma7	TMA7_MOUSE Translation machinery-associated protein 7	8	11.2978	10.3927	10.7442	-0.120469	-0.0724793
sp|Q9CR95|NECP1_MOUSE	Q9CR95	Necap1	NECP1_MOUSE Adaptin ear-binding coat-associated protein 1	5	11.3157	10.3062	10.9016	-0.134803	-0.0537806
sp|Q9Z0F6|RAD9A_MOUSE	Q9Z0F6	Rad9a	RAD9A_MOUSE Cell cycle checkpoint control protein RAD9A	2	9.24904	11.5452	10.2925	0.319922	0.154221
sp|P14869|RLA0_MOUSE	P14869	Rplp0	RLA0_MOUSE 60S acidic ribosomal protein P0	35	10.5833	12.2537	10.4411	0.211427	-0.0195127
sp|Q07113|MPRI_MOUSE	Q07113	Igf2r	MPRI_MOUSE Cation-independent mannose-6-phosphate receptor	67	11.4068	11.7708	11.6058	0.0453263	0.0249581
sp|Q99P31|HPBP1_MOUSE	Q99P31	Hspbp1	HPBP1_MOUSE Hsp70-binding protein 1	7	10.2782	11.01	10.3888	0.0992325	0.0154497
sp|Q8BFY9|TNPO1_MOUSE	Q8BFY9	Tnpo1	TNPO1_MOUSE Transportin-1	34	10.154	11.7905	10.9656	0.215578	0.110938
sp|P62754|RS6_MOUSE	P62754	Rps6	RS6_MOUSE 40S ribosomal protein S6	64	10.7772	11.7551	10.3845	0.125309	-0.0535519
sp|Q80U22|RUSC2_MOUSE	Q80U22	Rusc2	RUSC2_MOUSE Iporin	5	11.6394	10.4123	13.4188	-0.160725	0.205237
sp|Q9JLV5|CUL3_MOUSE	Q9JLV5	Cul3	CUL3_MOUSE Cullin-3	37	9.39128	10.3207	10.0013	0.136141	0.0907928
sp|Q9D2G5|SYNJ2_MOUSE	Q9D2G5	Synj2	SYNJ2_MOUSE Synaptojanin-2	12	10.8082	12.3936	11.5779	0.197474	0.0992473
sp|Q9QZE7|TSNAX_MOUSE	Q9QZE7	Tsnax	TSNAX_MOUSE Translin-associated protein X	14	10.8047	10.5094	11.0882	-0.0399797	0.0373683
sp|Q9CYT6|CAP2_MOUSE	Q9CYT6	Cap2	CAP2_MOUSE Adenylyl cyclase-associated protein 2	4	7.71526	6.48874	8.06559	-0.249776	0.064066
sp|Q9WUD1|CHIP_MOUSE	Q9WUD1	Stub1	CHIP_MOUSE STIP1 homology and U box-containing protein 1	40	10.4786	10.7602	10.5173	0.038264	0.00531989
sp|Q921Z5|TFIP8_MOUSE	Q921Z5	Tnfaip8	TFIP8_MOUSE Tumor necrosis factor alpha-induced protein 8	3	9.3853	10.6797	10.8514	0.186398	0.209407
sp|Q08639|TFDP1_MOUSE	Q08639	Tfdp1	TFDP1_MOUSE Transcription factor Dp-1	4	10.6847	11.4939	11.911	0.105319	0.156751
sp|O70566|DIAP2_MOUSE	O70566	Diaph2	DIAP2_MOUSE Protein diaphanous homolog 2	16	10.1594	9.88554	10.3936	-0.039425	0.0328732
sp|P70168|IMB1_MOUSE	P70168	Kpnb1	IMB1_MOUSE Importin subunit beta-1	76	9.55632	10.7255	9.99178	0.166513	0.064287
sp|Q3UMB5|SMCR8_MOUSE	Q3UMB5	Smcr8	SMCR8_MOUSE Smith-Magenis syndrome chromosomal region candidate gene 8 protein homolog	5	9.51624	11.5978	10.5923	0.285392	0.154547
sp|Q3U2P1|SC24A_MOUSE	Q3U2P1	Sec24a	SC24A_MOUSE Protein transport protein Sec24A	23	9.90102	10.0572	10.8207	0.0225844	0.128146
sp|P25444|RS2_MOUSE	P25444	Rps2	RS2_MOUSE 40S ribosomal protein S2	45	11.6849	12.2838	11.5296	0.072107	-0.0193021
sp|Q9WTK5|NFKB2_MOUSE	Q9WTK5	Nfkb2	NFKB2_MOUSE Nuclear factor NF-kappa-B p100 subunit	19	9.99822	10.8026	10.5775	0.111637	0.0812598
sp|P62869|ELOB_MOUSE	P62869	Tceb2	ELOB_MOUSE Transcription elongation factor B polypeptide 2	21	10.5996	10.0374	11.5762	-0.0786323	0.127153
sp|Q8BZM1|GLMN_MOUSE	Q8BZM1	Glmn	GLMN_MOUSE Glomulin	9	9.98708	10.8239	11.1583	0.116091	0.159983
sp|Q9QXG4|ACSA_MOUSE	Q9QXG4	Acss2	ACSA_MOUSE Acetyl-coenzyme A synthetase, cytoplasmic	12	10.7965	10.0662	12.2411	-0.101047	0.18117
sp|P49442|INPP_MOUSE	P49442	Inpp1	INPP_MOUSE Inositol polyphosphate 1-phosphatase	6	9.60513	9.27971	9.44126	-0.0497262	-0.0248262
sp|Q9CZX5|PINX1_MOUSE	Q9CZX5	Pinx1	PINX1_MOUSE PIN2/TERF1-interacting telomerase inhibitor 1	4	8.4059	12.3149	8.59629	0.550929	0.0323119
sp|Q2YDW2|MSTO1_MOUSE	Q2YDW2	Msto1	MSTO1_MOUSE Protein misato homolog 1	9	11.5344	11.609	11.8614	0.0093044	0.0403372
sp|P62274|RS29_MOUSE	P62274	Rps29	RS29_MOUSE 40S ribosomal protein S29	7	12.1711	11.8372	10.7157	-0.0401398	-0.183729
sp|Q505D1|ANR28_MOUSE	Q505D1	Ankrd28	ANR28_MOUSE Serine/threonine-protein phosphatase 6 regulatory ankyrin repeat subunit A	3	9.15338	10.8353	10.4405	0.243368	0.18981
sp|O88543|CSN3_MOUSE	O88543	Cops3	CSN3_MOUSE COP9 signalosome complex subunit 3	26	10.3662	10.8285	10.6856	0.0629436	0.0437806
sp|P97461|RS5_MOUSE	P97461	Rps5	RS5_MOUSE 40S ribosomal protein S5	31	10.2454	11.125	10.8968	0.118841	0.0889379
sp|Q04863|RELB_MOUSE	Q04863	Relb	RELB_MOUSE Transcription factor RelB	20	9.57349	10.1969	10.5278	0.0910109	0.137092
sp|Q148V8|FA83H_MOUSE	Q148V8	Fam83h	FA83H_MOUSE Protein FAM83H	2	8.68662	8.07716	8.99503	-0.104946	0.0503336
sp|Q91WK2|EIF3H_MOUSE	Q91WK2	Eif3h	EIF3H_MOUSE Eukaryotic translation initiation factor 3 subunit H	33	9.89698	10.7043	9.42454	0.113137	-0.0705662
sp|P14873|MAP1B_MOUSE	P14873	Map1b	MAP1B_MOUSE Microtubule-associated protein 1B	133	11.8657	12.2467	11.7209	0.0455932	-0.0177184
sp|Q6PFY1|FCSD1_MOUSE	Q6PFY1	Fchsd1	FCSD1_MOUSE FCH and double SH3 domains protein 1	2	9.24993	8.8232	9.90672	-0.0681403	0.0989658
sp|Q9Z255|UBE2A_MOUSE	Q9Z255	Ube2a	UBE2A_MOUSE Ubiquitin-conjugating enzyme E2 A	2	9.17016	11.2608	10.3349	0.29629	0.172511
tr|Q91V89|Q91V89_MOUSE	Q91V89	Ppp2r5d	Q91V89_MOUSE Protein Ppp2r5d	29	10.8802	10.3835	11.4232	-0.0674119	0.0702695
sp|O88738|BIRC6_MOUSE	O88738	Birc6	BIRC6_MOUSE Baculoviral IAP repeat-containing protein 6	56	10.1961	10.3215	11.3498	0.0176271	0.154653
sp|Q3UIA2|RHG17_MOUSE	Q3UIA2	Arhgap17	RHG17_MOUSE Rho GTPase-activating protein 17	13	10.582	11.1444	11.3523	0.074703	0.101361
sp|P14152|MDHC_MOUSE	P14152	Mdh1	MDHC_MOUSE Malate dehydrogenase, cytoplasmic	42	10.2107	8.49293	10.9932	-0.265742	0.106537
sp|P51859|HDGF_MOUSE	P51859	Hdgf	HDGF_MOUSE Hepatoma-derived growth factor	23	10.2659	11.4147	10.8005	0.153024	0.0732404
sp|Q9CQA1|TPPC5_MOUSE	Q9CQA1	Trappc5	TPPC5_MOUSE Trafficking protein particle complex subunit 5	4	9.40975	9.97737	10.3255	0.0845033	0.133988
sp|Q8CI75|DI3L2_MOUSE	Q8CI75	Dis3l2	DI3L2_MOUSE DIS3-like exonuclease 2	2	10.5002	11.3408	11.5235	0.111102	0.134154
sp|Q80U30|CL16A_MOUSE	Q80U30	Clec16a	CL16A_MOUSE Protein CLEC16A	4	10.8433	11.196	10.7768	0.0461803	-0.00887142
sp|Q91YN5|UAP1_MOUSE	Q91YN5	Uap1	UAP1_MOUSE UDP-N-acetylhexosamine pyrophosphorylase	9	10.5532	10.0117	10.758	-0.0759916	0.027734
sp|F6VAN0|ATF6A_MOUSE	F6VAN0	Atf6	ATF6A_MOUSE Cyclic AMP-dependent transcription factor ATF-6 alpha	1	9.90558	9.46026	8.40404	-0.0663627	-0.23716
sp|Q9D0R8|LSM12_MOUSE	Q9D0R8	Lsm12	LSM12_MOUSE Protein LSM12 homolog	9	9.50095	10.9928	10.7683	0.210418	0.180642
sp|Q8C7E7|STBD1_MOUSE	Q8C7E7	Stbd1	STBD1_MOUSE Starch-binding domain-containing protein 1	3	10.3075	14.1128	10.8392	0.453313	0.0725651
sp|P30282|CCND3_MOUSE	P30282	Ccnd3	CCND3_MOUSE G1/S-specific cyclin-D3	1	9.29765	9.15273	10.119	-0.0226631	0.122131
sp|Q8BWY9|CIP2A_MOUSE	Q8BWY9	Kiaa1524	CIP2A_MOUSE Protein CIP2A	12	10.7179	13.7883	12.6318	0.363423	0.237043
sp|Q91YJ3|THYN1_MOUSE	Q91YJ3	Thyn1	THYN1_MOUSE Thymocyte nuclear protein 1	7	8.26327	8.37916	8.80073	0.0200929	0.0909103
sp|P97311|MCM6_MOUSE	P97311	Mcm6	MCM6_MOUSE DNA replication licensing factor MCM6	34	9.79299	12.203	10.6365	0.317412	0.119204
sp|Q8BTT6|DIEXF_MOUSE	Q8BTT6	Diexf	DIEXF_MOUSE Digestive organ expansion factor homolog	14	8.96485	11.7054	8.76509	0.384827	-0.0325109
sp|Q3TC46|PATL1_MOUSE	Q3TC46	Patl1	PATL1_MOUSE Protein PAT1 homolog 1	8	10.3661	11.351	10.9931	0.130942	0.0847228
sp|Q99J09|MEP50_MOUSE	Q99J09	Wdr77	MEP50_MOUSE Methylosome protein 50	3	11.0236	10.1444	11.7307	-0.119915	0.089689
sp|Q8VE88|F1142_MOUSE	Q8VE88	Fam114a2	F1142_MOUSE Protein FAM114A2	19	10.0297	9.59904	11.1945	-0.0633145	0.15852
sp|Q9JK48|SHLB1_MOUSE	Q9JK48	Sh3glb1	SHLB1_MOUSE Endophilin-B1	15	10.9014	10.6946	12.5871	-0.0276283	0.207426
sp|Q7TQH0|ATX2L_MOUSE	Q7TQH0	Atxn2l	ATX2L_MOUSE Ataxin-2-like protein	63	9.74616	10.8117	10.4893	0.149683	0.106016
sp|Q99L00|HAUS8_MOUSE	Q99L00	Haus8	HAUS8_MOUSE HAUS augmin-like complex subunit 8	4	10.7325	13.3872	12.6053	0.318869	0.232048
sp|Q9JIF7|COPB_MOUSE	Q9JIF7	Copb1	COPB_MOUSE Coatomer subunit beta	62	10.3032	10.1197	10.9231	-0.0259201	0.0842938
sp|E9QAM5|HELZ2_MOUSE	E9QAM5	Helz2	HELZ2_MOUSE Helicase with zinc finger domain 2	23	9.99602	12.0413	10.5957	0.26857	0.0840541
sp|P59114|PCIF1_MOUSE	P59114	Pcif1	PCIF1_MOUSE Phosphorylated CTD-interacting factor 1	2	8.81311	9.71542	9.83549	0.140626	0.158346
sp|P62259|1433E_MOUSE	P62259	Ywhae	1433E_MOUSE 14-3-3 protein epsilon	45	9.68177	10.0719	10.1556	0.0569919	0.068927
sp|Q8VE09|TT39C_MOUSE	Q8VE09	Ttc39c	TT39C_MOUSE Tetratricopeptide repeat protein 39C	6	9.8613	11.0153	10.2784	0.159654	0.059771
sp|Q9R008|KIME_MOUSE	Q9R008	Mvk	KIME_MOUSE Mevalonate kinase	13	11.313	9.29837	12.2687	-0.28293	0.117001
sp|Q61481|PDE1A_MOUSE	Q61481	Pde1a	PDE1A_MOUSE Calcium/calmodulin-dependent 3',5'-cyclic nucleotide phosphodiesterase 1A	9	11.0703	10.4087	11.3844	-0.0889134	0.0403644
sp|Q9D964|GATM_MOUSE	Q9D964	Gatm	GATM_MOUSE Glycine amidinotransferase, mitochondrial	8	11.7416	15.8496	11.0545	0.432822	-0.0869912
sp|P46737|BRCC3_MOUSE	P46737	Brcc3	BRCC3_MOUSE Lys-63-specific deubiquitinase BRCC36	2	9.43618	9.67018	11.2144	0.0353391	0.249082
sp|P60335|PCBP1_MOUSE	P60335	Pcbp1	PCBP1_MOUSE Poly(rC)-binding protein 1	77	10.5728	10.3071	11.0438	-0.0367292	0.0628745
sp|P48997|INVO_MOUSE	P48997	Ivl	INVO_MOUSE Involucrin	2	16.7902	19.6533	16.7372	0.227159	-0.00456151
sp|P31266|SUH_MOUSE	P31266	Rbpj	SUH_MOUSE Recombining binding protein suppressor of hairless	16	7.16746	10.2493	7.1088	0.51599	-0.011856
sp|Q924M7|MPI_MOUSE	Q924M7	Mpi	MPI_MOUSE Mannose-6-phosphate isomerase	6	9.20167	8.79964	9.10423	-0.0644516	-0.0153591
tr|Q3UH45|Q3UH45_MOUSE	Q3UH45	Tecpr2	Q3UH45_MOUSE Protein Tecpr2	1	11.4095	12.2633	10.679	0.104115	-0.0954666
sp|B1AQJ2|UBP36_MOUSE	B1AQJ2	Usp36	UBP36_MOUSE Ubiquitin carboxyl-terminal hydrolase 36	13	10.7256	14.6677	10.9807	0.451582	0.0339027
sp|Q8R3D1|TBC13_MOUSE	Q8R3D1	Tbc1d13	TBC13_MOUSE TBC1 domain family member 13	13	9.61784	8.87658	10.2577	-0.115708	0.0929196
sp|Q3TC93|H1BP3_MOUSE	Q3TC93	Hs1bp3	H1BP3_MOUSE HCLS1-binding protein 3	12	10.0512	11.224	10.953	0.159217	0.123965
sp|P28740-2|KIF2A_MOUSE	P28740-2	Kif2a	KIF2A_MOUSE Isoform 2 of Kinesin-like protein KIF2A	1	8.63851	11.5324	9.30649	0.416841	0.107455
sp|P62858|RS28_MOUSE	P62858	Rps28	RS28_MOUSE 40S ribosomal protein S28	50	9.92995	10.9068	10.3826	0.135362	0.0643116
sp|Q9CQ13|COPRS_MOUSE	Q9CQ13	Coprs	COPRS_MOUSE Coordinator of PRMT5 and differentiation stimulator	1	10.2733	10.0375	10.197	-0.0334903	-0.010756
tr|F6WIU1|F6WIU1_MOUSE	F6WIU1	Kri1	F6WIU1_MOUSE Protein KRI1 homolog	4	9.2646	13.3546	10.011	0.52754	0.111794
sp|Q3TGF2|F107B_MOUSE	Q3TGF2	Fam107b	F107B_MOUSE Protein FAM107B	12	10.4736	10.0683	10.2551	-0.0569457	-0.030429
sp|Q8VC34|RPAP2_MOUSE	Q8VC34	Rpap2	RPAP2_MOUSE Putative RNA polymerase II subunit B1 CTD phosphatase Rpap2	2	9.7406	12.0057	10.2277	0.301642	0.0703921
sp|Q8BJ56|PLPL2_MOUSE	Q8BJ56	Pnpla2	PLPL2_MOUSE Patatin-like phospholipase domain-containing protein 2	1	10.0633	11.6752	12.4084	0.214353	0.302222
sp|Q8R0F6|ILKAP_MOUSE	Q8R0F6	Ilkap	ILKAP_MOUSE Integrin-linked kinase-associated serine/threonine phosphatase 2C	16	9.79624	10.1776	10.1193	0.0550948	0.0468156
sp|Q8C6P8|ZFP57_MOUSE	Q8C6P8	Zfp57	ZFP57_MOUSE Zinc finger protein 57	4	11.5097	10.7897	11.7444	-0.0931929	0.0291258
sp|Q91YT7|YTHD2_MOUSE	Q91YT7	Ythdf2	YTHD2_MOUSE YTH domain-containing family protein 2	9	10.3087	11.1338	10.048	0.111087	-0.0369599
sp|Q9JKV1|ADRM1_MOUSE	Q9JKV1	Adrm1	ADRM1_MOUSE Proteasomal ubiquitin receptor ADRM1	21	9.59409	10.5246	10.377	0.133547	0.113165
sp|P52623|UCK1_MOUSE	P52623	Uck1	UCK1_MOUSE Uridine-cytidine kinase 1	7	9.26655	9.12229	9.60621	-0.0226364	0.051936
sp|Q8BSZ2|AP3S2_MOUSE	Q8BSZ2	Ap3s2	AP3S2_MOUSE AP-3 complex subunit sigma-2	2	11.492	9.41655	11.5638	-0.287354	0.00898909
tr|G3X9N1|G3X9N1_MOUSE	G3X9N1	Arhgap24	G3X9N1_MOUSE Rho GTPase activating protein 24, isoform CRA_b	7	8.72383	10.784	9.23096	0.305854	0.0815193
sp|Q91Z69|SRGP1_MOUSE	Q91Z69	Srgap1	SRGP1_MOUSE SLIT-ROBO Rho GTPase-activating protein 1	5	7.67109	5.97111	8.41552	-0.361431	0.133621
sp|P70698|PYRG1_MOUSE	P70698	Ctps1	PYRG1_MOUSE CTP synthase 1	48	11.7865	10.8827	12.9497	-0.115103	0.135783
sp|Q8CGC7|SYEP_MOUSE	Q8CGC7	Eprs	SYEP_MOUSE Bifunctional glutamate/proline--tRNA ligase	204	10.1911	10.5931	9.55061	0.0558106	-0.0936501
sp|Q8VD66|ABHD4_MOUSE	Q8VD66	Abhd4	ABHD4_MOUSE Abhydrolase domain-containing protein 4	5	9.04285	8.4736	9.31813	-0.093803	0.0432623
sp|Q9R062|GLYG_MOUSE	Q9R062	Gyg1	GLYG_MOUSE Glycogenin-1	11	11.4664	12.18	12.5958	0.0871104	0.135537
sp|Q9CZG3|COMD8_MOUSE	Q9CZG3	Commd8	COMD8_MOUSE COMM domain-containing protein 8	2	9.67568	9.19288	9.65223	-0.0738468	-0.00350018
sp|Q9EPJ9|ARFG1_MOUSE	Q9EPJ9	Arfgap1	ARFG1_MOUSE ADP-ribosylation factor GTPase-activating protein 1	26	10.9568	9.47922	11.1488	-0.208989	0.0250551
sp|Q8CG72|ARHL2_MOUSE	Q8CG72	Adprhl2	ARHL2_MOUSE Poly(ADP-ribose) glycohydrolase ARH3	5	10.482	9.96344	10.3905	-0.0731989	-0.0126433
sp|Q3U1C6|TATD3_MOUSE	Q3U1C6	Tatdn3	TATD3_MOUSE Putative deoxyribonuclease TATDN3	2	9.83983	9.35218	8.26749	-0.0733311	-0.251183
sp|Q9CY45|N6MT2_MOUSE	Q9CY45	N6amt2	N6MT2_MOUSE N(6)-adenine-specific DNA methyltransferase 2	5	10.644	9.41095	11.8606	-0.177622	0.156148
sp|Q9JIK5|DDX21_MOUSE	Q9JIK5	Ddx21	DDX21_MOUSE Nucleolar RNA helicase 2	84	8.82889	12.2575	8.82122	0.473355	-0.0012544
sp|P61205|ARF3_MOUSE	P61205	Arf3	ARF3_MOUSE ADP-ribosylation factor 3	11	8.8026	9.74934	9.95516	0.147375	0.177515
sp|P48774|GSTM5_MOUSE	P48774	Gstm5	GSTM5_MOUSE Glutathione S-transferase Mu 5	9	10.7676	9.66996	11.2451	-0.15511	0.0626066
tr|D3YW48|D3YW48_MOUSE	D3YW48	Capns1	D3YW48_MOUSE Calpain small subunit 1 (Fragment)	13	10.1476	10.2802	10.7274	0.0187379	0.0801758
sp|P46467|VPS4B_MOUSE	P46467	Vps4b	VPS4B_MOUSE Vacuolar protein sorting-associated protein 4B	16	10.1061	9.63712	11.2474	-0.0685542	0.154359
sp|Q9WV60|GSK3B_MOUSE	Q9WV60	Gsk3b	GSK3B_MOUSE Glycogen synthase kinase-3 beta	15	10.8066	10.296	10.4972	-0.0698403	-0.0419105
sp|P68040|GBLP_MOUSE	P68040	Gnb2l1	GBLP_MOUSE Guanine nucleotide-binding protein subunit beta-2-like 1	47	11.2473	11.3911	11.6145	0.0183237	0.0463389
sp|Q2NL51|GSK3A_MOUSE	Q2NL51	Gsk3a	GSK3A_MOUSE Glycogen synthase kinase-3 alpha	15	10.389	10.0069	10.6761	-0.054074	0.0393222
sp|Q640M1|UT14A_MOUSE	Q640M1	Utp14a	UT14A_MOUSE U3 small nucleolar RNA-associated protein 14 homolog A	29	9.28143	12.3601	8.70758	0.413276	-0.0920754
sp|Q505F5|LRC47_MOUSE	Q505F5	Lrrc47	LRC47_MOUSE Leucine-rich repeat-containing protein 47	39	9.86391	10.3614	9.61115	0.0709829	-0.0374509
sp|Q8C878|UBA3_MOUSE	Q8C878	Uba3	UBA3_MOUSE NEDD8-activating enzyme E1 catalytic subunit	19	10.7282	11.6981	11.236	0.124864	0.0667245
sp|Q9CQX4|PAF15_MOUSE	Q9CQX4	Paf	PAF15_MOUSE PCNA-associated factor	1	11.4601	13.7593	9.28349	0.263784	-0.303881
tr|G3UZS3|G3UZS3_MOUSE	G3UZS3	Usp9x	G3UZS3_MOUSE Probable ubiquitin carboxyl-terminal hydrolase FAF-X (Fragment)	12	10.1013	10.3162	11.0823	0.030363	0.133705
sp|P29341|PABP1_MOUSE	P29341	Pabpc1	PABP1_MOUSE Polyadenylate-binding protein 1	109	10.137	10.7531	10.3661	0.0851309	0.0322498
sp|Q91YD9|WASL_MOUSE	Q91YD9	Wasl	WASL_MOUSE Neural Wiskott-Aldrich syndrome protein	15	10.2913	10.3346	11.2572	0.00606169	0.129423
sp|Q8CJ53|CIP4_MOUSE	Q8CJ53	Trip10	CIP4_MOUSE Cdc42-interacting protein 4	16	10.3731	10.7218	10.5328	0.0477111	0.0220523
sp|Q64345|IFIT3_MOUSE	Q64345	Ifit3	IFIT3_MOUSE Interferon-induced protein with tetratricopeptide repeats 3	23	11.1906	15.4058	12.3138	0.461183	0.137987
sp|Q9D009|LIPT2_MOUSE	Q9D009	Lipt2	LIPT2_MOUSE Putative lipoyltransferase 2, mitochondrial	3	10.2387	10.3083	10.619	0.00976192	0.0526113
sp|Q8BG32|PSD11_MOUSE	Q8BG32	Psmd11	PSD11_MOUSE 26S proteasome non-ATPase regulatory subunit 11	46	9.55424	10.2915	10.0082	0.107245	0.0669703
sp|O08582|GTPB1_MOUSE	O08582	Gtpbp1	GTPB1_MOUSE GTP-binding protein 1	16	9.54671	9.82836	10.5512	0.0419474	0.144333
sp|Q9ERB0|SNP29_MOUSE	Q9ERB0	Snap29	SNP29_MOUSE Synaptosomal-associated protein 29	7	12.5475	10.8881	11.5533	-0.204654	-0.119096
sp|P25206|MCM3_MOUSE	P25206	Mcm3	MCM3_MOUSE DNA replication licensing factor MCM3	27	9.99256	13.2789	10.6252	0.410214	0.0885653
tr|Q4FE56|Q4FE56_MOUSE	Q4FE56	Usp9x	Q4FE56_MOUSE Ubiquitin carboxyl-terminal hydrolase	57	10.0191	10.2049	11.2699	0.0265092	0.169722
sp|Q9CY21|WBS22_MOUSE	Q9CY21	Wbscr22	WBS22_MOUSE Ribosome biogenesis methyltransferase WBSCR22	5	9.7267	11.0655	9.73279	0.186053	0.000902499
sp|Q8BX80|ENASE_MOUSE	Q8BX80	Engase	ENASE_MOUSE Cytosolic endo-beta-N-acetylglucosaminidase	2	8.60258	8.2002	8.60092	-0.0691116	-0.000279019
sp|Q8R1B4|EIF3C_MOUSE	Q8R1B4	Eif3c	EIF3C_MOUSE Eukaryotic translation initiation factor 3 subunit C	67	10.042	10.851	9.58913	0.111774	-0.0665776
sp|Q65Z40|WAPL_MOUSE	Q65Z40	Wapal	WAPL_MOUSE Wings apart-like protein homolog	22	9.66934	10.371	9.63076	0.101069	-0.00576773
sp|O88685|PRS6A_MOUSE	O88685	Psmc3	PRS6A_MOUSE 26S protease regulatory subunit 6A	80	10.0342	10.4852	10.4276	0.0634223	0.0554798
sp|A2ABU4|MYOM3_MOUSE	A2ABU4	Myom3	MYOM3_MOUSE Myomesin-3	2	10.4517	12.0711	12.0306	0.207816	0.202968
sp|Q9CZC8|SCRN1_MOUSE	Q9CZC8	Scrn1	SCRN1_MOUSE Secernin-1	21	11.2685	9.1462	10.8815	-0.301052	-0.0504137
sp|Q8C1M2|ZN428_MOUSE	Q8C1M2	Znf428	ZN428_MOUSE Zinc finger protein 428	2	9.87045	9.49088	9.58225	-0.0565749	-0.0427516
sp|Q9CQ89|CUTA_MOUSE	Q9CQ89	Cuta	CUTA_MOUSE Protein CutA	8	9.13317	8.97137	9.26353	-0.0257875	0.020446
sp|P48758|CBR1_MOUSE	P48758	Cbr1	CBR1_MOUSE Carbonyl reductase [NADPH] 1	24	10.3952	9.87702	10.9042	-0.0737764	0.0689546
sp|P23506|PIMT_MOUSE	P23506	Pcmt1	PIMT_MOUSE Protein-L-isoaspartate(D-aspartate) O-methyltransferase	15	10.9316	10.1855	10.3883	-0.10198	-0.0735462
sp|Q8C0N1|KIF2B_MOUSE	Q8C0N1	Kif2b	KIF2B_MOUSE Kinesin-like protein KIF2B	1	8.99109	14.4852	12.0699	0.688008	0.424839
sp|Q8C4B4|U119B_MOUSE	Q8C4B4	Unc119b	U119B_MOUSE Protein unc-119 homolog B	9	11.711	11.2461	11.1866	-0.0584356	-0.066089
sp|Q9CQC9|SAR1B_MOUSE	Q9CQC9	Sar1b	SAR1B_MOUSE GTP-binding protein SAR1b	17	10.0708	10.4977	11.628	0.0598938	0.207435
sp|Q9CWR2|SMYD3_MOUSE	Q9CWR2	Smyd3	SMYD3_MOUSE Histone-lysine N-methyltransferase SMYD3	1	7.17728	9.27425	8.3207	0.369794	0.213267
sp|Q8C0J2|A16L1_MOUSE	Q8C0J2	Atg16l1	A16L1_MOUSE Autophagy-related protein 16-1	6	9.96812	9.3941	10.2309	-0.0855663	0.0375472
sp|P63085|MK01_MOUSE	P63085	Mapk1	MK01_MOUSE Mitogen-activated protein kinase 1	31	9.90068	9.99303	10.662	0.0133945	0.106879
sp|Q8VBT9|ASPC1_MOUSE	Q8VBT9	Aspscr1	ASPC1_MOUSE Tether containing UBX domain for GLUT4	9	10.4143	10.7338	10.945	0.0435891	0.0717116
sp|Q61081|CDC37_MOUSE	Q61081	Cdc37	CDC37_MOUSE Hsp90 co-chaperone Cdc37	32	10.3247	11.8269	10.4918	0.195965	0.0231584
sp|Q9CS42|PRPS2_MOUSE	Q9CS42	Prps2	PRPS2_MOUSE Ribose-phosphate pyrophosphokinase 2	17	10.5566	12.9438	11.7162	0.294124	0.15036
sp|Q9DB42|ZN593_MOUSE	Q9DB42	Znf593	ZN593_MOUSE Zinc finger protein 593	1	11.006	9.22439	8.01661	-0.254758	-0.45722
sp|Q91Z53|GRHPR_MOUSE	Q91Z53	Grhpr	GRHPR_MOUSE Glyoxylate reductase/hydroxypyruvate reductase	9	10.0402	9.5684	10.6871	-0.0694447	0.0900731
sp|O35864|CSN5_MOUSE	O35864	Cops5	CSN5_MOUSE COP9 signalosome complex subunit 5	13	9.35645	9.71987	9.43951	0.0549757	0.0127496
sp|P61089|UBE2N_MOUSE	P61089	Ube2n	UBE2N_MOUSE Ubiquitin-conjugating enzyme E2 N	14	12.0178	9.24639	11.0083	-0.378207	-0.126574
sp|Q7TMY8|HUWE1_MOUSE	Q7TMY8	Huwe1	HUWE1_MOUSE E3 ubiquitin-protein ligase HUWE1	76	9.95989	12.2	10.5786	0.292684	0.086947
sp|Q61205|PA1B3_MOUSE	Q61205	Pafah1b3	PA1B3_MOUSE Platelet-activating factor acetylhydrolase IB subunit gamma	7	10.4853	9.29346	10.4808	-0.174074	-0.000615409
sp|Q9DB27|MCTS1_MOUSE	Q9DB27	Mcts1	MCTS1_MOUSE Malignant T-cell-amplified sequence 1	8	10.482	11.1029	10.6885	0.0830185	0.0281451
tr|E9Q3T3|E9Q3T3_MOUSE	E9Q3T3	Kif14	E9Q3T3_MOUSE Protein Kif14	4	9.97631	12.7141	10.7025	0.349848	0.101374
sp|P15655|FGF2_MOUSE	P15655	Fgf2	FGF2_MOUSE Fibroblast growth factor 2	6	8.49174	10.66	7.31895	0.32808	-0.214423
sp|Q8K4F6|NSUN5_MOUSE	Q8K4F6	Nsun5	NSUN5_MOUSE Putative methyltransferase NSUN5	3	10.171	12.4462	9.67698	0.291241	-0.0718318
sp|Q8R3E3|WIPI1_MOUSE	Q8R3E3	Wipi1	WIPI1_MOUSE WD repeat domain phosphoinositide-interacting protein 1	4	10.4498	9.65707	11.8688	-0.113815	0.183699
sp|Q80UW5|MRCKG_MOUSE	Q80UW5	Cdc42bpg	MRCKG_MOUSE Serine/threonine-protein kinase MRCK gamma	1	11.2217	10.0197	10.385	-0.163443	-0.111792
sp|E9PZJ8|ASCC3_MOUSE	E9PZJ8	Ascc3	ASCC3_MOUSE Activating signal cointegrator 1 complex subunit 3	39	9.85755	10.6658	9.55088	0.113688	-0.0455952
sp|Q7TMK9-2|HNRPQ_MOUSE	Q7TMK9-2	Syncrip	HNRPQ_MOUSE Isoform 2 of Heterogeneous nuclear ribonucleoprotein Q	2	10.5471	11.6968	10.4427	0.149271	-0.0143453
sp|P70196|TRAF6_MOUSE	P70196	Traf6	TRAF6_MOUSE TNF receptor-associated factor 6	3	10.4782	9.66889	10.6998	-0.115974	0.0301831
sp|Q62448-2|IF4G2_MOUSE	Q62448-2	Eif4g2	IF4G2_MOUSE Isoform 2 of Eukaryotic translation initiation factor 4 gamma 2	41	10.9491	11.2612	10.3006	0.0405428	-0.0880821
sp|Q8K202|RPA49_MOUSE	Q8K202	Polr1e	RPA49_MOUSE DNA-directed RNA polymerase I subunit RPA49	10	9.13766	11.221	8.11331	0.296305	-0.171534
sp|P62855|RS26_MOUSE	P62855	Rps26	RS26_MOUSE 40S ribosomal protein S26	12	9.82781	10.6022	10.1639	0.109423	0.0485159
sp|P16045|LEG1_MOUSE	P16045	Lgals1	LEG1_MOUSE Galectin-1	80	11.3904	9.62918	10.4344	-0.24234	-0.126474
sp|Q8BVF2|PDCL3_MOUSE	Q8BVF2	Pdcl3	PDCL3_MOUSE Phosducin-like protein 3	10	11.2889	12.4922	11.5868	0.146111	0.0375755
sp|Q71FD7|FBLI1_MOUSE	Q71FD7	Fblim1	FBLI1_MOUSE Filamin-binding LIM protein 1	13	11.2089	9.80645	12.5306	-0.192847	0.160802
sp|Q810D6|GRWD1_MOUSE	Q810D6	Grwd1	GRWD1_MOUSE Glutamate-rich WD repeat-containing protein 1	12	10.7981	11.6842	10.4055	0.113782	-0.0534253
sp|Q9D6J3|CCD94_MOUSE	Q9D6J3	Ccdc94	CCD94_MOUSE Coiled-coil domain-containing protein 94	10	9.76836	10.2079	9.56017	0.0635043	-0.0310798
sp|Q9EPR2|PG12A_MOUSE	Q9EPR2	Pla2g12a	PG12A_MOUSE Group XIIA secretory phospholipase A2	3	9.59042	10.0732	9.2255	0.0708479	-0.0559677
sp|O54879|HMGB3_MOUSE	O54879	Hmgb3	HMGB3_MOUSE High mobility group protein B3	15	10.8781	11.9672	13.5525	0.137653	0.317124
sp|Q8K337|I5P2_MOUSE	Q8K337	Inpp5b	I5P2_MOUSE Type II inositol 1,4,5-trisphosphate 5-phosphatase	2	12.255	11.773	12.3081	-0.0578931	0.00623218
sp|Q9CZY3|UB2V1_MOUSE	Q9CZY3	Ube2v1	UB2V1_MOUSE Ubiquitin-conjugating enzyme E2 variant 1	19	9.59715	9.05319	10.5175	-0.0841806	0.132112
sp|P57776|EF1D_MOUSE	P57776	Eef1d	EF1D_MOUSE Elongation factor 1-delta	72	10.7408	11.3593	10.7217	0.0807752	-0.0025627
sp|Q8R0A0|T2FB_MOUSE	Q8R0A0	Gtf2f2	T2FB_MOUSE General transcription factor IIF subunit 2	17	8.0762	9.77829	8.52972	0.275906	0.0788224
sp|Q08288|LYAR_MOUSE	Q08288	Lyar	LYAR_MOUSE Cell growth-regulating nucleolar protein	24	10.0984	11.7305	9.9343	0.216138	-0.0236382
sp|P11031|TCP4_MOUSE	P11031	Sub1	TCP4_MOUSE Activated RNA polymerase II transcriptional coactivator p15	18	9.8958	9.84895	11.1869	-0.00684638	0.176918
sp|Q99K28|ARFG2_MOUSE	Q99K28	Arfgap2	ARFG2_MOUSE ADP-ribosylation factor GTPase-activating protein 2	12	10.7798	10.2044	10.856	-0.0791492	0.0101528
tr|E9Q8L9|E9Q8L9_MOUSE	E9Q8L9	Rab11fip1	E9Q8L9_MOUSE Rab11 family-interacting protein 1	12	8.87215	10.2869	9.87499	0.213453	0.154494
sp|P97377|CDK2_MOUSE	P97377	Cdk2	CDK2_MOUSE Cyclin-dependent kinase 2	7	8.67103	10.5366	9.68476	0.28113	0.159513
sp|D0QMC3|MNDAL_MOUSE	D0QMC3	Mndal	MNDAL_MOUSE Myeloid cell nuclear differentiation antigen-like protein	14	6.61371	9.37384	8.0801	0.503181	0.288914
sp|P56695|WFS1_MOUSE	P56695	Wfs1	WFS1_MOUSE Wolframin	6	8.65559	9.51285	8.57063	0.136245	-0.0142301
sp|Q99K51|PLST_MOUSE	Q99K51	Pls3	PLST_MOUSE Plastin-3	101	9.99444	9.41113	9.95426	-0.0867571	-0.00581198
sp|Q8CII2|CD123_MOUSE	Q8CII2	Cdc123	CD123_MOUSE Cell division cycle protein 123 homolog	4	11.4206	11.6012	11.7111	0.022637	0.0362405
sp|Q6A009|LTN1_MOUSE	Q6A009	Ltn1	LTN1_MOUSE E3 ubiquitin-protein ligase listerin	24	11.1883	12.7043	11.4983	0.183326	0.039432
sp|P07607|TYSY_MOUSE	P07607	Tyms	TYSY_MOUSE Thymidylate synthase	2	10.9363	11.8911	11.9294	0.120759	0.12539
sp|Q9D9Z1|SKAP_MOUSE	Q9D9Z1	Knstrn	SKAP_MOUSE Small kinetochore-associated protein	3	10.1242	12.199	9.07415	0.268953	-0.157975
sp|Q5SXJ3|FANCJ_MOUSE	Q5SXJ3	Brip1	FANCJ_MOUSE Fanconi anemia group J protein homolog	3	11.1646	11.8163	10.2676	0.0818521	-0.120827
sp|Q3TB82|PKHF1_MOUSE	Q3TB82	Plekhf1	PKHF1_MOUSE Pleckstrin homology domain-containing family F member 1	3	10.7772	10.4209	11.7569	-0.0485006	0.125531
sp|Q9QYJ3|DNJB1_MOUSE	Q9QYJ3	Dnajb1	DNJB1_MOUSE DnaJ homolog subfamily B member 1	20	12.0489	11.8403	12.186	-0.0251905	0.0163178
sp|Q91VH2|SNX9_MOUSE	Q91VH2	Snx9	SNX9_MOUSE Sorting nexin-9	45	9.5238	11.0905	9.18675	0.219716	-0.0519831
sp|Q9D486|CMIP_MOUSE	Q9D486	Cmip	CMIP_MOUSE C-Maf-inducing protein	1	9.13177	10.1694	13.3387	0.155265	0.546656
sp|Q9DBC3|CMTR1_MOUSE	Q9DBC3	Cmtr1	CMTR1_MOUSE Cap-specific mRNA (nucleoside-2'-O-)-methyltransferase 1	35	9.30239	10.4736	10.4329	0.171083	0.165465
sp|Q08024|PEBB_MOUSE	Q08024	Cbfb	PEBB_MOUSE Core-binding factor subunit beta	10	11.3267	11.2105	11.4218	-0.0148704	0.0120711
sp|Q9WUR9|KAD4_MOUSE	Q9WUR9	Ak4	KAD4_MOUSE Adenylate kinase 4, mitochondrial	9	8.94722	11.005	8.81746	0.298652	-0.0210762
sp|O55234|PSB5_MOUSE	O55234	Psmb5	PSB5_MOUSE Proteasome subunit beta type-5	20	9.95554	10.9997	11.1695	0.143898	0.165992
sp|Q7TSS2|UB2Q1_MOUSE	Q7TSS2	Ube2q1	UB2Q1_MOUSE Ubiquitin-conjugating enzyme E2 Q1	3	10.788	10.5615	10.1932	-0.0306209	-0.0818236
sp|Q6ZWV3|RL10_MOUSE	Q6ZWV3	Rpl10	RL10_MOUSE 60S ribosomal protein L10	69	10.7036	11.5923	10.9519	0.115073	0.0330909
sp|Q80TQ2|CYLD_MOUSE	Q80TQ2	Cyld	CYLD_MOUSE Ubiquitin carboxyl-terminal hydrolase CYLD	1	9.58424	11.4221	13.7907	0.253097	0.524957
sp|Q9WVE8|PACN2_MOUSE	Q9WVE8	Pacsin2	PACN2_MOUSE Protein kinase C and casein kinase substrate in neurons protein 2	30	9.38973	10.9082	9.77982	0.216258	0.0587234
sp|P61202|CSN2_MOUSE	P61202	Cops2	CSN2_MOUSE COP9 signalosome complex subunit 2	20	9.41887	9.91232	9.58196	0.0736688	0.0247662
tr|Q80ZX0|Q80ZX0_MOUSE	Q80ZX0	Sec24b	Q80ZX0_MOUSE Protein Sec24b	28	10.5522	11.9762	11.2991	0.182621	0.0986609
sp|Q8CA72|GAN_MOUSE	Q8CA72	Gan	GAN_MOUSE Gigaxonin	4	10.9203	9.44702	12.0316	-0.20908	0.139819
sp|P53996-2|CNBP_MOUSE	P53996-2	Cnbp	CNBP_MOUSE Isoform 2 of Cellular nucleic acid-binding protein	24	9.81565	10.8763	10.5435	0.148034	0.103196
sp|Q3U108|ARI5A_MOUSE	Q3U108	Arid5a	ARI5A_MOUSE AT-rich interactive domain-containing protein 5A	2	10.3483	9.45484	8.48309	-0.13027	-0.286734
sp|Q8CHP5|WIBG_MOUSE	Q8CHP5	Wibg	WIBG_MOUSE Partner of Y14 and mago	16	9.44393	10.0241	8.95868	0.0860184	-0.0761018
sp|Q9JK81|MYG1_MOUSE	Q9JK81	Myg1	MYG1_MOUSE UPF0160 protein MYG1, mitochondrial	19	9.395	9.54073	10.4321	0.0222059	0.151067
sp|P50096|IMDH1_MOUSE	P50096	Impdh1	IMDH1_MOUSE Inosine-5'-monophosphate dehydrogenase 1	4	12.5055	12.7849	13.8476	0.0318755	0.147069
sp|Q9CQY2|RAM_MOUSE	Q9CQY2	Fam103a1	RAM_MOUSE RNMT-activating mini protein	2	11.4239	10.3283	9.10673	-0.145451	-0.327054
sp|Q9R0P5|DEST_MOUSE	Q9R0P5	Dstn	DEST_MOUSE Destrin	48	10.5354	8.72622	11.0194	-0.271822	0.0647985
sp|Q5DTW7|K1551_MOUSE	Q5DTW7	Kiaa1551	K1551_MOUSE Uncharacterized protein KIAA1551	4	9.14188	9.90717	9.59043	0.115981	0.0691049
sp|Q9WU78|PDC6I_MOUSE	Q9WU78	Pdcd6ip	PDC6I_MOUSE Programmed cell death 6-interacting protein	72	10.4086	10.4802	11.7642	0.00988617	0.176627
sp|O55236|MCE1_MOUSE	O55236	Rngtt	MCE1_MOUSE mRNA-capping enzyme	13	11.1055	10.0263	11.1221	-0.147494	0.00214635
sp|Q9CY52|THG1_MOUSE	Q9CY52	Thg1l	THG1_MOUSE Probable tRNA(His) guanylyltransferase	5	10.9205	11.088	11.3884	0.0219581	0.0605167
sp|Q91WR3|ASCC2_MOUSE	Q91WR3	Ascc2	ASCC2_MOUSE Activating signal cointegrator 1 complex subunit 2	5	9.93666	11.6642	10.1096	0.231261	0.0248982
sp|Q9Z1Q9|SYVC_MOUSE	Q9Z1Q9	Vars	SYVC_MOUSE Valine--tRNA ligase	107	9.59877	10.7654	10.3174	0.165484	0.104163
sp|Q6ZWN5|RS9_MOUSE	Q6ZWN5	Rps9	RS9_MOUSE 40S ribosomal protein S9	55	10.4407	12.3064	10.4752	0.237197	0.00476783
sp|Q8K157|GALM_MOUSE	Q8K157	Galm	GALM_MOUSE Aldose 1-epimerase	1	10.7203	9.5683	10.3273	-0.164016	-0.0538871
sp|Q91YR5|MET13_MOUSE	Q91YR5	Mettl13	MET13_MOUSE Methyltransferase-like protein 13	6	10.1507	10.2831	9.85949	0.0187003	-0.0419972
sp|Q810U5|CCD50_MOUSE	Q810U5	Ccdc50	CCD50_MOUSE Coiled-coil domain-containing protein 50	8	12.0313	12.2505	11.9427	0.0260502	-0.010669
sp|Q9WVQ5|MTNB_MOUSE	Q9WVQ5	Apip	MTNB_MOUSE Methylthioribulose-1-phosphate dehydratase	10	10.7352	9.93298	11.795	-0.112044	0.135828
sp|Q6PEV3|WIPF2_MOUSE	Q6PEV3	Wipf2	WIPF2_MOUSE WAS/WASL-interacting protein family member 2	3	11.6904	10.6241	11.5509	-0.137983	-0.0173149
sp|P68510|1433F_MOUSE	P68510	Ywhah	1433F_MOUSE 14-3-3 protein eta	28	10.3344	11.1868	11.8923	0.114337	0.202578
sp|Q62011|PDPN_MOUSE	Q62011	Pdpn	PDPN_MOUSE Podoplanin	2	5.67794	6.75776	6.10201	0.251177	0.103917
sp|Q3UE17|MEX3D_MOUSE	Q3UE17	Mex3d	MEX3D_MOUSE RNA-binding protein MEX3D	3	11.458	12.655	11.7348	0.14335	0.0344334
sp|P23492|PNPH_MOUSE	P23492	Pnp	PNPH_MOUSE Purine nucleoside phosphorylase	19	9.4309	9.33761	10.1021	-0.0143421	0.0991811
sp|Q8BPM2|M4K5_MOUSE	Q8BPM2	Map4k5	M4K5_MOUSE Mitogen-activated protein kinase kinase kinase kinase 5	18	10.5125	10.6041	11.4923	0.0125207	0.128556
sp|Q8K4S1|PLCE1_MOUSE	Q8K4S1	Plce1	PLCE1_MOUSE 1-phosphatidylinositol 4,5-bisphosphate phosphodiesterase epsilon-1	4	9.448	8.34177	11.0608	-0.179656	0.227374
tr|Q3TGS7|Q3TGS7_MOUSE	Q3TGS7	Snx12	Q3TGS7_MOUSE Sorting nexin 12, isoform CRA_b	23	10.8011	9.7518	11.2698	-0.147445	0.061277
sp|Q80WT5|AFTIN_MOUSE	Q80WT5	Aftph	AFTIN_MOUSE Aftiphilin	14	10.3417	10.902	10.6337	0.0761095	0.0401689
sp|Q9QWF0|CAF1A_MOUSE	Q9QWF0	Chaf1a	CAF1A_MOUSE Chromatin assembly factor 1 subunit A	5	9.57468	12.1679	9.97151	0.34579	0.0585878
sp|P67984|RL22_MOUSE	P67984	Rpl22	RL22_MOUSE 60S ribosomal protein L22	46	9.60429	10.7262	9.91133	0.159394	0.0454006
sp|P61406|EST1A_MOUSE	P61406	Smg6	EST1A_MOUSE Telomerase-binding protein EST1A	3	11.6173	11.3066	11.236	-0.039108	-0.0481562
sp|Q9D967|MGDP1_MOUSE	Q9D967	Mdp1	MGDP1_MOUSE Magnesium-dependent phosphatase 1	1	11.8003	8.30273	11.5371	-0.507173	-0.0325469
sp|Q9D8S3|ARFG3_MOUSE	Q9D8S3	Arfgap3	ARFG3_MOUSE ADP-ribosylation factor GTPase-activating protein 3	38	11.0843	9.27691	11.8948	-0.2568	0.101817
sp|P29351|PTN6_MOUSE	P29351	Ptpn6	PTN6_MOUSE Tyrosine-protein phosphatase non-receptor type 6	1	10.0966	8.36996	10.8636	-0.27057	0.105632
sp|Q6PJN8|DALD3_MOUSE	Q6PJN8	Dalrd3	DALD3_MOUSE DALR anticodon-binding domain-containing protein 3	2	9.84438	13.2405	11.313	0.427585	0.200612
sp|P14131|RS16_MOUSE	P14131	Rps16	RS16_MOUSE 40S ribosomal protein S16	30	10.2769	11.3498	10.1048	0.143268	-0.024364
sp|Q3THS6|METK2_MOUSE	Q3THS6	Mat2a	METK2_MOUSE S-adenosylmethionine synthase isoform type-2	24	9.23954	10.48	10.2812	0.18174	0.154108
sp|Q9QZX7|SRR_MOUSE	Q9QZX7	Srr	SRR_MOUSE Serine racemase	2	10.3272	10.6217	12.3115	0.0405582	0.253553
sp|Q6P4T0|ATG2A_MOUSE	Q6P4T0	Atg2a	ATG2A_MOUSE Autophagy-related protein 2 homolog A	4	10.1749	11.8044	11.825	0.214306	0.216818
sp|Q3UHH1|ZSWM8_MOUSE	Q3UHH1	Zswim8	ZSWM8_MOUSE Zinc finger SWIM domain-containing protein 8	3	9.69582	9.66454	11.5498	-0.00466196	0.252438
sp|Q8R0H9|GGA1_MOUSE	Q8R0H9	Gga1	GGA1_MOUSE ADP-ribosylation factor-binding protein GGA1	16	10.6293	10.2325	10.5417	-0.0548951	-0.0119382
sp|Q8BP67|RL24_MOUSE	Q8BP67	Rpl24	RL24_MOUSE 60S ribosomal protein L24	74	10.6008	11.393	10.8626	0.103976	0.0351923
sp|Q9Z2Q2|KNOP1_MOUSE	Q9Z2Q2	Knop1	KNOP1_MOUSE Lysine-rich nucleolar protein 1	7	9.10391	11.6868	9.10013	0.360327	-0.000599721
sp|Q6ZPY2|SMG5_MOUSE	Q6ZPY2	Smg5	SMG5_MOUSE Protein SMG5	6	10.0737	10.1868	11.1782	0.0161079	0.150083
sp|B2RRE7|OTUD4_MOUSE	B2RRE7	Otud4	OTUD4_MOUSE OTU domain-containing protein 4	20	11.8436	13.4733	11.7755	0.185994	-0.00831888
sp|Q9CZW6|RN146_MOUSE	Q9CZW6	Rnf146	RN146_MOUSE E3 ubiquitin-protein ligase RNF146	1	8.29172	9.80803	11.3457	0.242292	0.452399
sp|Q9QYH6|MAGD1_MOUSE	Q9QYH6	Maged1	MAGD1_MOUSE Melanoma-associated antigen D1	14	11.1609	10.5254	11.2347	-0.0845779	0.00951779
sp|Q8VC85|LSM1_MOUSE	Q8VC85	Lsm1	LSM1_MOUSE U6 snRNA-associated Sm-like protein LSm1	2	9.63954	10.7676	10.1269	0.159662	0.071156
sp|Q9DCT1|AKCL2_MOUSE	Q9DCT1	Akr1e2	AKCL2_MOUSE 1,5-anhydro-D-fructose reductase	9	11.2476	8.65266	11.8888	-0.378404	0.079989
sp|P62918|RL8_MOUSE	P62918	Rpl8	RL8_MOUSE 60S ribosomal protein L8	83	10.0099	10.9368	10.6015	0.127768	0.0828375
sp|P54822|PUR8_MOUSE	P54822	Adsl	PUR8_MOUSE Adenylosuccinate lyase	29	9.37867	10.3052	10.1795	0.13592	0.118208
sp|Q99LX0|PARK7_MOUSE	Q99LX0	Park7	PARK7_MOUSE Protein DJ-1	36	10.0913	8.98395	10.0425	-0.167693	-0.00699492
sp|P70236|MP2K6_MOUSE	P70236	Map2k6	MP2K6_MOUSE Dual specificity mitogen-activated protein kinase kinase 6	1	7.94741	8.26682	8.13218	0.0568476	0.0331572
sp|Q56A10|ZN608_MOUSE	Q56A10	Znf608	ZN608_MOUSE Zinc finger protein 608	1	12.5914	11.5834	12.903	-0.120379	0.0352634
sp|Q922E4|PCY2_MOUSE	Q922E4	Pcyt2	PCY2_MOUSE Ethanolamine-phosphate cytidylyltransferase	7	10.6873	10.9927	12.2138	0.0406543	0.192612
sp|Q3UE37|UBE2Z_MOUSE	Q3UE37	Ube2z	UBE2Z_MOUSE Ubiquitin-conjugating enzyme E2 Z	11	10.6487	10.2233	10.9562	-0.0588205	0.0410699
sp|O88545|CSN6_MOUSE	O88545	Cops6	CSN6_MOUSE COP9 signalosome complex subunit 6	9	9.22766	9.87286	9.16417	0.0975044	-0.00996016
tr|Q91Z40|Q91Z40_MOUSE	Q91Z40	Gbp7	Q91Z40_MOUSE Gbp6 protein	14	11.2533	12.876	12.4288	0.194341	0.143349
sp|O88888|APBA3_MOUSE	O88888	Apba3	APBA3_MOUSE Amyloid beta A4 precursor protein-binding family A member 3	2	9.66592	9.0888	12.1848	-0.0888163	0.3341
sp|P62717|RL18A_MOUSE	P62717	Rpl18a	RL18A_MOUSE 60S ribosomal protein L18a	24	10.411	11.8191	10.0159	0.183012	-0.0558177
tr|Q99JZ4|Q99JZ4_MOUSE	Q99JZ4	Sar1a	Q99JZ4_MOUSE GTP-binding protein SAR1a	10	10.1388	9.62197	11.5135	-0.0754832	0.183441
sp|A6H5X4|PHF11_MOUSE	A6H5X4	Phf11	PHF11_MOUSE PHD finger protein 11	2	9.08474	14.2255	8.84567	0.646964	-0.0384733
sp|Q91VM3|WIPI4_MOUSE	Q91VM3	Wdr45	WIPI4_MOUSE WD repeat domain phosphoinositide-interacting protein 4	6	10.5344	10.4485	10.5667	-0.0118133	0.00440931
sp|P40338|VHL_MOUSE	P40338	Vhl	VHL_MOUSE Von Hippel-Lindau disease tumor suppressor	1	7.47311	10.5904	8.67434	0.502976	0.215047
sp|O88544|CSN4_MOUSE	O88544	Cops4	CSN4_MOUSE COP9 signalosome complex subunit 4	29	9.3564	10.4446	9.66776	0.158729	0.0472291
sp|O35450|FKBPL_MOUSE	O35450	Fkbpl	FKBPL_MOUSE FK506-binding protein-like	4	10.3661	11.3319	11.2503	0.128509	0.118088
sp|P03958|ADA_MOUSE	P03958	Ada	ADA_MOUSE Adenosine deaminase	10	11.6014	10.8328	11.7496	-0.0988876	0.0183191
sp|Q91Z67|SRGP2_MOUSE	Q91Z67	Srgap2	SRGP2_MOUSE SLIT-ROBO Rho GTPase-activating protein 2	12	9.82301	11.0009	10.4354	0.16339	0.0872456
sp|P54775|PRS6B_MOUSE	P54775	Psmc4	PRS6B_MOUSE 26S protease regulatory subunit 6B	34	10.1853	10.8179	11.0197	0.0869308	0.113595
sp|Q9D8N2|FA45A_MOUSE	Q9D8N2	Fam45a	FA45A_MOUSE Protein FAM45A	5	9.45756	10.1379	10.1557	0.100218	0.102752
sp|P62911|RL32_MOUSE	P62911	Rpl32	RL32_MOUSE 60S ribosomal protein L32	28	9.94459	11.0196	10.1504	0.148081	0.0295543
sp|Q64261|CDK6_MOUSE	Q64261	Cdk6	CDK6_MOUSE Cyclin-dependent kinase 6	6	10.8564	11.0605	11.7932	0.026869	0.119413
sp|Q8K1N4|SPAS2_MOUSE	Q8K1N4	Spats2	SPAS2_MOUSE Spermatogenesis-associated serine-rich protein 2	21	10.1013	10.8477	10.1102	0.102841	0.00126132
sp|P97310|MCM2_MOUSE	P97310	Mcm2	MCM2_MOUSE DNA replication licensing factor MCM2	31	10.1168	12.733	10.0112	0.331819	-0.0151407
sp|Q80W22|THNS2_MOUSE	Q80W22	Thnsl2	THNS2_MOUSE Threonine synthase-like 2	5	9.92089	8.33186	9.9644	-0.251831	0.00631335
sp|Q3U155|CC174_MOUSE	Q3U155	Ccdc174	CC174_MOUSE Coiled-coil domain-containing protein 174	2	9.94712	12.3935	8.3031	0.317235	-0.260629
sp|Q9CXA2|T3HPD_MOUSE	Q9CXA2	L3hypdh	T3HPD_MOUSE Trans-L-3-hydroxyproline dehydratase	7	10.1482	9.37785	10.2415	-0.113894	0.0132085
sp|P26040|EZRI_MOUSE	P26040	Ezr	EZRI_MOUSE Ezrin	76	11.6594	11.1227	11.2296	-0.0679868	-0.0541941
sp|Q9R0D8|WDR54_MOUSE	Q9R0D8	Wdr54	WDR54_MOUSE WD repeat-containing protein 54	4	9.03587	9.00479	9.79856	-0.00497077	0.116906
sp|P51410|RL9_MOUSE	P51410	Rpl9	RL9_MOUSE 60S ribosomal protein L9	22	10.7609	11.7305	9.99718	0.124465	-0.106213
sp|Q8BGQ1|SPE39_MOUSE	Q8BGQ1	Vipas39	SPE39_MOUSE Spermatogenesis-defective protein 39 homolog	2	9.67403	10.4941	10.7682	0.117388	0.154585
sp|Q9QXN3|TRIP4_MOUSE	Q9QXN3	Trip4	TRIP4_MOUSE Activating signal cointegrator 1	27	10.0609	10.0886	9.54474	0.00395833	-0.0759871
sp|Q9CPV4|GLOD4_MOUSE	Q9CPV4	Glod4	GLOD4_MOUSE Glyoxalase domain-containing protein 4	22	12.0639	10.5297	11.861	-0.196221	-0.024463
sp|P14685|PSMD3_MOUSE	P14685	Psmd3	PSMD3_MOUSE 26S proteasome non-ATPase regulatory subunit 3	45	9.8932	10.495	9.92971	0.0851956	0.00531414
sp|P0C8B4|CN142_MOUSE	P0C8B4		CN142_MOUSE Uncharacterized protein C14orf142 homolog	2	8.21539	8.12433	8.65911	-0.0160807	0.0758894
sp|Q9ESJ0|XPO4_MOUSE	Q9ESJ0	Xpo4	XPO4_MOUSE Exportin-4	3	9.18819	10.3334	10.8223	0.169459	0.236155
sp|Q9JKF1|IQGA1_MOUSE	Q9JKF1	Iqgap1	IQGA1_MOUSE Ras GTPase-activating-like protein IQGAP1	163	10.5156	11.7894	11.3356	0.164966	0.108337
sp|O88796|RPP30_MOUSE	O88796	Rpp30	RPP30_MOUSE Ribonuclease P protein subunit p30	11	8.40316	10.6967	8.80273	0.348167	0.0670202
sp|P54923|ADPRH_MOUSE	P54923	Adprh	ADPRH_MOUSE [Protein ADP-ribosylarginine] hydrolase	9	12.1087	11.3227	12.7045	-0.096834	0.0692962
tr|Q6DFU8|Q6DFU8_MOUSE	Q6DFU8	Zfp948	Q6DFU8_MOUSE Protein Zfp948	1	9.82741	10.9898	11.1932	0.161276	0.187745
sp|Q9JHT5|AMMR1_MOUSE	Q9JHT5	Ammecr1	AMMR1_MOUSE AMME syndrome candidate gene 1 protein homolog	3	11.4183	11.3583	10.0242	-0.00758973	-0.187849
sp|Q99NH0|ANR17_MOUSE	Q99NH0	Ankrd17	ANR17_MOUSE Ankyrin repeat domain-containing protein 17	54	10.1395	10.9177	10.7619	0.106695	0.085957
sp|P62627|DLRB1_MOUSE	P62627	Dynlrb1	DLRB1_MOUSE Dynein light chain roadblock-type 1	10	11.4875	10.5692	11.2991	-0.120201	-0.0238623
sp|P83882|RL36A_MOUSE	P83882	Rpl36a	RL36A_MOUSE 60S ribosomal protein L36a	15	10.701	11.3245	11.3837	0.081702	0.0892307
sp|P97384|ANX11_MOUSE	P97384	Anxa11	ANX11_MOUSE Annexin A11	13	9.15181	9.30873	10.4135	0.0245272	0.186322
sp|P61514|RL37A_MOUSE	P61514	Rpl37a	RL37A_MOUSE 60S ribosomal protein L37a	16	10.0581	10.8433	8.91885	0.108454	-0.173422
sp|Q9CZX0|ELP3_MOUSE	Q9CZX0	Elp3	ELP3_MOUSE Elongator complex protein 3	9	10.0294	10.8137	10.3955	0.10863	0.0517288
sp|Q9R1T2|SAE1_MOUSE	Q9R1T2	Sae1	SAE1_MOUSE SUMO-activating enzyme subunit 1	26	9.82097	11.1534	11.0417	0.183543	0.169022
tr|A2BIE1|A2BIE1_MOUSE	A2BIE1	Qser1	A2BIE1_MOUSE Protein Qser1	4	7.82913	7.98578	8.4018	0.0285822	0.101847
tr|E9QN52|E9QN52_MOUSE	E9QN52	Lrrfip2	E9QN52_MOUSE Leucine-rich repeat flightless-interacting protein 2	21	10.1666	10.1626	10.5592	-0.000565372	0.0546608
sp|P62889|RL30_MOUSE	P62889	Rpl30	RL30_MOUSE 60S ribosomal protein L30	27	10.4756	11.9951	9.17936	0.195406	-0.190569
sp|Q5NBU8|XAF1_MOUSE	Q5NBU8	Xaf1	XAF1_MOUSE XIAP-associated factor 1	8	10.9752	11.1287	11.1986	0.0200442	0.0290754
sp|O35066|KIF3C_MOUSE	O35066	Kif3c	KIF3C_MOUSE Kinesin-like protein KIF3C	4	10.6945	9.6864	11.318	-0.142843	0.0817399
sp|Q8BH75|RNF41_MOUSE	Q8BH75	Rnf41	RNF41_MOUSE E3 ubiquitin-protein ligase NRDP1	3	10.6175	9.47259	10.211	-0.164613	-0.0563263
sp|Q9JHR7|IDE_MOUSE	Q9JHR7	Ide	IDE_MOUSE Insulin-degrading enzyme	59	10.8817	11.2372	11.3791	0.0463907	0.0644893
sp|P58742|AAAS_MOUSE	P58742	Aaas	AAAS_MOUSE Aladin	17	10.1305	11.9754	10.5727	0.241373	0.0616338
sp|Q3UFS0|ZY11B_MOUSE	Q3UFS0	Zyg11b	ZY11B_MOUSE Protein zyg-11 homolog B	5	9.41044	10.1518	10.5809	0.109407	0.169131
tr|E0CYD2|E0CYD2_MOUSE	E0CYD2	Kctd17	E0CYD2_MOUSE Protein Kctd17	3	9.40984	10.4116	11.016	0.145944	0.227351
sp|P82198|BGH3_MOUSE	P82198	Tgfbi	BGH3_MOUSE Transforming growth factor-beta-induced protein ig-h3	2	8.83862	6.16559	8.97283	-0.519582	0.0217422
sp|Q8CG65|SSPO_MOUSE	Q8CG65	Sspo	SSPO_MOUSE SCO-spondin	1	10.4321	9.57319	10.4098	-0.123956	-0.00309104
sp|P39054|DYN2_MOUSE	P39054	Dnm2	DYN2_MOUSE Dynamin-2	38	10.0533	10.2991	10.4932	0.03485	0.0617863
tr|A2AIX1|A2AIX1_MOUSE	A2AIX1	Sec16a	A2AIX1_MOUSE Protein Sec16a	42	10.0919	9.95654	11.014	-0.019484	0.126144
sp|Q8C0D4|RHG12_MOUSE	Q8C0D4	Arhgap12	RHG12_MOUSE Rho GTPase-activating protein 12	17	11.1305	11.2494	11.1994	0.0153297	0.00889423
sp|Q99JT9|MTND_MOUSE	Q99JT9	Adi1	MTND_MOUSE 1,2-dihydroxy-3-keto-5-methylthiopentene dioxygenase	3	15.002	10.3507	12.5521	-0.535436	-0.257227
sp|Q5XJY5|COPD_MOUSE	Q5XJY5	Arcn1	COPD_MOUSE Coatomer subunit delta	44	10.6981	10.1725	11.182	-0.0726879	0.0638144
sp|Q6ZQ73|CAND2_MOUSE	Q6ZQ73	Cand2	CAND2_MOUSE Cullin-associated NEDD8-dissociated protein 2	19	11.3093	11.7725	12.4231	0.0579115	0.135524
sp|Q3TNA1|XYLB_MOUSE	Q3TNA1	Xylb	XYLB_MOUSE Xylulose kinase	2	9.48759	10.2491	10.9716	0.111388	0.209656
sp|Q8R3C0|MCMBP_MOUSE	Q8R3C0	Mcmbp	MCMBP_MOUSE Mini-chromosome maintenance complex-binding protein	2	9.32936	11.6519	10.7615	0.320714	0.206036
tr|Q5XJF6|Q5XJF6_MOUSE	Q5XJF6	Rpl10a	Q5XJF6_MOUSE Ribosomal protein	50	10.055	11.1419	10.2963	0.148083	0.0342208
sp|Q8BMK0|CEP85_MOUSE	Q8BMK0	Cep85	CEP85_MOUSE Centrosomal protein of 85 kDa	2	10.0425	9.63653	10.0112	-0.0595283	-0.00450419
sp|Q99NF3|CEP41_MOUSE	Q99NF3	Cep41	CEP41_MOUSE Centrosomal protein of 41 kDa	5	10.8584	11.563	12.177	0.0907069	0.16535
sp|Q8BXK4|BMT2_MOUSE	Q8BXK4		BMT2_MOUSE Probable methyltransferase BTM2 homolog	2	13.8493	10.7725	12.5028	-0.362463	-0.147561
sp|Q9R1Q8|TAGL3_MOUSE	Q9R1Q8	Tagln3	TAGL3_MOUSE Transgelin-3	13	11.2264	11.373	11.6451	0.0187097	0.0528199
sp|Q99LH9|3BP5L_MOUSE	Q99LH9	Sh3bp5l	3BP5L_MOUSE SH3 domain-binding protein 5-like	2	10.6867	9.02932	12.8989	-0.243126	0.271433
sp|Q9DBE0|CSAD_MOUSE	Q9DBE0	Csad	CSAD_MOUSE Cysteine sulfinic acid decarboxylase	15	10.0614	8.08504	10.1138	-0.315502	0.00750294
sp|Q8BJ37|TYDP1_MOUSE	Q8BJ37	Tdp1	TYDP1_MOUSE Tyrosyl-DNA phosphodiesterase 1	1	8.45868	9.04574	9.18404	0.096806	0.118697
sp|Q9JIF0|ANM1_MOUSE	Q9JIF0	Prmt1	ANM1_MOUSE Protein arginine N-methyltransferase 1	19	9.4566	11.2443	9.90439	0.249798	0.0667462
sp|Q5XG71|UTP20_MOUSE	Q5XG71	Utp20	UTP20_MOUSE Small subunit processome component 20 homolog	33	8.92943	12.3402	8.90199	0.466728	-0.00443988
sp|P35980|RL18_MOUSE	P35980	Rpl18	RL18_MOUSE 60S ribosomal protein L18	65	10.2684	11.2456	10.1747	0.131149	-0.0132261
sp|Q8CI33|C19L1_MOUSE	Q8CI33	Cwf19l1	C19L1_MOUSE CWF19-like protein 1	9	10.1962	10.8168	11.1244	0.0852422	0.125707
sp|P58389|PTPA_MOUSE	P58389	Ppp2r4	PTPA_MOUSE Serine/threonine-protein phosphatase 2A activator	12	10.1308	9.32655	11.2185	-0.119331	0.147138
sp|P18572|BASI_MOUSE	P18572	Bsg	BASI_MOUSE Basigin	21	8.73596	9.70151	8.1302	0.151242	-0.103676
tr|B1ASU9|B1ASU9_MOUSE	B1ASU9	Tlk2	B1ASU9_MOUSE Serine/threonine-protein kinase tousled-like 2	8	11.0506	10.8745	11.6309	-0.0231767	0.0738413
sp|Q6PAT0|ADAT3_MOUSE	Q6PAT0	Adat3	ADAT3_MOUSE Probable inactive tRNA-specific adenosine deaminase-like protein 3	5	8.73473	8.54737	9.01361	-0.0312813	0.0453427
sp|Q8BHL8|PSMF1_MOUSE	Q8BHL8	Psmf1	PSMF1_MOUSE Proteasome inhibitor PI31 subunit	4	11.1074	9.51104	12.0349	-0.223839	0.115708
sp|Q3THE2|ML12B_MOUSE	Q3THE2	Myl12b	ML12B_MOUSE Myosin regulatory light chain 12B	44	8.98833	8.83535	9.41872	-0.0247653	0.0674784
sp|P35456|UPAR_MOUSE	P35456	Plaur	UPAR_MOUSE Urokinase plasminogen activator surface receptor	4	10.1975	11.6611	10.5205	0.193496	0.0449939
sp|Q5PRF0|HTR5A_MOUSE	Q5PRF0	Heatr5a	HTR5A_MOUSE HEAT repeat-containing protein 5A	14	10.4331	10.952	11.712	0.0700329	0.16682
sp|P45591|COF2_MOUSE	P45591	Cfl2	COF2_MOUSE Cofilin-2	15	10.176	9.24733	11.9855	-0.13806	0.236124
sp|Q7TT37|ELP1_MOUSE	Q7TT37	Ikbkap	ELP1_MOUSE Elongator complex protein 1	16	10.2284	10.6555	11.2257	0.0590102	0.134221
sp|O88622|PARG_MOUSE	O88622	Parg	PARG_MOUSE Poly(ADP-ribose) glycohydrolase	2	10.829	10.3138	10.1045	-0.0703295	-0.0998982
sp|Q91WG4|ELP2_MOUSE	Q91WG4	Elp2	ELP2_MOUSE Elongator complex protein 2	8	9.96347	10.7806	11.1419	0.113714	0.161277
sp|P46061|RAGP1_MOUSE	P46061	Rangap1	RAGP1_MOUSE Ran GTPase-activating protein 1	34	9.68724	11.5859	10.0664	0.258216	0.0553906
sp|O88738-2|BIRC6_MOUSE	O88738-2	Birc6	BIRC6_MOUSE Isoform 2 of Baculoviral IAP repeat-containing protein 6	1	9.61568	10.8008	11.8373	0.167683	0.29988
sp|O54950|AAKG1_MOUSE	O54950	Prkag1	AAKG1_MOUSE 5'-AMP-activated protein kinase subunit gamma-1	8	9.44679	10.5212	9.37848	0.155406	-0.0104693
sp|Q9WVF7|DPOE1_MOUSE	Q9WVF7	Pole	DPOE1_MOUSE DNA polymerase epsilon catalytic subunit A	3	9.00706	10.8632	9.69765	0.270323	0.10658
sp|Q91UZ5|IMPA2_MOUSE	Q91UZ5	Impa2	IMPA2_MOUSE Inositol monophosphatase 2	4	7.72132	9.55307	8.90181	0.307117	0.205252
sp|O08553|DPYL2_MOUSE	O08553	Dpysl2	DPYL2_MOUSE Dihydropyrimidinase-related protein 2	101	10.2464	10.0674	11.4035	-0.0254333	0.15436
sp|P63017|HSP7C_MOUSE	P63017	Hspa8	HSP7C_MOUSE Heat shock cognate 71 kDa protein	328	9.9782	10.6794	10.6499	0.0979737	0.0939828
sp|Q3U0J8|TBD2B_MOUSE	Q3U0J8	Tbc1d2b	TBD2B_MOUSE TBC1 domain family member 2B	16	9.94003	10.2465	11.8888	0.0438143	0.258286
sp|O08586|PTEN_MOUSE	O08586	Pten	PTEN_MOUSE Phosphatidylinositol 3,4,5-trisphosphate 3-phosphatase and dual-specificity protein phosphatase PTEN	3	10.9264	9.50088	10.4486	-0.201681	-0.0645022
sp|O88879|APAF_MOUSE	O88879	Apaf1	APAF_MOUSE Apoptotic protease-activating factor 1	3	8.98855	9.27323	9.97206	0.0449837	0.149804
sp|Q8K1L5|PP1RB_MOUSE	Q8K1L5	Ppp1r11	PP1RB_MOUSE Protein phosphatase 1 regulatory subunit 11	2	11.2603	9.18454	12.1332	-0.293964	0.107716
sp|P83940|ELOC_MOUSE	P83940	Tceb1	ELOC_MOUSE Transcription elongation factor B polypeptide 1	12	10.9123	10.1163	10.7508	-0.109265	-0.0215007
sp|Q61881|MCM7_MOUSE	Q61881	Mcm7	MCM7_MOUSE DNA replication licensing factor MCM7	38	10.5456	12.6585	10.6189	0.263466	0.00998108
sp|Q3V1L6|MTMRB_MOUSE	Q3V1L6	Mtmr11	MTMRB_MOUSE Myotubularin-related protein 11	1	12.7801	11.8965	13.4326	-0.103358	0.0718381
sp|Q9QWT9|KIFC1_MOUSE	Q9QWT9	Kifc1	KIFC1_MOUSE Kinesin-like protein KIFC1	8	10.4489	12.8258	11.0719	0.295699	0.0835518
sp|Q68FL4|SAHH3_MOUSE	Q68FL4	Ahcyl2	SAHH3_MOUSE Putative adenosylhomocysteinase 3	27	10.1388	10.3602	9.98251	0.0311603	-0.0224163
sp|Q8K274|KT3K_MOUSE	Q8K274	Fn3krp	KT3K_MOUSE Ketosamine-3-kinase	3	10.2703	9.46328	9.66841	-0.118061	-0.0871237
sp|Q8R2U7|LRC42_MOUSE	Q8R2U7	Lrrc42	LRC42_MOUSE Leucine-rich repeat-containing protein 42	2	10.449	11.0103	10.4369	0.0754943	-0.0016674
sp|P40124|CAP1_MOUSE	P40124	Cap1	CAP1_MOUSE Adenylyl cyclase-associated protein 1	48	10.9094	11.1681	12.0621	0.0338043	0.144902
sp|Q75N73|S39AE_MOUSE	Q75N73	Slc39a14	S39AE_MOUSE Zinc transporter ZIP14	1	7.59349	9.36249	6.12293	0.302129	-0.310541
sp|P49138|MAPK2_MOUSE	P49138	Mapkapk2	MAPK2_MOUSE MAP kinase-activated protein kinase 2	5	9.13327	8.84386	10.1976	-0.0464566	0.159025
sp|P62334|PRS10_MOUSE	P62334	Psmc6	PRS10_MOUSE 26S protease regulatory subunit 10B	61	10.4941	10.5825	10.9544	0.0121021	0.061931
sp|Q03347|RUNX1_MOUSE	Q03347	Runx1	RUNX1_MOUSE Runt-related transcription factor 1	1	11.3374	9.69157	10.346	-0.226285	-0.132018
sp|Q61792|LASP1_MOUSE	Q61792	Lasp1	LASP1_MOUSE LIM and SH3 domain protein 1	55	9.35563	8.5794	10.3697	-0.124958	0.14847
sp|Q9CPT5|NOP16_MOUSE	Q9CPT5	Nop16	NOP16_MOUSE Nucleolar protein 16	18	8.86605	10.1364	8.58091	0.193184	-0.0471602
sp|Q8BZJ7|DCNL2_MOUSE	Q8BZJ7	Dcun1d2	DCNL2_MOUSE DCN1-like protein 2	3	8.70369	9.58187	8.83025	0.13868	0.0208271
sp|Q8R1Q8|DC1L1_MOUSE	Q8R1Q8	Dync1li1	DC1L1_MOUSE Cytoplasmic dynein 1 light intermediate chain 1	52	10.4856	11.6335	11.0786	0.149879	0.0793656
sp|Q9JJ66|CDC20_MOUSE	Q9JJ66	Cdc20	CDC20_MOUSE Cell division cycle protein 20 homolog	1	10.912	11.6552	12.9136	0.0950572	0.242974
sp|Q62167|DDX3X_MOUSE	Q62167	Ddx3x	DDX3X_MOUSE ATP-dependent RNA helicase DDX3X	25	12.2723	10.9904	11.6967	-0.159166	-0.0693036
sp|O35969|GAMT_MOUSE	O35969	Gamt	GAMT_MOUSE Guanidinoacetate N-methyltransferase	3	13.9294	9.62776	11.7509	-0.532862	-0.245368
sp|P83877|TXN4A_MOUSE	P83877	Txnl4a	TXN4A_MOUSE Thioredoxin-like protein 4A	4	10.3715	11.3339	10.9143	0.128029	0.0735997
sp|Q3TCX3|K0907_MOUSE	Q3TCX3	Kiaa0907	K0907_MOUSE UPF0469 protein KIAA0907	11	9.8167	10.8437	9.10847	0.14355	-0.108029
sp|Q91YE3|EGLN1_MOUSE	Q91YE3	Egln1	EGLN1_MOUSE Egl nine homolog 1	9	11.2896	11.5657	11.7339	0.0348601	0.0556835
sp|Q9D071|MMS19_MOUSE	Q9D071	Mms19	MMS19_MOUSE MMS19 nucleotide excision repair protein homolog	9	9.85797	10.8998	10.3386	0.144936	0.0686799
tr|F7A6H4|F7A6H4_MOUSE	F7A6H4	Rnf213	F7A6H4_MOUSE E3 ubiquitin-protein ligase RNF213	162	10.6721	13.1417	11.3265	0.30031	0.0858639
sp|Q91ZJ5|UGPA_MOUSE	Q91ZJ5	Ugp2	UGPA_MOUSE UTP--glucose-1-phosphate uridylyltransferase	45	10.0982	9.10592	10.4524	-0.149226	0.0497277
sp|Q9Z223|MOC2B_MOUSE	Q9Z223	Mocs2	MOC2B_MOUSE Molybdopterin synthase catalytic subunit	3	9.55947	7.71031	10.7891	-0.310143	0.174572
sp|O89079|COPE_MOUSE	O89079	Cope	COPE_MOUSE Coatomer subunit epsilon	8	10.0347	9.68809	10.3769	-0.0507176	0.0483758
tr|E9Q8D0|E9Q8D0_MOUSE	E9Q8D0	Dnajc21	E9Q8D0_MOUSE Protein Dnajc21	6	9.86352	9.50447	9.72835	-0.0534958	-0.0199076
sp|Q8CI70|LRC20_MOUSE	Q8CI70	Lrrc20	LRC20_MOUSE Leucine-rich repeat-containing protein 20	4	11.1932	9.34283	11.159	-0.260692	-0.00441094
sp|Q8QZX2|HAUS3_MOUSE	Q8QZX2	Haus3	HAUS3_MOUSE HAUS augmin-like complex subunit 3	3	9.58969	12.0556	11.5658	0.330142	0.270313
sp|P62983|RS27A_MOUSE	P62983	Rps27a	RS27A_MOUSE Ubiquitin-40S ribosomal protein S27a	11	10.0432	11.2673	10.2615	0.16592	0.0310256
sp|Q9WVS8|MK07_MOUSE	Q9WVS8	Mapk7	MK07_MOUSE Mitogen-activated protein kinase 7	7	9.89779	10.3794	10.5115	0.0685504	0.0867935
sp|Q80YR4|ZN598_MOUSE	Q80YR4	Znf598	ZN598_MOUSE Zinc finger protein 598	25	9.70366	10.9332	9.65863	0.172111	-0.00670928
sp|Q6GQV7|EDRF1_MOUSE	Q6GQV7	Edrf1	EDRF1_MOUSE Erythroid differentiation-related factor 1	1	12.6287	8.12076	8.69299	-0.637017	-0.538779
sp|Q9D1R9|RL34_MOUSE	Q9D1R9	Rpl34	RL34_MOUSE 60S ribosomal protein L34	23	10.4974	11.5998	10.5765	0.14406	0.0108249
sp|Q9CQE5|RGS10_MOUSE	Q9CQE5	Rgs10	RGS10_MOUSE Regulator of G-protein signaling 10	7	9.73763	10.8372	10.4333	0.154353	0.0995563
tr|Q8VCG1|Q8VCG1_MOUSE	Q8VCG1	Dut	Q8VCG1_MOUSE Deoxyuridine triphosphatase, isoform CRA_b	7	9.12746	12.3119	10.0889	0.431772	0.144485
sp|P52633|STAT6_MOUSE	P52633	Stat6	STAT6_MOUSE Signal transducer and transcription activator 6	8	8.2519	8.71284	9.06001	0.078418	0.134788
sp|Q9DBG5|PLIN3_MOUSE	Q9DBG5	Plin3	PLIN3_MOUSE Perilipin-3	22	10.2852	9.30312	10.9955	-0.144791	0.0963381
sp|O55060|TPMT_MOUSE	O55060	Tpmt	TPMT_MOUSE Thiopurine S-methyltransferase	7	10.2775	9.2995	11.4341	-0.144264	0.153849
sp|Q64378|FKBP5_MOUSE	Q64378	Fkbp5	FKBP5_MOUSE Peptidyl-prolyl cis-trans isomerase FKBP5	23	10.1846	11.3718	11.274	0.159067	0.146608
sp|Q9DBV3|DHX34_MOUSE	Q9DBV3	Dhx34	DHX34_MOUSE Probable ATP-dependent RNA helicase DHX34	4	9.62556	9.04592	8.62991	-0.0896035	-0.157525
sp|Q8BKJ9|SIR7_MOUSE	Q8BKJ9	Sirt7	SIR7_MOUSE NAD-dependent protein deacetylase sirtuin-7	2	9.39178	9.74282	8.75367	0.0529409	-0.10151
sp|Q923B1|DBR1_MOUSE	Q923B1	Dbr1	DBR1_MOUSE Lariat debranching enzyme	10	10.7008	10.9617	10.777	0.0347554	0.0102338
sp|P28741|KIF3A_MOUSE	P28741	Kif3a	KIF3A_MOUSE Kinesin-like protein KIF3A	17	9.83493	9.87244	10.6746	0.00549225	0.118199
sp|P59672|ANS1A_MOUSE	P59672	Anks1a	ANS1A_MOUSE Ankyrin repeat and SAM domain-containing protein 1A	5	9.6603	10.7621	10.9003	0.155816	0.174233
sp|Q99JW2|ACY1_MOUSE	Q99JW2	Acy1	ACY1_MOUSE Aminoacylase-1	12	11.0185	11.0801	11.5829	0.0080409	0.0720658
sp|Q62432|SMAD2_MOUSE	Q62432	Smad2	SMAD2_MOUSE Mothers against decapentaplegic homolog 2	10	10.2302	10.1076	10.9935	-0.0173917	0.103812
tr|Q6NZL1|Q6NZL1_MOUSE	Q6NZL1	Dhx37	Q6NZL1_MOUSE DEAH (Asp-Glu-Ala-His) box polypeptide 37	12	9.77773	11.8241	9.91962	0.274161	0.020784
sp|P63280|UBC9_MOUSE	P63280	Ube2i	UBC9_MOUSE SUMO-conjugating enzyme UBC9	28	14.4619	11.7615	12.5837	-0.298184	-0.200711
sp|Q8VDP3|MICA1_MOUSE	Q8VDP3	Mical1	MICA1_MOUSE Protein-methionine sulfoxide oxidase MICAL1	27	10.8479	10.0502	11.3414	-0.110192	0.0641828
sp|Q9ER73|ELP4_MOUSE	Q9ER73	Elp4	ELP4_MOUSE Elongator complex protein 4	20	10.3769	10.6176	11.9487	0.0330866	0.203476
sp|Q8CGF6|WDR47_MOUSE	Q8CGF6	Wdr47	WDR47_MOUSE WD repeat-containing protein 47	7	10.7987	9.98889	11.4603	-0.112457	0.0857953
sp|Q8C0E2|VP26B_MOUSE	Q8C0E2	Vps26b	VP26B_MOUSE Vacuolar protein sorting-associated protein 26B	16	10.0573	9.63268	10.1575	-0.0622379	0.0142925
tr|Q6PHQ9|Q6PHQ9_MOUSE	Q6PHQ9	Pabpc4	Q6PHQ9_MOUSE MCG5546, isoform CRA_c	36	12.1609	12.8005	12.8107	0.0739502	0.0750967
sp|Q8QZY1|EIF3L_MOUSE	Q8QZY1	Eif3l	EIF3L_MOUSE Eukaryotic translation initiation factor 3 subunit L	32	10.0812	11.1552	9.09724	0.146041	-0.148169
sp|Q9D8E6|RL4_MOUSE	Q9D8E6	Rpl4	RL4_MOUSE 60S ribosomal protein L4	127	10.0989	11.049	10.6463	0.129709	0.0761487
sp|A2BDX3|MOCS3_MOUSE	A2BDX3	Mocs3	MOCS3_MOUSE Adenylyltransferase and sulfurtransferase MOCS3	2	10.5232	8.77188	9.58402	-0.262621	-0.134877
sp|Q91WC1|POTE1_MOUSE	Q91WC1	Pot1	POTE1_MOUSE Protection of telomeres protein 1	1	9.83553	11.3104	11.3587	0.201576	0.20772
sp|P70362|UFD1_MOUSE	P70362	Ufd1l	UFD1_MOUSE Ubiquitin fusion degradation protein 1 homolog	15	10.8407	10.3415	10.5787	-0.0680133	-0.0352907
sp|Q9CQK1|ZNHI3_MOUSE	Q9CQK1	Znhit3	ZNHI3_MOUSE Zinc finger HIT domain-containing protein 3	2	9.40431	9.64938	8.40851	0.0371133	-0.161472
tr|D3YXG0|D3YXG0_MOUSE	D3YXG0	Hmcn1	D3YXG0_MOUSE Protein Hmcn1	3	10.35	8.49076	10.855	-0.28566	0.068729
sp|Q9CX53|GEMI6_MOUSE	Q9CX53	Gemin6	GEMI6_MOUSE Gem-associated protein 6	4	9.40303	10.4768	9.30506	0.156004	-0.01511
sp|Q8K2Y0|RN219_MOUSE	Q8K2Y0	Rnf219	RN219_MOUSE RING finger protein 219	1	8.53558	9.12836	9.30239	0.096867	0.124113
sp|Q6PDJ6|FBX42_MOUSE	Q6PDJ6	Fbxo42	FBX42_MOUSE F-box only protein 42	1	10.9547	10.1824	9.64937	-0.105479	-0.183046
sp|Q6P542|ABCF1_MOUSE	Q6P542	Abcf1	ABCF1_MOUSE ATP-binding cassette sub-family F member 1	52	10.4444	10.744	9.79726	0.0408038	-0.0922765
tr|Q3UGX8|Q3UGX8_MOUSE	Q3UGX8	Rapgef1	Q3UGX8_MOUSE Protein Rapgef1	8	9.42333	9.49766	9.93097	0.0113347	0.0756969
sp|O08528|HXK2_MOUSE	O08528	Hk2	HXK2_MOUSE Hexokinase-2	44	10.1082	13.2463	10.5013	0.390064	0.0550468
tr|D3YTT6|D3YTT6_MOUSE	D3YTT6	Osbpl3	D3YTT6_MOUSE Oxysterol-binding protein	1	12.3001	12.1521	12.3781	-0.0174682	0.00912459
sp|Q99MN1|SYK_MOUSE	Q99MN1	Kars	SYK_MOUSE Lysine--tRNA ligase	60	10.9204	11.8346	10.3596	0.115993	-0.0760587
sp|P41241|CSK_MOUSE	P41241	Csk	CSK_MOUSE Tyrosine-protein kinase CSK	9	9.30874	9.70163	9.44041	0.0596418	0.0202637
sp|Q8BGF3|WDR92_MOUSE	Q8BGF3	Wdr92	WDR92_MOUSE WD repeat-containing protein 92	7	9.84267	11.487	10.415	0.222878	0.0815417
sp|Q8R5K4|NOL6_MOUSE	Q8R5K4	Nol6	NOL6_MOUSE Nucleolar protein 6	11	9.12907	11.0082	9.58548	0.270036	0.070382
sp|Q3TQI7|CI078_MOUSE	Q3TQI7		CI078_MOUSE Uncharacterized protein C9orf78 homolog	10	9.4168	9.62687	10.0742	0.0318285	0.0973594
sp|A2RSJ4|UH1BL_MOUSE	A2RSJ4	Uhrf1bp1l	UH1BL_MOUSE UHRF1-binding protein 1-like	16	9.01082	8.76573	9.06614	-0.0397842	0.00882918
sp|P49025|CTRO_MOUSE	P49025	Cit	CTRO_MOUSE Citron Rho-interacting kinase	16	10.1183	12.2783	10.7208	0.27915	0.0834437
sp|Q9CR57|RL14_MOUSE	Q9CR57	Rpl14	RL14_MOUSE 60S ribosomal protein L14	52	10.3392	11.0721	10.9904	0.0987929	0.0881114
sp|Q91V12-2|BACH_MOUSE	Q91V12-2	Acot7	BACH_MOUSE Isoform A of Cytosolic acyl coenzyme A thioester hydrolase	2	8.64446	9.18046	9.40188	0.0867907	0.121175
sp|Q8CI61|BAG4_MOUSE	Q8CI61	Bag4	BAG4_MOUSE BAG family molecular chaperone regulator 4	7	10.1446	11.7403	11.4954	0.210764	0.180351
sp|Q8R3F9|STPAP_MOUSE	Q8R3F9	Tut1	STPAP_MOUSE Speckle targeted PIP5K1A-regulated poly(A) polymerase	8	10.3315	11.4544	10.207	0.148856	-0.0174902
sp|Q9JJG0-3|TACC2_MOUSE	Q9JJG0-3	Tacc2	TACC2_MOUSE Isoform 3 of Transforming acidic coiled-coil-containing protein 2	8	8.84798	10.7168	9.16624	0.276452	0.0509817
sp|Q64669|NQO1_MOUSE	Q64669	Nqo1	NQO1_MOUSE NAD(P)H dehydrogenase [quinone] 1	10	8.86344	7.96649	8.58666	-0.153923	-0.0457706
sp|Q80TM9|NISCH_MOUSE	Q80TM9	Nisch	NISCH_MOUSE Nischarin	23	8.93613	9.57458	9.33706	0.0995596	0.063319
sp|Q8K010|OPLA_MOUSE	Q8K010	Oplah	OPLA_MOUSE 5-oxoprolinase	22	6.92359	6.14969	7.36003	-0.171007	0.0881914
sp|Q9D5V5|CUL5_MOUSE	Q9D5V5	Cul5	CUL5_MOUSE Cullin-5	29	8.87214	8.95856	9.3832	0.0139854	0.0807979
sp|Q3V038|TTC9A_MOUSE	Q3V038	Ttc9	TTC9A_MOUSE Tetratricopeptide repeat protein 9A	1	10.196	11.9188	13.5378	0.225239	0.40899
sp|Q64092|TFE3_MOUSE	Q64092	Tfe3	TFE3_MOUSE Transcription factor E3	8	9.09016	11.5647	11.631	0.347345	0.355601
sp|P49615|CDK5_MOUSE	P49615	Cdk5	CDK5_MOUSE Cyclin-dependent kinase 5	8	10.3697	10.5007	10.6044	0.0181181	0.0322875
sp|A2ASZ8|SCMC2_MOUSE	A2ASZ8	Slc25a25	SCMC2_MOUSE Calcium-binding mitochondrial carrier protein SCaMC-2	4	8.81674	10.8566	8.37674	0.300254	-0.0738571
tr|Q9DAV6|Q9DAV6_MOUSE	Q9DAV6	Serpinb9b	Q9DAV6_MOUSE Protein Serpinb9b	17	10.4047	9.65571	10.3429	-0.107788	-0.00859699
sp|Q9JKX4|AATF_MOUSE	Q9JKX4	Aatf	AATF_MOUSE Protein AATF	21	9.29646	12.1836	9.06221	0.390184	-0.0368198
sp|Q9QYT7|PIGQ_MOUSE	Q9QYT7	Pigq	PIGQ_MOUSE Phosphatidylinositol N-acetylglucosaminyltransferase subunit Q	3	11.5323	9.77822	12.4335	-0.238031	0.108551
sp|Q8R4K2|IRAK4_MOUSE	Q8R4K2	Irak4	IRAK4_MOUSE Interleukin-1 receptor-associated kinase 4	5	10.4427	8.19411	10.8223	-0.349829	0.0515252
sp|Q8BFW4|TRI65_MOUSE	Q8BFW4	Trim65	TRI65_MOUSE Tripartite motif-containing protein 65	1	7.11077	10.5447	11.076	0.568434	0.639363
sp|Q8R0Z5|MFRN2_MOUSE	Q8R0Z5	Slc25a28	MFRN2_MOUSE Mitoferrin-2	1	9.64675	14.5931	8.24404	0.597176	-0.226692
sp|P52760|UK114_MOUSE	P52760	Hrsp12	UK114_MOUSE Ribonuclease UK114	12	8.10589	6.86889	8.29491	-0.238893	0.0332552
sp|O08848|RO60_MOUSE	O08848	Trove2	RO60_MOUSE 60 kDa SS-A/Ro ribonucleoprotein	9	10.6141	10.7271	11.2237	0.0152891	0.0805753
sp|P60229|EIF3E_MOUSE	P60229	Eif3e	EIF3E_MOUSE Eukaryotic translation initiation factor 3 subunit E	38	9.66439	10.2262	9.66276	0.0815206	-0.000243799
sp|Q8BG17|NOL12_MOUSE	Q8BG17	Nol12	NOL12_MOUSE Nucleolar protein 12	4	8.31185	11.1577	8.53994	0.424801	0.0390555
sp|Q91WK7|ANR54_MOUSE	Q91WK7	Ankrd54	ANR54_MOUSE Ankyrin repeat domain-containing protein 54	1	9.25203	9.18425	9.79795	-0.0106077	0.08271
sp|Q9CZ04-2|CSN7A_MOUSE	Q9CZ04-2	Cops7a	CSN7A_MOUSE Isoform 2 of COP9 signalosome complex subunit 7a	7	9.22815	9.42488	10.0007	0.0304325	0.115991
sp|Q8R016|BLMH_MOUSE	Q8R016	Blmh	BLMH_MOUSE Bleomycin hydrolase	26	10.1965	10.2057	10.987	0.00130261	0.10772
sp|Q9ERF3|WDR61_MOUSE	Q9ERF3	Wdr61	WDR61_MOUSE WD repeat-containing protein 61	14	9.5836	10.2739	10.1238	0.10035	0.0791152
sp|Q9R1K9|CETN2_MOUSE	Q9R1K9	Cetn2	CETN2_MOUSE Centrin-2	5	9.84524	11.548	9.50365	0.230146	-0.0509449
sp|Q91W50|CSDE1_MOUSE	Q91W50	Csde1	CSDE1_MOUSE Cold shock domain-containing protein E1	61	10.5848	10.4383	11.4076	-0.0201177	0.107995
sp|Q8K3D3-2|SWI5_MOUSE	Q8K3D3-2	Swi5	SWI5_MOUSE Isoform 2 of DNA repair protein SWI5 homolog	1	10.5063	8.82593	12.9576	-0.251431	0.302548
sp|P70444|BID_MOUSE	P70444	Bid	BID_MOUSE BH3-interacting domain death agonist	3	10.069	10.2276	10.7932	0.0225441	0.100191
tr|Q8BVY0|Q8BVY0_MOUSE	Q8BVY0	Rsl1d1	Q8BVY0_MOUSE Protein Rsl1d1	58	8.93893	11.2784	9.30787	0.335388	0.0583493
sp|Q3URQ7|MTHSD_MOUSE	Q3URQ7	Mthfsd	MTHSD_MOUSE Methenyltetrahydrofolate synthase domain-containing protein	3	11.2462	11.8477	9.88837	0.0751734	-0.185626
tr|E9PUU4|E9PUU4_MOUSE	E9PUU4	Gemin5	E9PUU4_MOUSE Gem-associated protein 5	18	9.41593	12.1701	9.89038	0.370167	0.0709214
sp|Q9DB32|HAGHL_MOUSE	Q9DB32	Haghl	HAGHL_MOUSE Hydroxyacylglutathione hydrolase-like protein	3	11.3796	9.06752	11.3286	-0.327672	-0.00648159
sp|O88522|NEMO_MOUSE	O88522	Ikbkg	NEMO_MOUSE NF-kappa-B essential modulator	15	10.063	10.2549	12.0099	0.0272496	0.255159
sp|Q80U78|PUM1_MOUSE	Q80U78	Pum1	PUM1_MOUSE Pumilio homolog 1	10	10.5304	10.6739	11.7437	0.0195314	0.157331
tr|E9QM77|E9QM77_MOUSE	E9QM77	Atxn2	E9QM77_MOUSE Ataxin-2	31	10.6575	10.821	10.7659	0.0219645	0.0145965
sp|P97470|PP4C_MOUSE	P97470	Ppp4c	PP4C_MOUSE Serine/threonine-protein phosphatase 4 catalytic subunit	10	10.0319	10.6784	10.5618	0.0900954	0.074259
tr|A2ANY6|A2ANY6_MOUSE	A2ANY6	Mdn1	A2ANY6_MOUSE Midasin	53	9.72947	11.5353	9.7982	0.245618	0.0101549
tr|E9PUR0|E9PUR0_MOUSE	E9PUR0	Ankhd1	E9PUR0_MOUSE Protein Ankhd1	21	10.2513	11.9662	10.3506	0.223162	0.0139194
sp|A2AWA9|RBGP1_MOUSE	A2AWA9	Rabgap1	RBGP1_MOUSE Rab GTPase-activating protein 1	34	9.6151	10.0388	10.5086	0.0622178	0.128191
sp|Q9Z2A5|ATE1_MOUSE	Q9Z2A5	Ate1	ATE1_MOUSE Arginyl-tRNA--protein transferase 1	9	9.70635	9.58377	10.1598	-0.0183364	0.0658666
sp|Q9WVH4|FOXO3_MOUSE	Q9WVH4	Foxo3	FOXO3_MOUSE Forkhead box protein O3	1	9.73781	7.86163	8.12557	-0.308768	-0.261128
sp|P97471|SMAD4_MOUSE	P97471	Smad4	SMAD4_MOUSE Mothers against decapentaplegic homolog 4	14	10.7493	10.3618	11.1151	-0.0529775	0.0482787
sp|Q8K1M6|DNM1L_MOUSE	Q8K1M6	Dnm1l	DNM1L_MOUSE Dynamin-1-like protein	35	10.7976	10.9396	11.8776	0.0188427	0.137538
sp|Q68ED7|CRTC1_MOUSE	Q68ED7	Crtc1	CRTC1_MOUSE CREB-regulated transcription coactivator 1	4	11.677	8.69753	12.3315	-0.424987	0.0786785
sp|Q9WU56|TRUA_MOUSE	Q9WU56	Pus1	TRUA_MOUSE tRNA pseudouridine synthase A, mitochondrial	9	9.16247	11.584	9.76952	0.33832	0.0925506
sp|Q62095|DDX3Y_MOUSE	Q62095	Ddx3y	DDX3Y_MOUSE ATP-dependent RNA helicase DDX3Y	56	12.1239	10.6881	11.3668	-0.181846	-0.0930201
sp|Q9CS74|SGT1_MOUSE	Q9CS74	Ecd	SGT1_MOUSE Protein SGT1 homolog	2	8.76493	7.56819	8.46015	-0.211794	-0.0510584
sp|P59941|SIR6_MOUSE	P59941	Sirt6	SIR6_MOUSE NAD-dependent protein deacetylase sirtuin-6	2	10.9971	11.2429	11.0103	0.0318903	0.00172977
sp|Q91YR9|PTGR1_MOUSE	Q91YR9	Ptgr1	PTGR1_MOUSE Prostaglandin reductase 1	18	9.77548	9.08952	10.4054	-0.104963	0.0900974
sp|Q9CQ79|TXND9_MOUSE	Q9CQ79	Txndc9	TXND9_MOUSE Thioredoxin domain-containing protein 9	10	10.1352	10.107	10.6075	-0.0040263	0.0657019
sp|Q9DBL7|COASY_MOUSE	Q9DBL7	Coasy	COASY_MOUSE Bifunctional coenzyme A synthase	11	10.1073	10.2109	10.9295	0.0147092	0.112827
sp|Q3TX08|TRM1_MOUSE	Q3TX08	Trmt1	TRM1_MOUSE tRNA (guanine(26)-N(2))-dimethyltransferase	21	9.18203	11.294	10.0448	0.298666	0.129558
sp|Q6ZQK5|ACAP2_MOUSE	Q6ZQK5	Acap2	ACAP2_MOUSE Arf-GAP with coiled-coil, ANK repeat and PH domain-containing protein 2	21	8.43873	9.25036	9.48669	0.132483	0.168879
sp|Q8R080|GTSE1_MOUSE	Q8R080	Gtse1	GTSE1_MOUSE G2 and S phase-expressed protein 1	3	10.2349	11.816	10.812	0.207246	0.079135
sp|Q8BYK6-3|YTHD3_MOUSE	Q8BYK6-3	Ythdf3	YTHD3_MOUSE Isoform 3 of YTH domain-containing family protein 3	13	11.7814	11.0068	11.5617	-0.0981227	-0.0271616
tr|E9QKE4|E9QKE4_MOUSE	E9QKE4	Rab3gap2	E9QKE4_MOUSE Rab3 GTPase-activating protein non-catalytic subunit	32	9.97545	10.4652	10.3148	0.0691427	0.0482579
sp|Q9CQW1|YKT6_MOUSE	Q9CQW1	Ykt6	YKT6_MOUSE Synaptobrevin homolog YKT6	13	10.069	10.0316	10.1493	-0.00536375	0.0114608
sp|Q3UB74|TBRG1_MOUSE	Q3UB74	Tbrg1	TBRG1_MOUSE Transforming growth factor beta regulator 1	6	9.98248	12.0237	10.3267	0.268407	0.0489095
sp|P48025|KSYK_MOUSE	P48025	Syk	KSYK_MOUSE Tyrosine-protein kinase SYK	3	11.0975	11.9461	11.5478	0.106299	0.0573757
sp|Q76MZ3|2AAA_MOUSE	Q76MZ3	Ppp2r1a	2AAA_MOUSE Serine/threonine-protein phosphatase 2A 65 kDa regulatory subunit A alpha isoform	68	9.9783	10.0843	10.7658	0.0152445	0.109594
sp|Q8BWL5|RBMS3_MOUSE	Q8BWL5	Rbms3	RBMS3_MOUSE RNA-binding motif, single-stranded-interacting protein 3	17	10.8799	11.0313	9.66087	0.0199335	-0.171447
sp|Q3U0V2|TRADD_MOUSE	Q3U0V2	Tradd	TRADD_MOUSE Tumor necrosis factor receptor type 1-associated DEATH domain protein	10	11.3581	9.7116	10.9	-0.225944	-0.059401
sp|Q9D3D0|TTPAL_MOUSE	Q9D3D0	Ttpal	TTPAL_MOUSE Alpha-tocopherol transfer protein-like	1	10.9824	10.344	11.1047	-0.0863902	0.015978
sp|Q91V76|CK054_MOUSE	Q91V76		CK054_MOUSE Ester hydrolase C11orf54 homolog	8	11.9889	9.30379	11.1423	-0.365807	-0.105653
sp|Q91XD6|VPS36_MOUSE	Q91XD6	Vps36	VPS36_MOUSE Vacuolar protein-sorting-associated protein 36	8	10.5672	10.4375	10.6355	-0.0178082	0.00930096
sp|P99029|PRDX5_MOUSE	P99029	Prdx5	PRDX5_MOUSE Peroxiredoxin-5, mitochondrial	19	10.7424	9.33629	9.07586	-0.202392	-0.243207
sp|Q8CBY8|DCTN4_MOUSE	Q8CBY8	Dctn4	DCTN4_MOUSE Dynactin subunit 4	16	9.41207	9.57406	10.1291	0.0246191	0.105923
sp|O35738|KLF12_MOUSE	O35738	Klf12	KLF12_MOUSE Krueppel-like factor 12	1	10.3453	9.95753	9.85436	-0.0551226	-0.0701481
sp|Q9CQQ4|GEMI2_MOUSE	Q9CQQ4	Gemin2	GEMI2_MOUSE Gem-associated protein 2	8	10.8593	11.8844	10.964	0.130145	0.0138459
sp|Q6PDY2|AEDO_MOUSE	Q6PDY2	Ado	AEDO_MOUSE 2-aminoethanethiol dioxygenase	13	10.3455	9.92688	9.76309	-0.0595919	-0.0835941
sp|P62849|RS24_MOUSE	P62849	Rps24	RS24_MOUSE 40S ribosomal protein S24	21	9.96241	11.156	10.3747	0.163255	0.0585071
sp|Q8JZV7|NAGA_MOUSE	Q8JZV7	Amdhd2	NAGA_MOUSE Putative N-acetylglucosamine-6-phosphate deacetylase	6	11.7779	10.6747	11.1414	-0.141889	-0.0801578
sp|P46471|PRS7_MOUSE	P46471	Psmc2	PRS7_MOUSE 26S protease regulatory subunit 7	54	10.7511	11.4129	10.7573	0.0861834	0.000841682
sp|Q9JM13|RABX5_MOUSE	Q9JM13	Rabgef1	RABX5_MOUSE Rab5 GDP/GTP exchange factor	14	10.2222	10.3418	11.0629	0.0167723	0.114024
sp|Q9DCT8|CRIP2_MOUSE	Q9DCT8	Crip2	CRIP2_MOUSE Cysteine-rich protein 2	7	5.33459	4.30567	4.95939	-0.30914	-0.105216
sp|Q61249|IGBP1_MOUSE	Q61249	Igbp1	IGBP1_MOUSE Immunoglobulin-binding protein 1	8	10.3322	10.4035	10.6919	0.00991417	0.0493687
sp|P51954|NEK1_MOUSE	P51954	Nek1	NEK1_MOUSE Serine/threonine-protein kinase Nek1	1	9.62766	10.2575	10.3567	0.0914265	0.105314
sp|O08856|ELL_MOUSE	O08856	Ell	ELL_MOUSE RNA polymerase II elongation factor ELL	5	10.3895	11.8576	10.6466	0.190695	0.0352689
sp|Q9DCH4|EIF3F_MOUSE	Q9DCH4	Eif3f	EIF3F_MOUSE Eukaryotic translation initiation factor 3 subunit F	25	10.5959	10.9303	9.92519	0.0448293	-0.0943359
sp|Q6DTY7|F264_MOUSE	Q6DTY7	Pfkfb4	F264_MOUSE 6-phosphofructo-2-kinase/fructose-2,6-bisphosphatase 4	3	8.46853	8.77905	10.3604	0.0519536	0.290899
sp|Q8BV13|CSN7B_MOUSE	Q8BV13	Cops7b	CSN7B_MOUSE COP9 signalosome complex subunit 7b	1	9.58211	9.98803	11.4487	0.0598576	0.256772
sp|Q3UVL4|VPS51_MOUSE	Q3UVL4	Vps51	VPS51_MOUSE Vacuolar protein sorting-associated protein 51 homolog	12	9.58438	10.2373	10.963	0.0950813	0.193881
sp|Q9CQJ2|PIHD1_MOUSE	Q9CQJ2	Pih1d1	PIHD1_MOUSE PIH1 domain-containing protein 1	8	10.5566	11.6498	11.8494	0.142152	0.16667
sp|P62192|PRS4_MOUSE	P62192	Psmc1	PRS4_MOUSE 26S protease regulatory subunit 4	70	10.4201	11.0178	10.7873	0.0804652	0.0499602
sp|Q8R1F6|HID1_MOUSE	Q8R1F6	Hid1	HID1_MOUSE Protein HID1	9	11.7219	12.2531	11.8487	0.0639386	0.0155285
tr|Q9CQM8|Q9CQM8_MOUSE	Q9CQM8	Rpl21	Q9CQM8_MOUSE 60S ribosomal protein L21	45	10.7919	11.8284	10.3797	0.132307	-0.0561723
sp|Q8C6B9|AROS_MOUSE	Q8C6B9	Rps19bp1	AROS_MOUSE Active regulator of SIRT1	9	9.62947	12.2671	9.50677	0.349271	-0.0185017
sp|P47911|RL6_MOUSE	P47911	Rpl6	RL6_MOUSE 60S ribosomal protein L6	52	10.5738	11.4737	10.401	0.117839	-0.023767
sp|Q8K212|PACS1_MOUSE	Q8K212	Pacs1	PACS1_MOUSE Phosphofurin acidic cluster sorting protein 1	12	10.4302	11.6451	11.2135	0.158966	0.104474
sp|Q8BGA5|KRR1_MOUSE	Q8BGA5	Krr1	KRR1_MOUSE KRR1 small subunit processome component homolog	16	9.32936	11.5543	9.50138	0.308581	0.0263593
sp|P25799|NFKB1_MOUSE	P25799	Nfkb1	NFKB1_MOUSE Nuclear factor NF-kappa-B p105 subunit	21	10.1992	10.3854	11.345	0.02611	0.153605
sp|P19253|RL13A_MOUSE	P19253	Rpl13a	RL13A_MOUSE 60S ribosomal protein L13a	43	10.339	11.3486	10.4164	0.134424	0.0107692
sp|Q3U1D0|LINES_MOUSE	Q3U1D0	Lins	LINES_MOUSE Protein Lines homolog	2	12.0844	11.1154	11.5627	-0.120595	-0.0636757
sp|P62257|UBE2H_MOUSE	P62257	Ube2h	UBE2H_MOUSE Ubiquitin-conjugating enzyme E2 H	7	11.9199	9.17117	12.1965	-0.378188	0.0331064
sp|P62245|RS15A_MOUSE	P62245	Rps15a	RS15A_MOUSE 40S ribosomal protein S15a	27	10.4797	10.7397	10.7495	0.035353	0.0366627
tr|G3UXW9|G3UXW9_MOUSE	G3UXW9	Gps1	G3UXW9_MOUSE COP9 signalosome complex subunit 1	15	9.02438	9.66769	9.62749	0.0993431	0.093332
sp|Q61749|EI2BD_MOUSE	Q61749	Eif2b4	EI2BD_MOUSE Translation initiation factor eIF-2B subunit delta	20	9.85842	10.5426	10.9421	0.0968028	0.150457
sp|Q8CI43|MYL6B_MOUSE	Q8CI43	Myl6b	MYL6B_MOUSE Myosin light chain 6B	3	8.41807	8.33525	7.69252	-0.0142641	-0.130033
sp|Q3UHJ0|AAK1_MOUSE	Q3UHJ0	Aak1	AAK1_MOUSE AP2-associated protein kinase 1	31	10.1261	10.5621	11.7829	0.0608118	0.218617
sp|Q791N7|RPA12_MOUSE	Q791N7	Znrd1	RPA12_MOUSE DNA-directed RNA polymerase I subunit RPA12	1	10.8599	12.0844	8.83645	0.154134	-0.297472
sp|Q8BHX1|HAUS1_MOUSE	Q8BHX1	Haus1	HAUS1_MOUSE HAUS augmin-like complex subunit 1	10	10.5562	12.3251	10.9574	0.223509	0.0538097
sp|Q8JZY2|COMDA_MOUSE	Q8JZY2	Commd10	COMDA_MOUSE COMM domain-containing protein 10	8	9.96993	10.4114	9.98218	0.0625034	0.0017715
sp|Q9QZR0|RNF25_MOUSE	Q9QZR0	Rnf25	RNF25_MOUSE E3 ubiquitin-protein ligase RNF25	12	9.45664	10.4597	9.9218	0.145447	0.0692742
sp|Q99LE1|RIPL2_MOUSE	Q99LE1	Rilpl2	RIPL2_MOUSE RILP-like protein 2	2	10.3033	10.3418	11.9338	0.00538295	0.21195
sp|Q3UQI9|F188B_MOUSE	Q3UQI9	Fam188b	F188B_MOUSE Protein FAM188B	1	9.17087	9.69019	9.02974	0.0794662	-0.0223742
sp|B1AY13|UBP24_MOUSE	B1AY13	Usp24	UBP24_MOUSE Ubiquitin carboxyl-terminal hydrolase 24	24	10.2603	11.6246	11.5331	0.180104	0.168704
sp|Q8K0G5|TSSC1_MOUSE	Q8K0G5	Tssc1	TSSC1_MOUSE Protein TSSC1	3	11.1085	11.6499	10.7931	0.0686543	-0.041552
sp|Q3UYI5|RGL3_MOUSE	Q3UYI5	Rgl3	RGL3_MOUSE Ral guanine nucleotide dissociation stimulator-like 3	3	10.3216	10.557	11.1907	0.0325428	0.116639
sp|Q8K224|NAT10_MOUSE	Q8K224	Nat10	NAT10_MOUSE N-acetyltransferase 10	34	9.80921	12.6616	9.88082	0.368254	0.0104943
sp|Q8BXK8|AGAP1_MOUSE	Q8BXK8	Agap1	AGAP1_MOUSE Arf-GAP with GTPase, ANK repeat and PH domain-containing protein 1	6	9.33648	10.6416	8.84378	0.188764	-0.078215
sp|Q8VCN9|TBCC_MOUSE	Q8VCN9	Tbcc	TBCC_MOUSE Tubulin-specific chaperone C	13	10.4514	9.38553	11.1539	-0.155179	0.0938621
sp|Q91V12|BACH_MOUSE	Q91V12	Acot7	BACH_MOUSE Cytosolic acyl coenzyme A thioester hydrolase	23	10.3947	10.5225	10.6042	0.0176362	0.0287932
sp|O08911|MK12_MOUSE	O08911	Mapk12	MK12_MOUSE Mitogen-activated protein kinase 12	3	9.67683	9.82162	10.3858	0.021426	0.102011
sp|P97765|WBP2_MOUSE	P97765	Wbp2	WBP2_MOUSE WW domain-binding protein 2	9	10.1329	9.51986	10.4006	-0.0900347	0.0376121
sp|P17095-1|HMGA1_MOUSE	P17095-1	Hmga1	HMGA1_MOUSE Isoform HMG-Y of High mobility group protein HMG-I/HMG-Y	3	8.23985	10.344	7.51649	0.328102	-0.132558
sp|Q78JE5|FBX22_MOUSE	Q78JE5	Fbxo22	FBX22_MOUSE F-box only protein 22	7	8.23	8.37473	8.74182	0.0251493	0.0870413
sp|Q5FWK3|RHG01_MOUSE	Q5FWK3	Arhgap1	RHG01_MOUSE Rho GTPase-activating protein 1	19	10.8994	9.47749	10.8978	-0.201675	-0.000209866
sp|Q9D0I8|MRT4_MOUSE	Q9D0I8	Mrto4	MRT4_MOUSE mRNA turnover protein 4 homolog	15	8.37216	9.77393	8.58483	0.223339	0.0361894
sp|P97371|PSME1_MOUSE	P97371	Psme1	PSME1_MOUSE Proteasome activator complex subunit 1	17	8.41312	7.86606	8.89403	-0.0970014	0.080195
sp|Q8K1H1|TDRD7_MOUSE	Q8K1H1	Tdrd7	TDRD7_MOUSE Tudor domain-containing protein 7	15	10.4451	11.2465	11.524	0.106649	0.141819
sp|Q9CXW4|RL11_MOUSE	Q9CXW4	Rpl11	RL11_MOUSE 60S ribosomal protein L11	21	10.3932	11.241	10.7837	0.113127	0.0532111
sp|Q8R059|GALE_MOUSE	Q8R059	Gale	GALE_MOUSE UDP-glucose 4-epimerase	4	10.7326	9.13815	11.9762	-0.232032	0.158169
sp|Q60872|IF1A_MOUSE	Q60872	Eif1a	IF1A_MOUSE Eukaryotic translation initiation factor 1A	24	9.772	11.2179	9.66757	0.199078	-0.0154993
sp|Q6PR54|RIF1_MOUSE	Q6PR54	Rif1	RIF1_MOUSE Telomere-associated protein RIF1	26	9.48464	11.849	9.20191	0.321096	-0.0436609
sp|Q60809|CNOT7_MOUSE	Q60809	Cnot7	CNOT7_MOUSE CCR4-NOT transcription complex subunit 7	11	10.9261	10.6442	11.0548	-0.0377118	0.0168928
sp|Q9JM14|NT5C_MOUSE	Q9JM14	Nt5c	NT5C_MOUSE 5'(3')-deoxyribonucleotidase, cytosolic type	7	10.2716	9.75667	10.0099	-0.0742038	-0.0372419
sp|Q3UBZ5|MI4GD_MOUSE	Q3UBZ5	Mif4gd	MI4GD_MOUSE MIF4G domain-containing protein	6	9.71042	9.26668	10.6989	-0.0674816	0.139852
sp|Q8CFI0|NED4L_MOUSE	Q8CFI0	Nedd4l	NED4L_MOUSE E3 ubiquitin-protein ligase NEDD4-like	17	10.0592	10.1779	10.0968	0.0169225	0.00537129
sp|Q9D0F6|RFC5_MOUSE	Q9D0F6	Rfc5	RFC5_MOUSE Replication factor C subunit 5	6	10.2845	11.1937	10.6564	0.122215	0.0512525
tr|F8VQ87|F8VQ87_MOUSE	F8VQ87	Xrn1	F8VQ87_MOUSE 5'-3' exoribonuclease 1	30	10.3965	11.2379	9.84708	0.112271	-0.0783287
sp|Q9CQY1|ATG12_MOUSE	Q9CQY1	Atg12	ATG12_MOUSE Ubiquitin-like protein ATG12	1	9.57168	9.73459	9.28317	0.0243473	-0.0441559
sp|Q61171|PRDX2_MOUSE	Q61171	Prdx2	PRDX2_MOUSE Peroxiredoxin-2	29	11.4388	9.82318	11.2996	-0.219669	-0.0176575
tr|G3X972|G3X972_MOUSE	G3X972	Sec24c	G3X972_MOUSE Protein Sec24c	33	10.5096	10.3755	10.5106	-0.0185309	0.000133172
sp|P47915|RL29_MOUSE	P47915	Rpl29	RL29_MOUSE 60S ribosomal protein L29	17	11.0225	14.4575	10.099	0.391365	-0.126238
tr|K3W4R5|K3W4R5_MOUSE	K3W4R5	Ckap5	K3W4R5_MOUSE Cytoskeleton-associated protein 5	84	9.89448	11.1518	9.57337	0.172587	-0.0475972
sp|P59048|PDRG1_MOUSE	P59048	Pdrg1	PDRG1_MOUSE p53 and DNA damage-regulated protein 1	1	8.59008	10.9308	9.63133	0.347658	0.165065
sp|Q8BGT6|MILK1_MOUSE	Q8BGT6	Micall1	MILK1_MOUSE MICAL-like protein 1	8	9.97607	11.1859	10.3129	0.165142	0.0479132
sp|Q9CXV9|DCNL5_MOUSE	Q9CXV9	Dcun1d5	DCNL5_MOUSE DCN1-like protein 5	2	8.26903	9.29961	9.44184	0.169451	0.19135
sp|Q99N57|RAF1_MOUSE	Q99N57	Raf1	RAF1_MOUSE RAF proto-oncogene serine/threonine-protein kinase	8	11.3254	10.5458	11.6008	-0.102898	0.0346531
sp|Q923B0|GGACT_MOUSE	Q923B0	Ggact	GGACT_MOUSE Gamma-glutamylaminecyclotransferase	2	10.4647	8.72567	9.78126	-0.262197	-0.0974432
tr|S4R2E2|S4R2E2_MOUSE	S4R2E2	Prrc2c	S4R2E2_MOUSE Protein PRRC2C (Fragment)	1	9.67418	11.8483	9.79945	0.292476	0.0185619
sp|Q8BG48|ST17B_MOUSE	Q8BG48	Stk17b	ST17B_MOUSE Serine/threonine-protein kinase 17B	2	7.23337	6.91502	8.79404	-0.0649344	0.281858
sp|Q8BIE6|FRM4A_MOUSE	Q8BIE6	Frmd4a	FRM4A_MOUSE FERM domain-containing protein 4A	12	9.74976	10.3833	10.2991	0.0908248	0.0790827
sp|A3KGB4|TBC8B_MOUSE	A3KGB4	Tbc1d8b	TBC8B_MOUSE TBC1 domain family member 8B	28	10.9997	9.91699	11.7219	-0.149495	0.0917405
sp|Q5SUE8|ANR40_MOUSE	Q5SUE8	Ankrd40	ANR40_MOUSE Ankyrin repeat domain-containing protein 40	1	11.1388	9.55184	12.2824	-0.221743	0.140997
sp|Q99MU3|DSRAD_MOUSE	Q99MU3	Adar	DSRAD_MOUSE Double-stranded RNA-specific adenosine deaminase	40	10.5844	12.7609	10.4577	0.269787	-0.0173806
sp|O35344|IMA4_MOUSE	O35344	Kpna3	IMA4_MOUSE Importin subunit alpha-4	6	8.61464	9.88795	9.18927	0.19888	0.0931592
sp|Q9DBT3|CCD97_MOUSE	Q9DBT3	Ccdc97	CCD97_MOUSE Coiled-coil domain-containing protein 97	2	9.39948	10.8126	10.2557	0.202065	0.125777
sp|P28738|KIF5C_MOUSE	P28738	Kif5c	KIF5C_MOUSE Kinesin heavy chain isoform 5C	37	10.3992	10.4934	11.7024	0.0130096	0.170327
sp|B1AVZ0|UPP_MOUSE	B1AVZ0	Uprt	UPP_MOUSE Uracil phosphoribosyltransferase homolog	7	10.7	11.4473	10.6845	0.0974028	-0.00208987
sp|P03975|IGEB_MOUSE	P03975	Iap	IGEB_MOUSE IgE-binding protein	11	10.4494	10.2285	10.1002	-0.0308212	-0.0490326
sp|O55229|CHKB_MOUSE	O55229	Chkb	CHKB_MOUSE Choline/ethanolamine kinase	4	9.29084	9.12702	9.8108	-0.0256652	0.0785613
sp|Q8C181|MBNL2_MOUSE	Q8C181	Mbnl2	MBNL2_MOUSE Muscleblind-like protein 2	21	10.0568	10.4467	9.92456	0.0548818	-0.0190938
sp|Q62348|TSN_MOUSE	Q62348	Tsn	TSN_MOUSE Translin	10	8.5282	9.36363	10.3387	0.134827	0.277738
sp|P14148|RL7_MOUSE	P14148	Rpl7	RL7_MOUSE 60S ribosomal protein L7	89	10.1288	11.3042	10.3545	0.158408	0.0318044
sp|P41105|RL28_MOUSE	P41105	Rpl28	RL28_MOUSE 60S ribosomal protein L28	37	10.7648	11.4704	10.7434	0.0915987	-0.00286461
sp|Q9CZ28|SNF8_MOUSE	Q9CZ28	Snf8	SNF8_MOUSE Vacuolar-sorting protein SNF8	7	9.75737	9.86791	10.4559	0.0162521	0.0997579
sp|Q9Z2U0|PSA7_MOUSE	Q9Z2U0	Psma7	PSA7_MOUSE Proteasome subunit alpha type-7	40	10.0449	10.6902	10.9484	0.0898278	0.124265
sp|P84084|ARF5_MOUSE	P84084	Arf5	ARF5_MOUSE ADP-ribosylation factor 5	4	10.5406	9.99106	13.9738	-0.0772528	0.40676
sp|Q7TNC4|LC7L2_MOUSE	Q7TNC4	Luc7l2	LC7L2_MOUSE Putative RNA-binding protein Luc7-like 2	36	10.3021	10.5359	9.94643	0.0323781	-0.0506819
sp|P61358|RL27_MOUSE	P61358	Rpl27	RL27_MOUSE 60S ribosomal protein L27	18	9.80013	11.048	10.2198	0.172907	0.0604963
sp|P70202|LXN_MOUSE	P70202	Lxn	LXN_MOUSE Latexin	7	10.6849	5.83721	8.24735	-0.872218	-0.373566
sp|Q99K90|TAB2_MOUSE	Q99K90	Tab2	TAB2_MOUSE TGF-beta-activated kinase 1 and MAP3K7-binding protein 2	4	11.4723	10.6172	11.5205	-0.111749	0.00605057
sp|Q9JLC8|SACS_MOUSE	Q9JLC8	Sacs	SACS_MOUSE Sacsin	17	10.4416	11.2356	10.3196	0.105735	-0.0169463
sp|Q9D8T2|GSDMD_MOUSE	Q9D8T2	Gsdmdc1	GSDMD_MOUSE Gasdermin-D	6	7.3092	7.44444	7.29186	0.0264498	-0.0034269
sp|Q99KH8|STK24_MOUSE	Q99KH8	Stk24	STK24_MOUSE Serine/threonine-protein kinase 24	15	10.5575	10.268	10.3264	-0.040104	-0.0319242
sp|P28033|CEBPB_MOUSE	P28033	Cebpb	CEBPB_MOUSE CCAAT/enhancer-binding protein beta	9	8.27849	11.1179	7.88947	0.425445	-0.0694388
sp|P51141|DVL1_MOUSE	P51141	Dvl1	DVL1_MOUSE Segment polarity protein dishevelled homolog DVL-1	3	10.6248	10.0163	10.9243	-0.0850797	0.0401021
sp|P70345|B2CL2_MOUSE	P70345	Bcl2l2	B2CL2_MOUSE Bcl-2-like protein 2	1	9.50865	7.8576	9.75628	-0.275152	0.0370902
sp|Q8VDM4|PSMD2_MOUSE	Q8VDM4	Psmd2	PSMD2_MOUSE 26S proteasome non-ATPase regulatory subunit 2	68	10.2211	10.9461	11.3192	0.0988666	0.14722
sp|Q8BHW2|OSCP1_MOUSE	Q8BHW2	Oscp1	OSCP1_MOUSE Protein OSCP1	2	8.93206	8.79871	9.45473	-0.0216999	0.082044
sp|P26350|PTMA_MOUSE	P26350	Ptma	PTMA_MOUSE Prothymosin alpha	9	9.02895	11.6635	10.5047	0.369373	0.218412
sp|P61971|NTF2_MOUSE	P61971	Nutf2	NTF2_MOUSE Nuclear transport factor 2	6	13.5674	10.3694	12.0291	-0.387811	-0.173612
tr|Q8CIE4|Q8CIE4_MOUSE	Q8CIE4	Parp10	Q8CIE4_MOUSE Plec1 protein	9	10.507	10.8151	11.3168	0.0416905	0.107118
sp|Q9CRC8|LRC40_MOUSE	Q9CRC8	Lrrc40	LRC40_MOUSE Leucine-rich repeat-containing protein 40	24	11.2479	11.6395	12.2255	0.0493763	0.120229
sp|F2Z461|HERC6_MOUSE	F2Z461	Herc6	HERC6_MOUSE E3 ISG15--protein ligase Herc6	4	10.2021	15.1135	10.609	0.566977	0.0564307
sp|Q9CR75|TNR12_MOUSE	Q9CR75	Tnfrsf12a	TNR12_MOUSE Tumor necrosis factor receptor superfamily member 12A	2	6.99272	9.49352	9.7841	0.44109	0.484585
sp|Q9WVS7|MP2K5_MOUSE	Q9WVS7	Map2k5	MP2K5_MOUSE Dual specificity mitogen-activated protein kinase kinase 5	2	8.89163	8.35875	10.7226	-0.0891598	0.270139
sp|Q921M7|FA49B_MOUSE	Q921M7	Fam49b	FA49B_MOUSE Protein FAM49B	29	9.61075	8.77547	9.53813	-0.131173	-0.0109431
sp|Q8R1F1|NIBL1_MOUSE	Q8R1F1	Fam129b	NIBL1_MOUSE Niban-like protein 1	24	9.66436	9.65494	9.35126	-0.00140682	-0.0475132
tr|Q3UF95|Q3UF95_MOUSE	Q3UF95	Bag6	Q3UF95_MOUSE Large proline-rich protein BAG6	44	9.94684	9.94095	10.9812	-0.00085472	0.142727
sp|Q8K4M5|COMD1_MOUSE	Q8K4M5	Commd1	COMD1_MOUSE COMM domain-containing protein 1	2	11.2631	11.2139	11.8661	-0.00632016	0.0752355
sp|Q6PEM6|GRAM3_MOUSE	Q6PEM6	Gramd3	GRAM3_MOUSE GRAM domain-containing protein 3	1	8.30311	8.67028	10.9978	0.0624282	0.405488
tr|Q9CZN7|Q9CZN7_MOUSE	Q9CZN7	Shmt2	Q9CZN7_MOUSE Serine hydroxymethyltransferase	112	10.7047	12.1141	10.9768	0.178442	0.0362121
sp|Q9WVJ2|PSD13_MOUSE	Q9WVJ2	Psmd13	PSD13_MOUSE 26S proteasome non-ATPase regulatory subunit 13	21	10.1037	11.3448	10.5486	0.167142	0.0621654
sp|Q8K400|STXB5_MOUSE	Q8K400	Stxbp5	STXB5_MOUSE Syntaxin-binding protein 5	6	10.6579	11.0685	10.4789	0.0545327	-0.0244359
sp|P15379|CD44_MOUSE	P15379	Cd44	CD44_MOUSE CD44 antigen	54	10.9527	13.2655	10.5918	0.276392	-0.0483371
sp|P03991|HA1W_MOUSE	P03991	H2-K1	HA1W_MOUSE H-2 class I histocompatibility antigen, K-W28 alpha chain	3	20.1128	17.8529	20.545	-0.171949	0.0306745
sp|Q571K4|TAB3_MOUSE	Q571K4	Tab3	TAB3_MOUSE TGF-beta-activated kinase 1 and MAP3K7-binding protein 3	2	10.9493	11.9997	9.91071	0.132164	-0.143779
sp|Q8BJF9|CHM2B_MOUSE	Q8BJF9	Chmp2b	CHM2B_MOUSE Charged multivesicular body protein 2b	14	11.9359	11.1348	12.1896	-0.100235	0.030339
sp|A1A5B6|TBC25_MOUSE	A1A5B6	Tbc1d25	TBC25_MOUSE TBC1 domain family member 25	2	10.6803	10.9362	11.0099	0.03416	0.0438467
sp|Q8BNU0|ARMC6_MOUSE	Q8BNU0	Armc6	ARMC6_MOUSE Armadillo repeat-containing protein 6	14	11.212	11.1283	11.8453	-0.0108091	0.079271
sp|Q8CIE6|COPA_MOUSE	Q8CIE6	Copa	COPA_MOUSE Coatomer subunit alpha	86	10.4883	9.9308	10.9987	-0.0788016	0.068556
sp|Q06138|CAB39_MOUSE	Q06138	Cab39	CAB39_MOUSE Calcium-binding protein 39	11	9.71927	10.4376	10.0973	0.102866	0.055047
sp|P99026|PSB4_MOUSE	P99026	Psmb4	PSB4_MOUSE Proteasome subunit beta type-4	20	10.271	10.4684	10.9633	0.0274589	0.0940999
sp|Q8BG40|KTNB1_MOUSE	Q8BG40	Katnb1	KTNB1_MOUSE Katanin p80 WD40 repeat-containing subunit B1	5	10.7303	10.577	10.96	-0.0207617	0.0305497
sp|Q80YX1|TENA_MOUSE	Q80YX1	Tnc	TENA_MOUSE Tenascin	66	11.571	8.71021	11.6559	-0.409739	0.0105351
sp|Q9CZ52|ANTR1_MOUSE	Q9CZ52	Antxr1	ANTR1_MOUSE Anthrax toxin receptor 1	1	10.7535	9.71152	10.6577	-0.14704	-0.0129136
sp|Q8VEF1|GRM1A_MOUSE	Q8VEF1	Gramd1a	GRM1A_MOUSE GRAM domain-containing protein 1A	1	11.1969	13.6988	10.8651	0.290948	-0.0433931
sp|Q9JMD3|PCTL_MOUSE	Q9JMD3	Stard10	PCTL_MOUSE PCTP-like protein	3	10.8404	7.29413	10.956	-0.571611	0.0153002
sp|Q8CF89|TAB1_MOUSE	Q8CF89	Tab1	TAB1_MOUSE TGF-beta-activated kinase 1 and MAP3K7-binding protein 1	12	10.0725	10.8946	10.939	0.113195	0.119066
sp|Q924T7|RNF31_MOUSE	Q924T7	Rnf31	RNF31_MOUSE E3 ubiquitin-protein ligase RNF31	3	9.23947	11.2662	12.4938	0.286122	0.435334
sp|Q61768|KINH_MOUSE	Q61768	Kif5b	KINH_MOUSE Kinesin-1 heavy chain	59	9.87954	10.0289	11.535	0.0216499	0.223499
sp|Q99J36|THUM1_MOUSE	Q99J36	Thumpd1	THUM1_MOUSE THUMP domain-containing protein 1	13	9.03634	11.0989	9.75178	0.296608	0.109927
sp|P06797|CATL1_MOUSE	P06797	Ctsl	CATL1_MOUSE Cathepsin L1	22	10.6414	9.24812	9.7462	-0.202456	-0.126777
sp|P61961|UFM1_MOUSE	P61961	Ufm1	UFM1_MOUSE Ubiquitin-fold modifier 1	3	12.5663	10.5046	13.6747	-0.258544	0.121949
sp|P62196|PRS8_MOUSE	P62196	Psmc5	PRS8_MOUSE 26S protease regulatory subunit 8	55	9.86024	10.4581	10.8681	0.0849248	0.140408
sp|Q8VBV7|CSN8_MOUSE	Q8VBV7	Cops8	CSN8_MOUSE COP9 signalosome complex subunit 8	3	10.7832	9.85296	10.668	-0.130158	-0.0155019
sp|Q8VC70|RBMS2_MOUSE	Q8VC70	Rbms2	RBMS2_MOUSE RNA-binding motif, single-stranded-interacting protein 2	14	10.5457	11.5397	10.9604	0.12995	0.05564
sp|Q6WKZ8|UBR2_MOUSE	Q6WKZ8	Ubr2	UBR2_MOUSE E3 ubiquitin-protein ligase UBR2	12	9.5514	10.7768	11.7562	0.174145	0.299638
sp|B1AZ99|OTUD3_MOUSE	B1AZ99	Otud3	OTUD3_MOUSE OTU domain-containing protein 3	3	9.7654	9.4055	10.4858	-0.0541741	0.102682
sp|P13020|GELS_MOUSE	P13020	Gsn	GELS_MOUSE Gelsolin	102	10.7405	8.97576	11.457	-0.258949	0.0931697
sp|Q3TWF6|WDR70_MOUSE	Q3TWF6	Wdr70	WDR70_MOUSE WD repeat-containing protein 70	18	8.83536	9.5353	10.1909	0.109989	0.205925
sp|Q7TMK6|HOOK2_MOUSE	Q7TMK6	Hook2	HOOK2_MOUSE Protein Hook homolog 2	5	10.9015	13.7777	12.2865	0.337813	0.172557
sp|P35235|PTN11_MOUSE	P35235	Ptpn11	PTN11_MOUSE Tyrosine-protein phosphatase non-receptor type 11	29	10.7549	9.66035	11.5537	-0.154844	0.103366
sp|O88844|IDHC_MOUSE	O88844	Idh1	IDHC_MOUSE Isocitrate dehydrogenase [NADP] cytoplasmic	73	10.8805	9.0239	11.5092	-0.269925	0.0810339
sp|Q5RJG1|NOL10_MOUSE	Q5RJG1	Nol10	NOL10_MOUSE Nucleolar protein 10	16	9.79788	11.6788	9.53736	0.253346	-0.0388795
sp|Q3UHF7|ZEP2_MOUSE	Q3UHF7	Hivep2	ZEP2_MOUSE Transcription factor HIVEP2	7	7.80075	10.0109	8.06438	0.359885	0.0479492
tr|E9PWH2|E9PWH2_MOUSE	E9PWH2	Card6	E9PWH2_MOUSE Protein Card6	1	10.3189	10.5483	10.0428	0.0317193	-0.0391257
sp|Q6PAV2|HERC4_MOUSE	Q6PAV2	Herc4	HERC4_MOUSE Probable E3 ubiquitin-protein ligase HERC4	8	11.0578	10.7335	11.264	-0.0429474	0.0266556
sp|Q8R3Q2|PP6R2_MOUSE	Q8R3Q2	Ppp6r2	PP6R2_MOUSE Serine/threonine-protein phosphatase 6 regulatory subunit 2	10	9.40636	8.93245	10.0624	-0.074581	0.0972671
sp|Q9CQC6|BZW1_MOUSE	Q9CQC6	Bzw1	BZW1_MOUSE Basic leucine zipper and W2 domain-containing protein 1	27	10.0193	10.4396	10.0863	0.0592738	0.00961774
sp|Q9JJY4|DDX20_MOUSE	Q9JJY4	Ddx20	DDX20_MOUSE Probable ATP-dependent RNA helicase DDX20	18	10.0466	11.6379	10.9291	0.212123	0.121465
sp|Q9D4H8|CUL2_MOUSE	Q9D4H8	Cul2	CUL2_MOUSE Cullin-2	18	10.0748	10.8003	10.8254	0.100326	0.103666
sp|Q6PER3|MARE3_MOUSE	Q6PER3	Mapre3	MARE3_MOUSE Microtubule-associated protein RP/EB family member 3	11	11.6757	10.0446	11.7078	-0.217089	0.003969
sp|Q05D44|IF2P_MOUSE	Q05D44	Eif5b	IF2P_MOUSE Eukaryotic translation initiation factor 5B	56	10.0263	10.8146	10.4617	0.109192	0.061326
sp|Q9CRC9|GNPI2_MOUSE	Q9CRC9	Gnpda2	GNPI2_MOUSE Glucosamine-6-phosphate isomerase 2	2	8.53608	11.1091	11.1031	0.380097	0.379311
sp|O35226|PSMD4_MOUSE	O35226	Psmd4	PSMD4_MOUSE 26S proteasome non-ATPase regulatory subunit 4	53	10.3986	10.7637	10.7677	0.0497826	0.050324
sp|Q8C102|GALT5_MOUSE	Q8C102	Galnt5	GALT5_MOUSE Polypeptide N-acetylgalactosaminyltransferase 5	2	13.3089	10.7334	11.0455	-0.310276	-0.268929
tr|Q6ZWZ4|Q6ZWZ4_MOUSE	Q6ZWZ4	Rpl36	Q6ZWZ4_MOUSE 60S ribosomal protein L36	22	9.97839	10.7215	10.3178	0.103627	0.0482582
sp|Q8VIM9|IRGQ_MOUSE	Q8VIM9	Irgq	IRGQ_MOUSE Immunity-related GTPase family Q protein	17	12.0472	10.3083	12.2434	-0.224895	0.0233091
sp|P23116|EIF3A_MOUSE	P23116	Eif3a	EIF3A_MOUSE Eukaryotic translation initiation factor 3 subunit A	143	9.96584	10.6224	9.47975	0.0920461	-0.0721424
sp|Q07813|BAX_MOUSE	Q07813	Bax	BAX_MOUSE Apoptosis regulator BAX	13	10.579	9.77212	10.8819	-0.114453	0.0407294
sp|Q9CWK8|SNX2_MOUSE	Q9CWK8	Snx2	SNX2_MOUSE Sorting nexin-2	22	9.35617	10.3755	10.2737	0.149188	0.134967
sp|O35593|PSDE_MOUSE	O35593	Psmd14	PSDE_MOUSE 26S proteasome non-ATPase regulatory subunit 14	13	9.56651	10.5609	10.3566	0.142664	0.114479
sp|Q9CRB6|TPPP3_MOUSE	Q9CRB6	Tppp3	TPPP3_MOUSE Tubulin polymerization-promoting protein family member 3	1	8.09246	7.31008	9.17064	-0.146691	0.180443
tr|F7BJB9|F7BJB9_MOUSE	F7BJB9	Morc3	F7BJB9_MOUSE Protein Morc3	5	10.4422	11.7812	10.6294	0.174063	0.0256342
sp|Q9EPX5|FXL12_MOUSE	Q9EPX5	Fbxl12	FXL12_MOUSE F-box/LRR-repeat protein 12	1	11.1059	9.58491	13.097	-0.212487	0.237917
sp|Q6ZQF0|TOPB1_MOUSE	Q6ZQF0	Topbp1	TOPB1_MOUSE DNA topoisomerase 2-binding protein 1	6	10.6988	12.3908	10.3805	0.211817	-0.0435717
sp|Q8C6L5|CGAS_MOUSE	Q8C6L5	Mb21d1	CGAS_MOUSE Cyclic GMP-AMP synthase	3	7.93868	11.2706	8.6602	0.505595	0.125501
sp|Q3TEI4|CO039_MOUSE	Q3TEI4		CO039_MOUSE Uncharacterized protein C15orf39 homolog	2	8.33193	10.7189	9.06604	0.363433	0.121822
sp|P47962|RL5_MOUSE	P47962	Rpl5	RL5_MOUSE 60S ribosomal protein L5	82	10.2578	11.0479	10.1311	0.107055	-0.0179264
sp|Q05BC3|EMAL1_MOUSE	Q05BC3	Eml1	EMAL1_MOUSE Echinoderm microtubule-associated protein-like 1	5	9.60421	9.9448	10.3112	0.0502752	0.102471
sp|O88428|PAPS2_MOUSE	O88428	Papss2	PAPS2_MOUSE Bifunctional 3'-phosphoadenosine 5'-phosphosulfate synthase 2	17	12.2261	9.4533	12.8715	-0.371073	0.0742147
tr|B1APX2|B1APX2_MOUSE	B1APX2	5031439G07Rik	B1APX2_MOUSE Protein 5031439G07Rik	7	8.35761	9.62449	9.09435	0.20362	0.12188
sp|Q8BFW7|LPP_MOUSE	Q8BFW7	Lpp	LPP_MOUSE Lipoma-preferred partner homolog	58	11.0847	9.82487	12.312	-0.174057	0.151503
sp|Q9QUM9|PSA6_MOUSE	Q9QUM9	Psma6	PSA6_MOUSE Proteasome subunit alpha type-6	59	10.4645	11.1636	10.9709	0.0932958	0.0681824
sp|O89084|PDE4A_MOUSE	O89084	Pde4a	PDE4A_MOUSE cAMP-specific 3',5'-cyclic phosphodiesterase 4A	1	9.37314	9.62839	10.9608	0.0387621	0.225743
sp|P57080|UBP25_MOUSE	P57080	Usp25	UBP25_MOUSE Ubiquitin carboxyl-terminal hydrolase 25	6	10.8398	11.3539	11.7144	0.0668403	0.111941
sp|Q9CWV6|PKRI1_MOUSE	Q9CWV6	Prkrip1	PKRI1_MOUSE PRKR-interacting protein 1	7	10.385	11.3167	10.5482	0.123951	0.0224887
sp|Q9R059|FHL3_MOUSE	Q9R059	Fhl3	FHL3_MOUSE Four and a half LIM domains protein 3	24	12.0206	10.0953	12.5984	-0.251826	0.0677309
sp|Q8R2E9|ERO1B_MOUSE	Q8R2E9	Ero1lb	ERO1B_MOUSE ERO1-like protein beta	3	9.73508	8.82911	9.29762	-0.140924	-0.0663308
sp|Q60967|PAPS1_MOUSE	Q60967	Papss1	PAPS1_MOUSE Bifunctional 3'-phosphoadenosine 5'-phosphosulfate synthase 1	22	11.6506	10.7137	12.4646	-0.120954	0.0974348
sp|Q0KL02|TRIO_MOUSE	Q0KL02	Trio	TRIO_MOUSE Triple functional domain protein	43	9.40642	9.83991	9.83548	0.0650007	0.06435
sp|Q9Z2Y3|HOME1_MOUSE	Q9Z2Y3	Homer1	HOME1_MOUSE Homer protein homolog 1	2	11.0234	11.2734	11.4824	0.0323557	0.0588539
sp|P31001|DESM_MOUSE	P31001	Des	DESM_MOUSE Desmin	9	7.65879	6.34281	7.06502	-0.271993	-0.116423
sp|O08605|MKNK1_MOUSE	O08605	Mknk1	MKNK1_MOUSE MAP kinase-interacting serine/threonine-protein kinase 1	2	11.2731	9.1687	10.2924	-0.2981	-0.131315
sp|Q8CAA7|PGM2L_MOUSE	Q8CAA7	Pgm2l1	PGM2L_MOUSE Glucose 1,6-bisphosphate synthase	1	9.72029	11.6936	14.3205	0.266644	0.559008
sp|P98156|VLDLR_MOUSE	P98156	Vldlr	VLDLR_MOUSE Very low-density lipoprotein receptor	17	12.5457	12.9977	12.0595	0.0510684	-0.0570251
sp|Q9CQ33|LZTR1_MOUSE	Q9CQ33	Lztr1	LZTR1_MOUSE Leucine-zipper-like transcriptional regulator 1	8	11.5227	11.2305	10.6411	-0.0370606	-0.114839
sp|P60867|RS20_MOUSE	P60867	Rps20	RS20_MOUSE 40S ribosomal protein S20	11	10.7743	11.7781	10.1106	0.128513	-0.0917344
sp|Q62193|RFA2_MOUSE	Q62193	Rpa2	RFA2_MOUSE Replication protein A 32 kDa subunit	5	9.07931	10.5213	9.51174	0.212654	0.0671261
sp|Q99LI5|ZN281_MOUSE	Q99LI5	Znf281	ZN281_MOUSE Zinc finger protein 281	8	9.29119	10.0232	8.89422	0.109403	-0.0629951
sp|O54754|AOXA_MOUSE	O54754	Aox1	AOXA_MOUSE Aldehyde oxidase 1	3	7.99465	6.06967	6.8499	-0.397417	-0.222953
sp|P63328|PP2BA_MOUSE	P63328	Ppp3ca	PP2BA_MOUSE Serine/threonine-protein phosphatase 2B catalytic subunit alpha isoform	9	9.93441	10.5627	11.4289	0.0884694	0.202176
sp|Q5F2E7|NUFP2_MOUSE	Q5F2E7	Nufip2	NUFP2_MOUSE Nuclear fragile X mental retardation-interacting protein 2	33	9.70024	10.2479	9.14537	0.0792325	-0.0849784
sp|P47199|QOR_MOUSE	P47199	Cryz	QOR_MOUSE Quinone oxidoreductase	9	11.1912	10.9904	11.1881	-0.0261152	-0.000393985
sp|Q9EPK7|XPO7_MOUSE	Q9EPK7	Xpo7	XPO7_MOUSE Exportin-7	18	9.04086	9.58161	10.1156	0.0838094	0.162054
sp|Q689Z5|SBNO1_MOUSE	Q689Z5	Sbno1	SBNO1_MOUSE Protein strawberry notch homolog 1	14	9.29381	10.3524	10.1606	0.155619	0.128641
tr|E9QAE3|E9QAE3_MOUSE	E9QAE3	Btaf1	E9QAE3_MOUSE Protein Btaf1	14	10.7042	11.3453	10.7627	0.0839269	0.00786268
sp|O35127|C10_MOUSE	O35127	Grcc10	C10_MOUSE Protein C10	6	12.3997	11.4212	10.9123	-0.1186	-0.184355
sp|Q9JHQ5|LZTL1_MOUSE	Q9JHQ5	Lztfl1	LZTL1_MOUSE Leucine zipper transcription factor-like protein 1	7	12.0622	10.4816	11.8041	-0.202626	-0.031205
sp|Q9Z1M4|KS6B2_MOUSE	Q9Z1M4	Rps6kb2	KS6B2_MOUSE Ribosomal protein S6 kinase beta-2	6	11.5304	10.065	12.0505	-0.19609	0.0636452
sp|Q6P2B1|TNPO3_MOUSE	Q6P2B1	Tnpo3	TNPO3_MOUSE Transportin-3	12	10.4651	12.1761	11.8794	0.218472	0.18288
sp|Q8CE46|PUS7L_MOUSE	Q8CE46	Pus7l	PUS7L_MOUSE Pseudouridylate synthase 7 homolog-like protein	8	9.15656	9.63254	9.54563	0.0731113	0.060036
tr|F8VPZ3|F8VPZ3_MOUSE	F8VPZ3	Usp32	F8VPZ3_MOUSE Ubiquitin carboxyl-terminal hydrolase	3	9.74678	10.4026	9.8799	0.0939486	0.0195716
sp|Q9DCH6|ZFAN6_MOUSE	Q9DCH6	Zfand6	ZFAN6_MOUSE AN1-type zinc finger protein 6	1	10.1096	10.3128	9.62869	0.0287127	-0.0703106
sp|Q9EST3|4ET_MOUSE	Q9EST3	Eif4enif1	4ET_MOUSE Eukaryotic translation initiation factor 4E transporter	10	10.9873	11.7268	10.6731	0.0939766	-0.0418551
tr|D3YZ64|D3YZ64_MOUSE	D3YZ64	Kctd9	D3YZ64_MOUSE BTB/POZ domain-containing protein KCTD9	1	11.3351	9.85755	10.4173	-0.201492	-0.121808
sp|O70400|PDLI1_MOUSE	O70400	Pdlim1	PDLI1_MOUSE PDZ and LIM domain protein 1	54	11.3805	10.6965	11.983	-0.0894327	0.0744249
sp|Q9CQG2|MET16_MOUSE	Q9CQG2	Mettl16	MET16_MOUSE Methyltransferase-like protein 16	7	8.90584	10.2628	9.05032	0.204597	0.0232165
sp|Q80WC7|AGFG2_MOUSE	Q80WC7	Agfg2	AGFG2_MOUSE Arf-GAP domain and FG repeat-containing protein 2	12	9.55041	11.0471	10.1187	0.210034	0.0833866
sp|Q60769|TNAP3_MOUSE	Q60769	Tnfaip3	TNAP3_MOUSE Tumor necrosis factor alpha-induced protein 3	3	9.85936	10.1722	10.6331	0.0450717	0.108995
sp|P50247|SAHH_MOUSE	P50247	Ahcy	SAHH_MOUSE Adenosylhomocysteinase	40	10.3823	10.4514	10.8861	0.00957208	0.0683513
sp|P09926|SURF2_MOUSE	P09926	Surf2	SURF2_MOUSE Surfeit locus protein 2	2	8.82053	10.5414	9.5007	0.25713	0.107168
sp|Q0VGY8|TANC1_MOUSE	Q0VGY8	Tanc1	TANC1_MOUSE Protein TANC1	34	9.39847	9.73046	9.81226	0.0500824	0.0621599
sp|Q80UJ7|RB3GP_MOUSE	Q80UJ7	Rab3gap1	RB3GP_MOUSE Rab3 GTPase-activating protein catalytic subunit	23	10.631	10.7085	10.3175	0.0104797	-0.0431751
sp|Q3TFK5|GPTC4_MOUSE	Q3TFK5	Gpatch4	GPTC4_MOUSE G patch domain-containing protein 4	1	8.98144	12.8379	9.31719	0.515391	0.0529473
sp|P58929|GMEB2_MOUSE	P58929	Gmeb2	GMEB2_MOUSE Glucocorticoid modulatory element-binding protein 2	2	10.4298	11.4538	9.92352	0.135116	-0.0717898
sp|P47857|K6PF_MOUSE	P47857	Pfkm	K6PF_MOUSE 6-phosphofructokinase, muscle type	29	9.45883	8.73762	10.2717	-0.114421	0.118945
sp|Q80Y55|BSDC1_MOUSE	Q80Y55	Bsdc1	BSDC1_MOUSE BSD domain-containing protein 1	10	10.7844	10.5957	10.8217	-0.0254589	0.00498972
sp|Q62074|KPCI_MOUSE	Q62074	Prkci	KPCI_MOUSE Protein kinase C iota type	14	10.849	10.7792	11.2487	-0.00931444	0.0521899
sp|Q571I9|A16A1_MOUSE	Q571I9	Aldh16a1	A16A1_MOUSE Aldehyde dehydrogenase family 16 member A1	9	9.94618	10.5266	11.046	0.0818264	0.151304
sp|Q80XK6|ATG2B_MOUSE	Q80XK6	Atg2b	ATG2B_MOUSE Autophagy-related protein 2 homolog B	4	10.1407	11.4266	12.1684	0.172242	0.262985
sp|Q8BG73|SH3L2_MOUSE	Q8BG73	Sh3bgrl2	SH3L2_MOUSE SH3 domain-binding glutamic acid-rich-like protein 2	1	11.0196	10.7092	9.47507	-0.0412166	-0.217864
sp|Q9WV80|SNX1_MOUSE	Q9WV80	Snx1	SNX1_MOUSE Sorting nexin-1	22	8.77367	9.50054	9.97414	0.114829	0.185012
tr|D3Z5I1|D3Z5I1_MOUSE	D3Z5I1	Zc3hav1	D3Z5I1_MOUSE Zinc finger CCCH-type antiviral protein 1	18	9.51568	12.1897	9.90207	0.357284	0.0574232
sp|Q8K4Q6|NEIL1_MOUSE	Q8K4Q6	Neil1	NEIL1_MOUSE Endonuclease 8-like 1	3	10.3239	12.1508	11.3323	0.235058	0.134455
sp|P62322|LSM5_MOUSE	P62322	Lsm5	LSM5_MOUSE U6 snRNA-associated Sm-like protein LSm5	9	11.8385	10.5389	11.5989	-0.16777	-0.0295007
sp|Q60838|DVL2_MOUSE	Q60838	Dvl2	DVL2_MOUSE Segment polarity protein dishevelled homolog DVL-2	12	9.00491	9.21008	9.8381	0.0325034	0.127669
sp|Q9D1M0|SEC13_MOUSE	Q9D1M0	Sec13	SEC13_MOUSE Protein SEC13 homolog	15	10.1394	10.4293	11.6214	0.0406851	0.196815
sp|P70195|PSB7_MOUSE	P70195	Psmb7	PSB7_MOUSE Proteasome subunit beta type-7	10	10.1152	10.3219	10.8102	0.0291702	0.0958543
sp|Q9CQR2|RS21_MOUSE	Q9CQR2	Rps21	RS21_MOUSE 40S ribosomal protein S21	23	11.0147	11.7748	10.3188	0.0962638	-0.094165
sp|Q62393|TPD52_MOUSE	Q62393	Tpd52	TPD52_MOUSE Tumor protein D52	9	11.0283	11.9163	11.2472	0.111722	0.0283608
sp|Q3UHX9|CI114_MOUSE	Q3UHX9	D2Wsu81e	CI114_MOUSE Uncharacterized protein C9orf114 homolog	4	9.77639	11.4792	9.96676	0.231642	0.027822
sp|Q8BP00|IQCB1_MOUSE	Q8BP00	Iqcb1	IQCB1_MOUSE IQ calmodulin-binding motif-containing protein 1	7	11.4418	12.742	12.2696	0.155283	0.100779
sp|Q8BRT1-5|CLAP2_MOUSE	Q8BRT1-5	Clasp2	CLAP2_MOUSE Isoform 2 of CLIP-associating protein 2	4	10.5719	10.175	11.2568	-0.0552064	0.0905589
sp|Q9JI90|RNF14_MOUSE	Q9JI90	Rnf14	RNF14_MOUSE E3 ubiquitin-protein ligase RNF14	4	9.7465	8.84922	11.0559	-0.139334	0.181856
sp|Q6PD19|CJ076_MOUSE	Q6PD19		CJ076_MOUSE UPF0668 protein C10orf76 homolog	2	10.4731	9.91128	11.8475	-0.0795421	0.177902
sp|Q9D6N5|NC2A_MOUSE	Q9D6N5	Drap1	NC2A_MOUSE Dr1-associated corepressor	9	9.0555	10.7075	10.6745	0.241757	0.237301
sp|Q60960|IMA5_MOUSE	Q60960	Kpna1	IMA5_MOUSE Importin subunit alpha-5	8	10.1618	10.5259	10.6165	0.0507842	0.0631489
sp|Q8VCZ8|RUSD1_MOUSE	Q8VCZ8	Rpusd1	RUSD1_MOUSE RNA pseudouridylate synthase domain-containing protein 1	2	10.561	9.61036	9.86908	-0.136087	-0.0977607
sp|Q80UK0|SESD1_MOUSE	Q80UK0	Sestd1	SESD1_MOUSE SEC14 domain and spectrin repeat-containing protein 1	7	9.47181	10.2567	10.1919	0.114858	0.105703
sp|Q8BQM4|HEAT3_MOUSE	Q8BQM4	Heatr3	HEAT3_MOUSE HEAT repeat-containing protein 3	20	10.4101	11.1725	10.8613	0.10197	0.0612214
sp|P50295|ARY2_MOUSE	P50295	Nat2	ARY2_MOUSE Arylamine N-acetyltransferase 2	9	12.9794	9.36587	11.9109	-0.470738	-0.123941
tr|G3UY52|G3UY52_MOUSE	G3UY52	Usp9x	G3UY52_MOUSE Probable ubiquitin carboxyl-terminal hydrolase FAF-X (Fragment)	8	9.83425	11.1119	10.6351	0.176219	0.112944
sp|Q8VH37|HDAC8_MOUSE	Q8VH37	Hdac8	HDAC8_MOUSE Histone deacetylase 8	6	9.57871	9.12679	10.2214	-0.0697244	0.0936832
sp|Q01514|GBP1_MOUSE	Q01514	Gbp1	GBP1_MOUSE Interferon-induced guanylate-binding protein 1	16	5.46064	5.32913	6.37994	-0.0351718	0.224473
sp|O54791|MAFF_MOUSE	O54791	Maff	MAFF_MOUSE Transcription factor MafF	8	6.86837	8.74319	6.26557	0.348193	-0.132521
sp|Q99JI4|PSMD6_MOUSE	Q99JI4	Psmd6	PSMD6_MOUSE 26S proteasome non-ATPase regulatory subunit 6	39	9.78033	10.2527	10.1619	0.0680437	0.055212
sp|P60670|NPL4_MOUSE	P60670	Nploc4	NPL4_MOUSE Nuclear protein localization protein 4 homolog	28	11.0905	10.0279	11.142	-0.145296	0.00669491
[truncated: 5,530 more rows]

## Sheet: Phospho
Protein	Uniprot	Gene	Site	Motif	# Peptides	Relative Abundance			Log2Ratio(Treatment/Control)
						Ctrl	DOX10ug	PDGFA-15min	DOX10ug	PDGFA-15min
sp|Q6P8I4|PCNP_MOUSE	Q6P8I4	Pcnp	147	TSAGPNSFNKGKH	4	11.8122	16.0827	4.96397	0.445235	-1.25071
sp|Q5SXY1|CYTSB_MOUSE	Q5SXY1	Specc1	119	TISRERSVPRGPS	1	19.0483	15.8415	6.86197	-0.26595	-1.47297
sp|Q9CWW6|PIN4_MOUSE	Q9CWW6	Pin4	122	VKTKFGYHIIMVE	4	3.4488	10.5204	4.89584	1.60902	0.50546
sp|Q8BJS4|SUN2_MOUSE	Q8BJS4	Sun2	281	WESRDASQHFQAE	1	8.59396	13.5183	3.88652	0.653514	-1.14485
tr|Q8K094|Q8K094_MOUSE	Q8K094	Pvr	384	ALQSNPSERENVQ	2	9.55824	17.1551	4.24919	0.843818	-1.16956
sp|Q6Y7W8|PERQ2_MOUSE	Q6Y7W8	Gigyf2	140	CGFYQRSFDEVEG	1	10.344	20.0507	5.54555	0.954851	-0.899399
sp|P10923|OSTP_MOUSE	P10923	Spp1	231	LEHSKESQESADQ	2	4.91494	19.6867	6.64386	2.00198	0.434847
sp|Q8C170|MYO9A_MOUSE	Q8C170	Myo9a	2458	PFYRAASACEAQG	1	16.1572	16.8511	10.0669	0.0606581	-0.682557
sp|Q3TJD7|PDLI7_MOUSE	Q3TJD7	Pdlim7	111	TFAPSASLNKTAR	5	18.5401	15.1033	5.301	-0.295786	-1.80631
tr|Q5EBP8|Q5EBP8_MOUSE	Q5EBP8	Hnrnpa1	369	SSSSYGSGRRFxx	4	16.6653	16.5812	4.57476	-0.00730247	-1.86508
sp|P10923|OSTP_MOUSE	P10923	Spp1	234	SKESQESADQSDV	2	5.146	19.8324	6.89435	1.94634	0.421962
sp|P10923|OSTP_MOUSE	P10923	Spp1	228;231	THRLEHSKESQES;LEHSKESQESADQ	2	4.21182	18.1975	5.9864	2.11122	0.507245
sp|Q64314|CD34_MOUSE	Q64314	Cd34	371	TSRNGHSARQHVV	1	12.2524	13.2373	6.00882	0.111538	-1.02792
sp|P35831|PTN12_MOUSE	P35831	Ptpn12	448	LQEGPKSFDGNTL	1	14.5349	17.8342	6.2699	0.295123	-1.21301
sp|O70318|E41L2_MOUSE	O70318	Epb41l2	86	WLKKQRSYNLVVA	6	13.8409	15.9969	5.74835	0.208849	-1.26772
sp|Q8BGD9|IF4B_MOUSE	Q8BGD9	Eif4b	207	ARPTTDSFDDYPP	1	13.8226	16.7495	7.80833	0.277086	-0.823947
tr|F8VQL9|F8VQL9_MOUSE	F8VQL9	Ncor2	67	PQRRRPSLLSEFQ	1	18.5307	17.9224	7.59075	-0.0481518	-1.2876
sp|Q6PAR5|GAPD1_MOUSE	Q6PAR5	Gapvd1	902	RLVRSRSSDIVSS	3	13.2378	16.3712	9.56165	0.306494	-0.469335
sp|Q9QZQ1-2|AFAD_MOUSE	Q9QZQ1-2	Mllt4	214	ETSFTRTISNPEV	2	13.8795	16.2082	6.27301	0.223772	-1.14572
sp|Q99LI8|HGS_MOUSE	Q99LI8	Hgs	132	KVVQDTYQIMKVE	3	2.97089	10.0825	3.30244	1.76289	0.152639
sp|O88271|CFDP1_MOUSE	O88271	Cfdp1	246	SKLDWESFKEEEG	1	13.9401	15.4572	15.3349	0.14904	0.137578
sp|Q811L6|MAST4_MOUSE	Q811L6	Mast4	1521	KVGRQESVDDLDR	1	9.70322	13.5198	10.347	0.47854	0.092674
sp|Q99LJ0|CT2NL_MOUSE	Q99LJ0	Cttnbp2nl	562	SPLSPLSPGIKSP	2	4.32427	8.17952	23.6146	0.919559	2.44915
tr|A2AUP1|A2AUP1_MOUSE	A2AUP1	Pfkfb3	461	PLMRRNSVTPLAS	2	9.65389	10.9797	7.50642	0.185658	-0.362985
sp|P83093|STIM2_MOUSE	P83093	Stim2	30	GRRASGSAGAAAS	1	12.1866	13.4713	5.38673	0.144588	-1.17782
sp|P48754|BRCA1_MOUSE	P48754	Brca1	502	KLKRKRSTSLQPE	1	7.83647	16.0726	10.707	1.03633	0.450274
sp|P10923|OSTP_MOUSE	P10923	Spp1	283	YLKFRISHELESS	10	5.15566	18.2693	5.90604	1.82519	0.196033
sp|A6H8H2|DEN4C_MOUSE	A6H8H2	Dennd4c	1043	FPERSCSFSSESR	2	17.8943	15.9993	7.58649	-0.161492	-1.238
sp|Q64143|P55G_MOUSE	Q64143	Pik3r3	188	QEFHSQYQEKSKE	2	4.59871	10.6081	7.06394	1.20586	0.619242
sp|Q62167|DDX3X_MOUSE	Q62167	Ddx3x	606	RDYRQSSGASSSS	2	24.9001	12.3767	6.26081	-1.00853	-1.99173
sp|Q3UZ39|LRRF1_MOUSE	Q3UZ39	Lrrfip1	302	AEDSALSPGPLAG	2	3.96488	10.9625	9.05093	1.46723	1.19079
sp|Q9Z0R4-2|ITSN1_MOUSE	Q9Z0R4-2	Itsn1	203	KLQKAQSFDVASA	1	16.7433	15.213	12.7867	-0.138282	-0.388942
sp|Q8CH77|NAV1_MOUSE	Q8CH77	Nav1	93	NLRKQKSLTNLSF	1	11.9489	12.7938	6.85456	0.0985637	-0.801748
sp|Q80XC3|US6NL_MOUSE	Q80XC3	Usp6nl	665	PYGSSLSVDTSPE	1	11.7807	17.663	9.03868	0.584308	-0.382242
sp|Q6DFV7|NCOA7_MOUSE	Q6DFV7	Ncoa7	92	ELKRYYSVDDNQN	1	21.0544	19.6987	9.28256	-0.0960278	-1.18153
tr|E9Q3I3|E9Q3I3_MOUSE	E9Q3I3	Spata13	226	LPRRSKSIDSLSV	1	14.1257	18.1558	9.26762	0.362111	-0.608047
sp|Q99K28|ARFG2_MOUSE	Q99K28	Arfgap2	431	AGAKAISSDMFFG	1	13.3219	17.1564	6.76	0.364947	-0.978709
sp|P26645|MARCS_MOUSE	P26645	Marcks	156	RFSFKKSFKLSGF	1	21.7617	13.5292	13.8538	-0.685714	-0.651502
sp|Q4JIM5|ABL2_MOUSE	Q4JIM5	Abl2	785	PFPRSNSTSSMSS	1	11.2537	13.1556	8.11139	0.225276	-0.47238
tr|E9Q616|E9Q616_MOUSE	E9Q616	Ahnak	5596	TFGGLGSKSKGHY	5	14.4488	11.7575	5.56284	-0.297373	-1.37706
sp|Q8BGD9|IF4B_MOUSE	Q8BGD9	Eif4b	498;504	PARSQSSDTEQPS;SDTEQPSPTSGGG	2	18.4722	7.81269	8.65832	-1.24146	-1.09319
tr|E9Q616|E9Q616_MOUSE	E9Q616	Ahnak	5333	ESDFGVSLKGPKV	2	17.2454	16.99	5.04733	-0.0215281	-1.77262
sp|P17095|HMGA1_MOUSE	P17095	Hmga1	53	EPSEVPTPKRPRG	3	7.4638	15.8343	6.57244	1.08507	-0.18348
tr|E9Q616|E9Q616_MOUSE	E9Q616	Ahnak	5101	LGASSPSMKLHAP	2	17.5227	14.0197	4.80299	-0.321766	-1.86722
sp|Q8C0N2|GPAT3_MOUSE	Q8C0N2	Agpat9	68	ALKNSASVGIIQR	1	3.72438	12.7279	7.10308	1.77292	0.931443
sp|P28571-1|SC6A9_MOUSE	P28571-1	Slc6a9	625	IVGSNGSSRFQDS	1	13.7592	17.0267	7.27036	0.3074	-0.920299
sp|P70362|UFD1_MOUSE	P70362	Ufd1l	299	FSGEGQSLRKKGR	5	18.2606	14.4665	6.83873	-0.336025	-1.41694
sp|Q6NZJ6|IF4G1_MOUSE	Q6NZJ6	Eif4g1	1226;1231	PVKREATLPPVSP;ATLPPVSPPKAAL	2	12.2376	15.954	9.423	0.382599	-0.377063
sp|Q9Z0U1|ZO2_MOUSE	Q9Z0U1	Tjp2	988	SQNREDSFDYSKS	2	13.2385	14.5225	10.8827	0.133559	-0.282697
sp|P46694|IEX1_MOUSE	P46694	Ier3	31	PELRRGSGPEIFT	6	5.56794	9.12936	7.1144	0.713369	0.353598
sp|P12382|K6PL_MOUSE	P12382	Pfkl	775	VTRRTLSIDKGFx	2	6.67071	10.3231	10.8648	0.629957	0.70375
tr|E9PU87|E9PU87_MOUSE	E9PU87	Sik3	674	SPVRRFSDGAASI	2	17.6606	15.3334	5.64493	-0.203859	-1.64551
sp|Q8BGD9|IF4B_MOUSE	Q8BGD9	Eif4b	504	SDTEQPSPTSGGG	10	15.3604	8.42371	8.3212	-0.866685	-0.88435
sp|Q8K0D0|CDK17_MOUSE	Q8K0D0	Cdk17	180	RRSRRASLSEIGF	3	12.394	12.4104	4.54702	0.00191403	-1.44665
sp|A6H8H2|DEN4C_MOUSE	A6H8H2	Dennd4c	1096	HVTRTHSFENVNC	3	17.7597	14.5755	9.89105	-0.285067	-0.844411
tr|E9PVX6|E9PVX6_MOUSE	E9PVX6	Mki67	337	VTGRRHSVNLDEG	4	11.4865	18.276	7.10836	0.670005	-0.692356
sp|Q7TPV4|MBB1A_MOUSE	Q7TPV4	Mybbp1a	1325	LVSRSPSLLQSGV	6	22.9369	19.7086	7.47722	-0.21885	-1.6171
sp|Q6PDH0|PHLB1_MOUSE	Q6PDH0	Phldb1	431	LVGRTFSDGLAAT	2	18.2539	14.6097	8.32761	-0.321281	-1.13223
sp|Q8JZX4|SPF45_MOUSE	Q8JZX4	Rbm17	169	RERRKRSMGGAAI	2	9.69442	11.6581	7.2772	0.266112	-0.413771
sp|Q9ESN9|JIP3_MOUSE	Q9ESN9	Mapk8ip3	365	RLERTGSSPTQGI	1	10.3297	15.0837	13.5788	0.546188	0.394553
sp|Q8K298|ANLN_MOUSE	Q8K298	Anln	318	LLHKTASPLKTEA	1	12.1268	13.6758	7.79493	0.173419	-0.637596
sp|Q8K3A9|MEPCE_MOUSE	Q8K3A9	Mepce	126	GGKRRNSCNVGGG	2	10.465	11.5671	10.0309	0.144451	-0.0611236
sp|Q811L6|MAST4_MOUSE	Q811L6	Mast4	1368	RSGRRKSAGSIPL	4	10.7538	13.69	6.02767	0.348287	-0.835169
tr|E9PVX6|E9PVX6_MOUSE	E9PVX6	Mki67	125	EPSRRASRDSFCA	1	9.70582	16.5554	14.3096	0.770376	0.560062
sp|P11157|RIR2_MOUSE	P11157	Rrm2	20	QQQLQLSPLKRLT	1	10.8129	12.1883	9.57558	0.172748	-0.175316
tr|E9PUQ9|E9PUQ9_MOUSE	E9PUQ9	Piezo1	1863	HIQGKGSIRSKDV	1	25.3601	10.5859	8.79345	-1.26042	-1.52806
sp|Q6VNB8|WDFY3_MOUSE	Q6VNB8	Wdfy3	2277	KLSRVSSGFGLSK	1	11.9961	15.3925	10.3218	0.359657	-0.216874
sp|P54227|STMN1_MOUSE	P54227	Stmn1	25	AFELILSPRSKES	10	9.4503	8.18952	20.7335	-0.206581	1.13353
sp|P10923|OSTP_MOUSE	P10923	Spp1	228;231;234	THRLEHSKESQES;LEHSKESQESADQ;SKESQESADQSDV	1	5.64703	17.7582	8.43441	1.65292	0.578794
sp|Q80TN7|NAV3_MOUSE	Q80TN7	Nav3	275	LNRRSQSFNSIDK	1	9.04483	14.2078	6.39037	0.651513	-0.501195
sp|Q8BHL4|RAI3_MOUSE	Q8BHL4	Gprc5a	344	RAQAPASPYNDYE	1	7.16533	12.6474	6.97962	0.819734	-0.0378851
sp|Q7TQH0|ATX2L_MOUSE	Q7TQH0	Atxn2l	333	AVQRQGSGRESPS	2	11.1039	10.8653	10.4519	-0.0313322	-0.0873011
sp|Q8BVQ5|PPME1_MOUSE	Q8BVQ5	Ppme1	243	QCEGITSPEGSKS	2	6.49286	12.4853	10.38	0.9433	0.676881
sp|Q6NXN1|SZRD1_MOUSE	Q6NXN1	Szrd1	107	RILGSASPEEEQE	1	7.16178	11.8023	8.70977	0.720682	0.282316
sp|E9Q1P8|I2BP2_MOUSE	E9Q1P8	Irf2bp2	300	LHQHGHSGPFESK	1	9.86629	14.9008	5.97302	0.594815	-0.724047
sp|Q7TPV4|MBB1A_MOUSE	Q7TPV4	Mybbp1a	1253;1256	PSNPTLSPSTPAK;PTLSPSTPAKTPK	1	6.33957	15.5117	5.83484	1.2909	-0.119693
sp|P47811|MK14_MOUSE	P47811	Mapk14	182	DDEMTGYVATRWY	5	15.1256	11.6435	6.85541	-0.377462	-1.14168
sp|Q8C170|MYO9A_MOUSE	Q8C170	Myo9a	755	HPVHQRSLEILQR	1	13.5954	13.9311	8.0085	0.0351905	-0.763511
sp|P48754|BRCA1_MOUSE	P48754	Brca1	686	IRKRRASDAFPEE	2	7.79	15.6165	9.78776	1.00338	0.329357
tr|E9Q6L0|E9Q6L0_MOUSE	E9Q6L0	Clasp1	692;696	SQSQPGSRSSSPG;PGSRSSSPGKLLG	1	26.2213	6.3973	6.86911	-2.0352	-1.93254
tr|A2AE27|A2AE27_MOUSE	A2AE27	Ampd2	113	RLERQISQDVKLE	6	12.7325	14.9059	12.9917	0.227359	0.0290726
sp|O09000|NCOA3_MOUSE	O09000	Ncoa3	847	PYNRAVSLDSPVS	6	12.5777	14.6166	8.32297	0.216742	-0.595696
sp|Q8VBT9|ASPC1_MOUSE	Q8VBT9	Aspscr1	279	SLRPLTSPSANSS	2	3.67643	5.66106	20.0994	0.62277	2.45078
sp|Q99K90|TAB2_MOUSE	Q99K90	Tab2	450	GGNSATSPRVVVT	1	12.8871	7.69831	10.8138	-0.743311	-0.253053
sp|P0CL69|ZN703_MOUSE	P0CL69	Znf703	191	TSSSSSSPGDKAG	1	13.6753	7.32557	9.04466	-0.900556	-0.596431
sp|Q9D0E1|HNRPM_MOUSE	Q9D0E1	Hnrnpm	617	GGAGGASFDRAIE	2	16.4786	18.0002	6.55157	0.127411	-1.33069
sp|Q62167|DDX3X_MOUSE	Q62167	Ddx3x	612	SGASSSSFSSSRA	2	28.8066	10.8572	6.96348	-1.40774	-2.04852
sp|Q3UMT1|PP12C_MOUSE	Q3UMT1	Ppp1r12c	454	GLQRSASSSLLEK	2	22.9751	8.53529	8.52962	-1.42856	-1.42952
sp|Q8R1Q8|DC1L1_MOUSE	Q8R1Q8	Dync1li1	510;516	RKPASVSPTTPTS;SPTTPTSPTEGEA	1	4.77312	11.0617	11.572	1.21256	1.27764
sp|Q7TQH0|ATX2L_MOUSE	Q7TQH0	Atxn2l	687	STSTPTSPGPRTH	1	10.132	8.19442	12.1018	-0.306206	0.256301
sp|P52734|FGD1_MOUSE	P52734	Fgd1	135	GPQRLRSDPGPPT	3	6.31452	10.1994	9.45362	0.691736	0.582193
sp|P35831|PTN12_MOUSE	P35831	Ptpn12	748	KDQITKSPAEVTD	1	4.97555	11.0362	9.68673	1.14931	0.961152
sp|Q9WTU6|MK09_MOUSE	Q9WTU6	Mapk9	185	NFMMTPYVVTRYY	1	9.3368	16.509	5.38467	0.822253	-0.794071
sp|A6H8H2|DEN4C_MOUSE	A6H8H2	Dennd4c	1221	SEDKLFSPVISRN	1	7.10482	10.8811	12.4599	0.614958	0.810421
tr|B2RW11|B2RW11_MOUSE	B2RW11	Ankrd34a	399	LSGRRRSPGLLER	1	7.27224	10.9189	17.2125	0.586356	1.24298
sp|Q9CY58|PAIRB_MOUSE	Q9CY58	Serbp1	391	SRTDKSSASAPDV	2	4.86303	8.31969	16.3083	0.774675	1.74568
sp|Q69Z38|PEAK1_MOUSE	Q69Z38	Peak1	565	RKNCHKSAPTSPT	3	12.3627	10.422	8.89776	-0.246373	-0.474485
sp|Q99L48|NMD3_MOUSE	Q99L48	Nmd3	468	ATIPVESDTDDEG	2	10.0185	11.9185	7.96846	0.250533	-0.330294
sp|Q6A065|CE170_MOUSE	Q6A065	Cep170	872	LRERSDSLDTDSS	4	10.5536	13.5648	9.21441	0.362137	-0.195771
sp|Q6A065|CE170_MOUSE	Q6A065	Cep170	870	SRLRERSDSLDTD	1	11.0941	13.8827	9.43198	0.323497	-0.234159
sp|Q04735|CDK16_MOUSE	Q04735	Cdk16	153	RRLRRVSLSEIGF	1	12.8841	14.1448	6.82764	0.134683	-0.916128
sp|Q68FF6|GIT1_MOUSE	Q68FF6	Git1	371	QGKSLSSPTDNLE	1	7.37369	12.0565	9.69425	0.709358	0.394743
sp|Q3U2I3|F16A2_MOUSE	Q3U2I3	Fam160a2	510	LFLRQQSLGGSES	2	16.8409	16.8459	12.0941	0.000428934	-0.477668
sp|Q9Z1S8|GAB2_MOUSE	Q9Z1S8	Gab2	402	RLHRASSCETYEY	1	12.632	13.6109	12.5742	0.10768	-0.00661371
sp|Q3UMT1|PP12C_MOUSE	Q3UMT1	Ppp1r12c	411	VSSNPKSPVLPEE	1	5.61517	8.03901	20.2299	0.517686	1.84909
sp|O54724|PTRF_MOUSE	O54724	Ptrf	302	RDKLRKSFTPDHV	3	18.6265	17.5568	5.89202	-0.085324	-1.66052
sp|Q61084|M3K3_MOUSE	Q61084	Map3k3	337	PRGRLRSADSENA	1	4.00821	5.91892	17.5086	0.562378	2.12703
sp|P09450|JUNB_MOUSE	P09450	Junb	256	DATPPVSPINMED	5	2.8673	5.47288	7.19554	0.932607	1.32741
sp|O35129|PHB2_MOUSE	O35129	Phb2	248	LSKNPGYIKLRKI	1	5.42256	14.1911	5.76139	1.38793	0.0874417
sp|P62960|YBOX1_MOUSE	P62960	Ybx1	100	PRKYLRSVGDGET	2	5.65033	7.79126	17.1016	0.463521	1.59773
sp|P37913|DNLI1_MOUSE	P37913	Lig1	49	NQVVPESDSPVKR	1	9.0417	15.0043	11.9571	0.730707	0.403197
sp|Q6A065|CE170_MOUSE	Q6A065	Cep170	878	SLDTDSSMDTTLI	1	10.3202	16.0722	9.61949	0.639105	-0.101433
sp|Q64092|TFE3_MOUSE	Q64092	Tfe3	561;567	AVSKASSRRSSFS;SRRSSFSMEEESx	1	13.8585	16.0203	9.80191	0.209129	-0.499638
sp|Q8C1D8|IWS1_MOUSE	Q8C1D8	Iws1	666	PQRRRLSSTGGQT	2	5.76472	5.34502	21.1052	-0.109057	1.87227
sp|Q64092|TFE3_MOUSE	Q64092	Tfe3	561;565	AVSKASSRRSSFS;ASSRRSSFSMEEE	1	14.9441	15.4286	8.74877	0.0460343	-0.772419
tr|F8WI30|F8WI30_MOUSE	F8WI30	Snx7	11	RLASGSSELAVGE	2	5.27316	6.78493	26.6331	0.363664	2.33648
sp|O35601|FYB_MOUSE	O35601	Fyb	28	KVAGQSSPSGIQS	1	9.71024	13.9544	7.73136	0.523137	-0.328784
sp|P19426|NELFE_MOUSE	P19426	Nelfe	255	PFRRSDSFPERRA	1	12.3089	13.5848	7.76341	0.142284	-0.664944
sp|A6H8H2|DEN4C_MOUSE	A6H8H2	Dennd4c	971	PTPEPQSPTEPPA	1	7.16203	10.7682	18.7672	0.588337	1.38977
sp|Q9QYR6|MAP1A_MOUSE	Q9QYR6	Map1a	1648	PAWEGKSPEQEVR	2	5.33195	8.91953	12.2358	0.742305	1.19837
sp|Q8VDZ4|ZDHC5_MOUSE	Q8VDZ4	Zdhhc5	415	SPTFGKSFHFDPL	2	13.6812	15.3943	8.17941	0.170199	-0.742128
sp|Q5SNZ0|GRDN_MOUSE	Q5SNZ0	Ccdc88a	1801	SKDSNPYATLPRA	1	16.5653	12.7289	8.19836	-0.380053	-1.01476
sp|Q3UZ39|LRRF1_MOUSE	Q3UZ39	Lrrfip1	614	QKIRAGSREPVED	4	6.49489	11.7319	6.56544	0.853063	0.0155859
sp|Q68FF6|GIT1_MOUSE	Q68FF6	Git1	373	KSLSSPTDNLELS	1	7.63977	13.2344	8.91896	0.792689	0.223345
sp|Q8C1B1|CAMP2_MOUSE	Q8C1B1	Camsap2	992	PRLRRFSPSQVPI	2	7.52973	10.8337	10.8377	0.524859	0.52539
sp|Q6A065|CE170_MOUSE	Q6A065	Cep170	950	STQKRKSFTSLYK	1	9.12609	10.9713	5.77649	0.265667	-0.659804
sp|P51125|ICAL_MOUSE	P51125	Cast	324	SDFTCSSPTGKQS	1	9.01699	10.1132	14.8388	0.165528	0.718659
sp|Q8R361|RFIP5_MOUSE	Q8R361	Rab11fip5	640	PTLLQISPGPPKx	3	4.29619	9.48307	13.9396	1.1423	1.69806
sp|Q04735|CDK16_MOUSE	Q04735	Cdk16	119	DINKRLSLPADIR	4	12.9003	13.7519	5.4081	0.0922284	-1.25421
sp|Q9DBR4|APBB2_MOUSE	Q9DBR4	Apbb2	123	DPNKNLSPAAVIN	2	5.45504	11.148	10.6453	1.03113	0.964558
tr|E9PVX6|E9PVX6_MOUSE	E9PVX6	Mki67	287	PVTAASSPKVGKI	1	10.0723	16.9851	8.48479	0.753876	-0.247446
tr|F8WI30|F8WI30_MOUSE	F8WI30	Snx7	8	DGERLASGSSELA	3	4.05745	6.06704	27.7176	0.580419	2.77216
tr|D3YXZ3|D3YXZ3_MOUSE	D3YXZ3	Klc2	577	RMKRASSLNFLNK	1	12.6682	13.4437	9.05866	0.0857215	-0.483836
sp|Q99LI8|HGS_MOUSE	Q99LI8	Hgs	216	RVCEPCYEQLNKK	2	6.26287	10.6454	6.78544	0.765331	0.115619
sp|Q8BGD9|IF4B_MOUSE	Q8BGD9	Eif4b	495;497	SNPPARSQSSDTE;PPARSQSSDTEQP	1	11.6982	6.34845	13.2105	-0.881813	0.175398
sp|Q8R3N1|NOP14_MOUSE	Q8R3N1	Nop14	96	EYNSNISPEEKMM	2	7.39222	15.9606	8.53328	1.11044	0.207094
sp|Q9CXF4|TBC15_MOUSE	Q9CXF4	Tbc1d15	662	PTQTLASPNACRL	2	4.28251	7.90509	13.5917	0.884327	1.6662
sp|Q80V62|FACD2_MOUSE	Q80V62	Fancd2	10	KRRRLDSEDKENL	2	8.09201	16.904	14.3657	1.06279	0.828058
sp|Q04899|CDK18_MOUSE	Q04899	Cdk18	66	QNQRRFSMEDLNK	1	9.13972	10.1506	7.00067	0.151347	-0.384657
tr|B2RW11|B2RW11_MOUSE	B2RW11	Ankrd34a	472	KLVRRHSMQTEQI	2	14.7242	13.8406	11.8745	-0.0892847	-0.310329
tr|E9Q616|E9Q616_MOUSE	E9Q616	Ahnak	517	VDLSLGSCKLKGN	2	14.7918	13.9247	5.71148	-0.0871548	-1.37286
sp|Q3TSG4|ALKB5_MOUSE	Q3TSG4	Alkbh5	372	ENYWRKSYESSED	7	9.96261	14.0096	8.89122	0.491817	-0.164143
sp|Q8BGD9|IF4B_MOUSE	Q8BGD9	Eif4b	422	ERSRTGSESSQTG	7	11.541	4.94063	15.1315	-1.22401	0.390783
sp|O89086|RBM3_MOUSE	O89086	Rbm3	135	SRDYSGSQGGYDR	1	15.3714	14.6958	8.00598	-0.0648418	-0.941098
sp|Q8R1Q8|DC1L1_MOUSE	Q8R1Q8	Dync1li1	513	ASVSPTTPTSPTE	2	6.189	9.85348	15.8181	0.670927	1.3538
sp|Q8CH77|NAV1_MOUSE	Q8CH77	Nav1	510	RRERPESCDDASK	1	12.2683	18.2664	7.59526	0.574251	-0.691769
tr|G3X928|G3X928_MOUSE	G3X928	Sec23ip	735	KTKEMASPSSESN	1	10.5722	8.71767	8.94886	-0.278257	-0.240496
sp|Q8K0D0|CDK17_MOUSE	Q8K0D0	Cdk17	146	DLNKRLSLPADIR	3	11.3694	12.294	4.81691	0.112797	-1.23897
sp|Q64092|TFE3_MOUSE	Q64092	Tfe3	553	PLLSSVSPAVSKA	5	12.8448	12.5224	7.5321	-0.036675	-0.770063
sp|Q6PDH0|PHLB1_MOUSE	Q6PDH0	Phldb1	553;557	GSLTGASPRQSPR;GASPRQSPRAQRK	1	20.5452	14.2741	6.47037	-0.525403	-1.66688
sp|Q9Z1S8|GAB2_MOUSE	Q9Z1S8	Gab2	388	TIPRRNTLPAMDN	1	13.1497	12.4611	11.4502	-0.0775926	-0.19966
sp|Q8C1B1|CAMP2_MOUSE	Q8C1B1	Camsap2	439	GIIRSVSNEGLTL	4	10.0396	12.8947	8.4108	0.361074	-0.255395
sp|Q8K298|ANLN_MOUSE	Q8K298	Anln	513	SEMTKSSPLKITL	1	8.01927	14.1342	7.86332	0.817642	-0.0283322
tr|E9Q616|E9Q616_MOUSE	E9Q616	Ahnak	2381	IDLHLKSPKIKGE	12	3.68703	4.81593	9.93308	0.385355	1.42978
sp|Q6GYP7|RGPA1_MOUSE	Q6GYP7	Ralgapa1	753	SIVRQKTVDIDDA	2	14.368	14.5129	13.9908	0.0144806	-0.0383822
sp|Q9DBS9|OSBL3_MOUSE	Q9DBS9	Osbpl3	340	ELDTSPSPSAQVV	2	6.29465	9.06913	16.0607	0.526837	1.35134
sp|Q52KR3|PRUN2_MOUSE	Q52KR3	Prune2	2638	RDSGPESPGRTPE	3	7.39961	15.1125	12.0658	1.03022	0.705397
sp|Q8BYR2|LATS1_MOUSE	Q8BYR2	Lats1	463	IPVRSNSFNNPLG	2	15.4664	13.4996	10.4833	-0.196219	-0.561039
sp|Q71FD5|ZNRF2_MOUSE	Q71FD5	Znrf2	18	GRTRAYSGSDLPS	1	12.3706	12.9129	12.4494	0.0619007	0.00916266
sp|Q8C8U0|LIPB1_MOUSE	Q8C8U0	Ppfibp1	562	RRSQSTTFNPDDM	1	17.182	13.8892	11.5647	-0.306931	-0.571171
sp|A6H8H2|DEN4C_MOUSE	A6H8H2	Dennd4c	987	SIVKVPSGLFDTN	1	5.57004	9.40216	10.3748	0.755304	0.897322
sp|Q8C1D8|IWS1_MOUSE	Q8C1D8	Iws1	668	RRRLSSTGGQTPR	2	5.73715	5.25845	20.4528	-0.125695	1.8339
sp|Q99LJ0|CT2NL_MOUSE	Q99LJ0	Cttnbp2nl	555;562	PTPGKVSSPLSPL;SPLSPLSPGIKSP	1	3.91025	7.42519	24.9545	0.925167	2.67397
sp|P27546-2|MAP4_MOUSE	P27546-2	Map4	901	RLATTVSAPDLKS	2	6.15808	6.78848	14.4091	0.140607	1.22642
sp|O35685|NUDC_MOUSE	O35685	Nudc	139	KNGSLDSPGKQDA	4	8.40528	11.9865	8.21625	0.512041	-0.0328159
sp|Q3UQI9|F188B_MOUSE	Q3UQI9	Fam188b	143	GKARHDSLDGDIL	3	12.51	14.8524	7.65026	0.247609	-0.709506
sp|A6H8H2|DEN4C_MOUSE	A6H8H2	Dennd4c	1277	RSSSLPSDRGPPA	1	11.0769	10.5475	10.7555	-0.0706467	-0.0424845
sp|Q6PR54|RIF1_MOUSE	Q6PR54	Rif1	1565	KNRSSDSVDIEEQ	8	9.98759	13.8801	9.86773	0.474814	-0.0174177
tr|E9Q616|E9Q616_MOUSE	E9Q616	Ahnak	211;213	TVIRLPSGSGPAS;IRLPSGSGPASPT	1	3.31475	4.96869	14.1195	0.583967	2.09072
sp|Q80UJ7|RB3GP_MOUSE	Q80UJ7	Rab3gap1	541	TSLSDSTTSAYPG	1	3.35569	4.85494	17.8819	0.532843	2.41382
sp|Q08509|EPS8_MOUSE	Q08509	Eps8	658	NVTRQNSSSSDSG	2	11.1978	10.5303	10.293	-0.0886679	-0.121547
sp|Q6VNB8|WDFY3_MOUSE	Q6VNB8	Wdfy3	2276	SKLSRVSSGFGLS	1	11.7031	14.4598	9.31925	0.305159	-0.328602
sp|Q62393|TPD52_MOUSE	Q62393	Tpd52	175	NSPTFKSFEEKVE	2	12.4832	17.624	7.53942	0.497561	-0.727458
sp|B1AY10|NFX1_MOUSE	B1AY10	Nfx1	81	SGSKPKSPQGFFQ	4	6.59824	11.7926	11.9035	0.837734	0.851229
sp|Q9DBR7|MYPT1_MOUSE	Q9DBR7	Ppp1r12a	909	LLGRSASYSYLED	1	15.1337	11.9019	10.0436	-0.346576	-0.591484
sp|P14873|MAP1B_MOUSE	P14873	Map1b	1781;1784	SPKSDISPLTPRE;SDISPLTPRESSP	1	4.96718	12.8367	11.1777	1.36978	1.17012
sp|Q62422|OSTF1_MOUSE	Q62422	Ostf1	203	DGARTLSNAEDYL	1	10.2585	10.839	15.5491	0.0794176	0.600008
sp|P58871|TB182_MOUSE	P58871	Tnks1bp1	692	LDDLLASPPPNSG	1	6.98015	8.31273	21.0558	0.252066	1.59289
sp|Q7TSH3|ZN516_MOUSE	Q7TSH3	Znf516	720	GVGKRASAPDLVP	2	5.31452	7.91372	11.8287	0.574418	1.15428
sp|Q7TN98|CPEB4_MOUSE	Q7TN98	Cpeb4	97;99	LEKQQLSPSPGQE;KQQLSPSPGQEAG	1	7.07838	13.6597	8.57553	0.948433	0.276806
sp|Q8CAF4|NHSL1_MOUSE	Q8CAF4	Nhsl1	1079	RPVRKNSGAGAVL	2	9.51491	10.2735	7.03942	0.110669	-0.434733
sp|P54227|STMN1_MOUSE	P54227	Stmn1	38	VPDFPLSPPKKKD	5	16.505	10.4615	13.0265	-0.657817	-0.341453
tr|Q3UWE6|Q3UWE6_MOUSE	Q3UWE6	Wdr20	491	GHISSKSSDKLNL	4	9.92785	14.298	10.0727	0.526262	0.020894
sp|Q4JIM5|ABL2_MOUSE	Q4JIM5	Abl2	936	KVPVLISPTLKHT	1	5.71819	8.52712	13.8929	0.576501	1.28072
sp|Q62245|SOS1_MOUSE	Q62245	Sos1	1147	PRRRPESAPAESS	2	7.76919	5.84572	15.9517	-0.410384	1.03787
sp|Q6PR54|RIF1_MOUSE	Q6PR54	Rif1	2144	SQEDEISPVNKIR	1	8.27755	15.3815	7.84546	0.893917	-0.0773448
sp|Q60598|SRC8_MOUSE	Q60598	Cttn	401;405	ARAKKQTPPASPS;KQTPPASPSPQPI	1	6.86737	7.83483	14.7224	0.190146	1.10018
sp|Q9ES00|UBE4B_MOUSE	Q9ES00	Ube4b	105	SLSRSQSMDIDGV	6	10.8576	13.2711	9.91441	0.28958	-0.131108
sp|Q9Z2B9|KS6A4_MOUSE	Q9Z2B9	Rps6ka4	771	RANGPLSPSxxxx	4	9.4506	10.0105	14.8935	0.0830417	0.656204
sp|Q60876|4EBP1_MOUSE	Q60876	Eif4ebp1	82	AIPGVTSPTSDEP	1	10.2506	13.0421	9.31092	0.347467	-0.138718
sp|Q923B1|DBR1_MOUSE	Q923B1	Dbr1	520	FPLKRLSDEHEPE	2	11.6042	12.8468	12.8175	0.146756	0.143461
sp|P14873|MAP1B_MOUSE	P14873	Map1b	1391;1395	PVEKVLSPLRSPP;VLSPLRSPPLLGS	1	7.96772	11.6167	13.5437	0.543961	0.765387
sp|Q9JJG0-3|TACC2_MOUSE	Q9JJG0-3	Tacc2	637	QESPVKSPPVRMS	1	5.61682	10.3898	10.354	0.887338	0.882367
sp|P37913|DNLI1_MOUSE	P37913	Lig1	51	VVPESDSPVKRTG	4	9.59358	15.8769	11.0598	0.726789	0.205187
sp|Q80Y44|DDX10_MOUSE	Q80Y44	Ddx10	522	KLEKQPSTELVKN	1	7.36257	8.8308	7.17465	0.262334	-0.0373025
sp|P11276|FINC_MOUSE	P11276	Fn1	285	ASAGSGSFTDVRT	1	12.8319	13.7529	6.08307	0.1	-1.07687
tr|E9Q6L0|E9Q6L0_MOUSE	E9Q6L0	Clasp1	692	SQSQPGSRSSSPG	1	23.4535	6.40662	8.66918	-1.87217	-1.43584
sp|Q9DBR4|APBB2_MOUSE	Q9DBR4	Apbb2	160	QPRRTKSFLNYYA	1	13.2273	14.341	9.9148	0.116628	-0.415858
sp|P97467|AMD_MOUSE	P97467	Pam	925	LRGKGSSGLNLGN	2	8.38789	14.1532	7.70371	0.754753	-0.122754
sp|P11440|CDK1_MOUSE	P11440	Cdk1	15	KIGEGTYGVVYKG	5	8.38957	14.8395	10.6884	0.82277	0.349377
sp|Q62255|SALL3_MOUSE	Q62255	Sall3	1197	RRGRRLSVENPMA	1	15.6701	13.5483	8.34015	-0.209898	-0.909868
sp|Q8C170|MYO9A_MOUSE	Q8C170	Myo9a	1224	RISRESSMDFSKE	1	13.7757	13.6427	8.90767	-0.0139869	-0.629002
sp|Q9JKB3|YBOX3_MOUSE	Q9JKB3	Ybx3	328	YNYRRRSRPLNAV	6	7.90352	10.8703	8.01477	0.459826	0.0201648
sp|Q9JLB2|MPP5_MOUSE	Q9JLB2	Mpp5	528	EVAGRDYHFVSRQ	1	10.4811	17.4511	12.4657	0.735531	0.250168
sp|Q64092|TFE3_MOUSE	Q64092	Tfe3	550;553	ASDPLLSSVSPAV;PLLSSVSPAVSKA	1	11.5551	12.4881	9.73906	0.112033	-0.246672
sp|Q3UZ39|LRRF1_MOUSE	Q3UZ39	Lrrfip1	547	QAEALDSPQKKTK	3	8.15965	13.4385	7.68859	0.719791	-0.0857892
sp|Q9QY06|MYO9B_MOUSE	Q9QY06	Myo9b	1317	ATGAALTPTEERR	2	10.1659	11.1507	11.6541	0.133395	0.197098
sp|Q80TM9|NISCH_MOUSE	Q80TM9	Nisch	543	PIARACSDSLESI	1	4.70498	6.71495	13.2439	0.513188	1.49307
sp|P30276|CCNB2_MOUSE	P30276	Ccnb2	397	ASPLLGSPxxxxx	2	8.30982	14.613	8.16101	0.814364	-0.0260694
tr|D3YTL8|D3YTL8_MOUSE	D3YTL8	Spire1	565	FSTKSRSVDKSDE	3	13.7516	13.7734	13.154	0.00228878	-0.0640996
tr|E9Q616|E9Q616_MOUSE	E9Q616	Ahnak	4879	VEFDIKSPKFKAE	4	4.50627	6.36792	9.2081	0.498889	1.03097
sp|Q8BGD9|IF4B_MOUSE	Q8BGD9	Eif4b	497;498	PPARSQSSDTEQP;PARSQSSDTEQPS	4	13.9352	6.97579	12.4305	-0.998302	-0.164842
sp|O88622|PARG_MOUSE	O88622	Parg	137	NLDKSPTEKSSQY	1	6.04674	9.48599	10.7458	0.64964	0.829539
sp|Q6P5H2|NEST_MOUSE	Q6P5H2	Nes	819	SQESLKSPEEEDQ	3	6.21031	8.35565	5.15418	0.428087	-0.268922
sp|Q922J3|CLIP1_MOUSE	Q922J3	Clip1	311	SLKRSPSASSLSS	3	7.99824	12.4804	11.4653	0.641908	0.519522
sp|Q3UMB5|SMCR8_MOUSE	Q3UMB5	Smcr8	497	SLTVPLSPHVVRS	2	10.4486	11.5591	9.03011	0.145721	-0.21049
sp|Q80XU3|NUCKS_MOUSE	Q80XU3	Nucks1	179;181	RLKATVTPSPVKG;KATVTPSPVKGKA	2	7.54446	12.5399	8.95113	0.733038	0.246652
sp|Q9CR86|CHSP1_MOUSE	Q9CR86	Carhsp1	31;33;42	PRTRDRSPSPLRG;TRDRSPSPLRGNV;RGNVVPSPLPTRR	6	10.0103	11.3737	11.2848	0.184213	0.172889
sp|P14873|MAP1B_MOUSE	P14873	Map1b	1793	ESSPLYSPGFSDS	13	5.45917	10.227	15.1387	0.905628	1.47149
tr|J3QNW0|J3QNW0_MOUSE	J3QNW0	Dnmt1	24	RRSKSDSDTLFET	2	6.48369	10.0764	18.9054	0.636089	1.54391
sp|Q8K298|ANLN_MOUSE	Q8K298	Anln	259	QEATCCSPRDGNA	2	8.22189	13.9467	10.576	0.762385	0.363256
sp|Q9ESN9|JIP3_MOUSE	Q9ESN9	Mapk8ip3	366	LERTGSSPTQGIV	1	12.899	15.2298	16.1386	0.239637	0.323255
sp|Q6P5H2|NEST_MOUSE	Q6P5H2	Nes	728;731	EKERQESLKSPEE;RQESLKSPEEEDQ	3	4.79864	10.4023	7.09583	1.11621	0.564346
sp|Q5EG47|AAPK1_MOUSE	Q5EG47	Prkaa1	490;496	AKSGTATPQRSGS;TPQRSGSISNYRS	1	11.06	10.8203	12.907	-0.0316135	0.222796
sp|Q80TM6|R3HD2_MOUSE	Q80TM6	R3hdm2	393	ILTRGDSIGSSKG	1	14.5056	14.5564	10.4171	0.00504463	-0.477664
sp|Q9CZH7|MXRA7_MOUSE	Q9CZH7	Mxra7	125	PGQLRGSQYKKMM	1	18.8274	14.1973	9.34573	-0.407216	-1.01046
sp|Q80XU3|NUCKS_MOUSE	Q80XU3	Nucks1	181	KATVTPSPVKGKA	5	7.60513	12.1959	8.35339	0.681355	0.135389
tr|D3YUS5|D3YUS5_MOUSE	D3YUS5	Rasal2	115;140	CLRRTVSVPSEGQ;EVPAERSPRRRSI	1	13.9881	14.3221	9.86388	0.0340406	-0.503973
sp|O89086|RBM3_MOUSE	O89086	Rbm3	133	GRSRDYSGSQGGY	2	12.5659	13.0095	6.33905	0.0500553	-0.987175
sp|Q8K2Z4|CND1_MOUSE	Q8K2Z4	Ncapd2	1320	RLQPLTSVDSDND	3	5.82299	10.993	18.8126	0.916755	1.69187
sp|Q8CI95|OSB11_MOUSE	Q8CI95	Osbpl11	15	VMKVSESEGKLEG	1	6.54615	10.3592	10.9087	0.662201	0.73676
sp|Q8R1Q8|DC1L1_MOUSE	Q8R1Q8	Dync1li1	405;408	PRVPGGSPRTPNR;PGGSPRTPNRSVS	1	12.2567	13.3237	9.91775	0.120427	-0.305486
tr|Q6P1B9|Q6P1B9_MOUSE	Q6P1B9	Bin1	301	GATIPKSPSQLRK	1	16.3482	13.0606	11.7871	-0.323903	-0.471921
sp|A2AN08|UBR4_MOUSE	A2AN08	Ubr4	178	DQKELASPVSPEL	3	8.04893	12.7972	9.29917	0.66896	0.208305
sp|P26039|TLN1_MOUSE	P26039	Tln1	1225	ASKRLLSDSLPPS	1	2.73692	3.79888	4.83018	0.473019	0.819522
sp|Q8R1Q8|DC1L1_MOUSE	Q8R1Q8	Dync1li1	516	SPTTPTSPTEGEA	4	6.98198	10.0811	13.8668	0.529947	0.989924
sp|Q61084|M3K3_MOUSE	Q61084	Map3k3	337;340	PRGRLRSADSENA;RLRSADSENALTV	1	5.41697	7.65359	19.4914	0.498651	1.84728
sp|Q8BL99|DOP1_MOUSE	Q8BL99	Dopey1	1240	SPCISGTAQTLND	1	7.18004	13.2644	9.53388	0.88549	0.409072
sp|P19426|NELFE_MOUSE	P19426	Nelfe	51	GVKRSLSEQPVVD	1	7.67133	6.52207	12.2416	-0.234147	0.674249
sp|Q9QYR6|MAP1A_MOUSE	Q9QYR6	Map1a	1634;1648	QGWRETSPTRGEP;PAWEGKSPEQEVR	2	6.11898	9.17661	12.2549	0.584669	1.00199
sp|Q9WVA4|TAGL2_MOUSE	Q9WVA4	Tagln2	163	ENPRNFSDNQLQE	3	10.6614	13.8633	11.1307	0.378864	0.0621429
sp|Q6PDH0|PHLB1_MOUSE	Q6PDH0	Phldb1	656	LAGRRPSRGLAGA	2	13.0568	11.8634	7.65537	-0.138293	-0.770263
sp|Q811L6|MAST4_MOUSE	Q811L6	Mast4	1776	GLAAPESPVRKSP	1	6.96442	10.0426	13.2981	0.528057	0.933143
sp|Q52KR3|PRUN2_MOUSE	Q52KR3	Prune2	1926	GQQTAMSPAAGDL	2	6.66309	15.3129	12.5229	1.20049	0.910309
sp|Q80U35|ARHGH_MOUSE	Q80U35	Arhgef17	414	GVYRSPSFGTGDG	1	19.3262	16.8426	10.9303	-0.19844	-0.822219
sp|Q03963|E2AK2_MOUSE	Q03963	Eif2ak2	223	KSGVKVSPDDVQR	1	6.06609	9.73579	6.79314	0.68253	0.163311
sp|Q6P5H2|NEST_MOUSE	Q6P5H2	Nes	731	RQESLKSPEEEDQ	14	5.82986	11.9243	6.77144	1.03238	0.216001
sp|Q9CR86|CHSP1_MOUSE	Q9CR86	Carhsp1	31;33	PRTRDRSPSPLRG;TRDRSPSPLRGNV	7	9.68618	9.75237	11.0776	0.00982537	0.19365
sp|Q148V7|K1468_MOUSE	Q148V7	Kiaa1468	180	QLNRAGSISTLDS	1	9.20132	9.58503	9.22625	0.058942	0.00390292
sp|Q0PHV7|DACT3_MOUSE	Q0PHV7	Dact3	370	PLTRGRSVEQSPP	1	18.5638	7.74952	16.6932	-1.26031	-0.153227
sp|P26039|TLN1_MOUSE	P26039	Tln1	70	AGKALDYYMLRNG	1	9.59859	8.64824	10.0012	-0.150416	0.0592714
sp|Q8BHX3|BOREA_MOUSE	Q8BHX3	Cdca8	228	NISINGSPLADSK	1	9.42698	14.2037	10.4498	0.591402	0.148609
sp|P52927|HMGA2_MOUSE	P52927	Hmga2	44	EPTCEPSPKRPRG	16	6.52802	13.5301	6.07696	1.05146	-0.103296
tr|E9Q5C9|E9Q5C9_MOUSE	E9Q5C9	Nolc1	646	SRVADNSFDAKRG	1	10.7737	13.5108	9.89577	0.3266	-0.122629
sp|Q6NVF4|HELB_MOUSE	Q6NVF4	Helb	1015	FPFDEESPSKFRM	11	7.93765	12.7652	7.9856	0.685433	0.00868948
sp|Q6PIX5|RHDF1_MOUSE	Q6PIX5	Rhbdf1	76	VLQRQTSITQTIR	2	12.8027	12.5446	10.8329	-0.0293836	-0.241033
sp|Q9CZX5|PINX1_MOUSE	Q9CZX5	Pinx1	233	DTDVENSPQHKAK	2	13.7819	7.94176	7.68325	-0.795238	-0.842981
sp|B2RRE7|OTUD4_MOUSE	B2RRE7	Otud4	1000	TAADVVSPGANSV	3	7.96916	13.1712	12.8559	0.724889	0.689936
tr|B2RW11|B2RW11_MOUSE	B2RW11	Ankrd34a	460	PSGAPGSPRTKRK	2	11.6346	11.8543	10.6808	0.0269837	-0.123401
sp|P05627|JUN_MOUSE	P05627	Jun	63	NSDLLTSPDVGLL	9	6.88852	11.0051	11.9786	0.67591	0.798192
sp|P07901|HS90A_MOUSE	P07901	Hsp90aa1	231	ERDKEVSDDEAEE	2	16.8649	8.50995	8.19684	-0.986799	-1.04088
sp|P34152-3|FAK1_MOUSE	P34152-3	Ptk2	910	LQPQEISPPPTAN	4	5.00634	8.2429	9.37236	0.719397	0.904658
tr|D3Z4C0|D3Z4C0_MOUSE	D3Z4C0	Farp2	491	ACPRGQSLNAVDI	1	20.4021	14.3716	6.84025	-0.505496	-1.57659
sp|Q8R5A3|AB1IP_MOUSE	Q8R5A3	Apbb1ip	534;537	VRRSSDTCGSPAL;SSDTCGSPALPSK	1	10.2063	8.36396	12.9394	-0.287208	0.3423
sp|Q8VI36|PAXI_MOUSE	Q8VI36	Pxn	126	FPNKQKSAEPSPT	1	5.89595	9.0602	9.85285	0.619819	0.740818
sp|Q8BJU0|SGTA_MOUSE	Q8BJU0	Sgta	307	VRSRTPSASHEEQ	5	9.16294	5.80681	16.8669	-0.658065	0.880313
sp|Q7TPV4|MBB1A_MOUSE	Q7TPV4	Mybbp1a	1277;1280	SQVNGATPVSPIE;NGATPVSPIEPES	1	7.95796	14.9568	7.20368	0.910328	-0.143665
sp|Q62093|SRSF2_MOUSE	Q62093	Srsf2	208	SRSRSKSPPKSPE	1	14.7528	16.6596	17.7501	0.17537	0.266845
tr|G5E8L8|G5E8L8_MOUSE	G5E8L8	Map3k2	153	ERKKRLSVVGPPN	4	12.047	12.3128	7.80143	0.0314822	-0.626867
sp|A2AF47|DOC11_MOUSE	A2AF47	Dock11	12	KFTKRLSKPGTAA	1	12.7037	12.5169	7.62649	-0.0213743	-0.736161
sp|Q9QXL1|KI21B_MOUSE	Q9QXL1	Kif21b	1150	AQMKAVSAECLGP	2	12.0272	13.9684	10.8582	0.215873	-0.147514
sp|P14131|RS16_MOUSE	P14131	Rps16	82	GHVAQIYAIRQSI	1	5.6226	8.28127	5.21713	0.558615	-0.10798
sp|O08919|NUMBL_MOUSE	O08919	Numbl	305	QLVRQGSFRGFPA	3	17.1451	12.3525	11.4667	-0.472993	-0.580344
tr|D3YUS5|D3YUS5_MOUSE	D3YUS5	Rasal2	140	EVPAERSPRRRSI	1	14.4805	13.2678	10.1069	-0.126182	-0.518777
sp|Q8BKH7|SIN1_MOUSE	Q8BKH7	Mapkap1	510	KLNRRTSFSFQKE	2	15.2332	12.0671	8.89302	-0.33614	-0.77647
sp|Q64337|SQSTM_MOUSE	Q64337	Sqstm1	277	TTPESSSTGTEDK	1	5.39028	10.7112	6.3823	0.990693	0.243715
sp|Q52KR3|PRUN2_MOUSE	Q52KR3	Prune2	594	AGEEPSSPERLKN	1	9.20727	16.5882	12.0089	0.849315	0.383262
sp|Q9QY06|MYO9B_MOUSE	Q9QY06	Myo9b	1043	GHLQRRSFSQMVS	2	12.6833	13.5766	9.58567	0.0981912	-0.40398
sp|Q6PAM1|TXLNA_MOUSE	Q6PAM1	Txlna	523	GAQPASSPRATDA	3	7.00336	9.59912	9.96458	0.454854	0.50876
sp|P14873|MAP1B_MOUSE	P14873	Map1b	1775;1784	LEGEKLSPKSDIS;SDISPLTPRESSP	1	7.3251	10.5801	17.771	0.53043	1.27861
sp|Q8BUL6|PKHA1_MOUSE	Q8BUL6	Plekha1	308	RQARRLSNPCIQR	1	12.7017	12.0434	8.67788	-0.076782	-0.54961
sp|P46694|IEX1_MOUSE	P46694	Ier3	18	TGLRAPSPAPSTG	1	5.26382	8.34196	6.51594	0.664276	0.307863
sp|O08553|DPYL2_MOUSE	O08553	Dpysl2	514	VTPKTVTPASSAK	3	21.5053	6.77595	8.85691	-1.66619	-1.27981
sp|Q8BTM8|FLNA_MOUSE	Q8BTM8	Flna	1010	VASKIVSPSGAAV	1	7.91082	11.2156	7.86125	0.503602	-0.00906824
sp|Q8VHJ5|MARK1_MOUSE	Q8VHJ5	Mark1	649	HARRGTSTGIISK	1	18.0664	11.6622	6.90794	-0.631472	-1.38698
sp|Q8BRT1|CLAP2_MOUSE	Q8BRT1	Clasp2	465;469	SQSQPGSRSGSPG;PGSRSGSPGRVLT	1	20.7176	11.7405	8.24637	-0.819363	-1.32902
sp|Q80TM6|R3HD2_MOUSE	Q80TM6	R3hdm2	381	PVTKASSFSGISI	1	12.0884	12.1045	10.3811	0.00191914	-0.219662
tr|B1APX2|B1APX2_MOUSE	B1APX2	5031439G07Rik	322	EDSSPASPMHERV	2	5.53197	7.20288	12.1935	0.380779	1.14025
sp|P26645|MARCS_MOUSE	P26645	Marcks	163	FKLSGFSFKKSKK	1	22.2561	10.9285	11.8385	-1.0261	-0.910715
sp|Q9ERU9|RBP2_MOUSE	Q9ERU9	Ranbp2	2115;2117	KSALSPSKSPAKL;ALSPSKSPAKLNQ	1	12.2549	9.40411	7.88015	-0.381992	-0.637059
sp|Q9ES00|UBE4B_MOUSE	Q9ES00	Ube4b	1136	LRHLLNSPTDPFN	1	8.15964	12.1272	8.67228	0.571668	0.0879059
sp|Q8BFY7|FA64A_MOUSE	Q8BFY7	Fam64a	128	AQKDRGSPPPSLS	1	8.30634	17.4673	9.1384	1.07237	0.137729
tr|D3YZ62|D3YZ62_MOUSE	D3YZ62	Myo5a	1425	GQMENISPGQIID	1	6.16712	13.4645	8.03874	1.12649	0.382373
tr|E9Q7D5|E9Q7D5_MOUSE	E9Q7D5	Arhgef5	169	KEEEETSPDTSIP	1	8.20109	11.5334	9.74286	0.491933	0.248529
sp|Q8CIE6|COPA_MOUSE	Q8CIE6	Copa	179	SPGAVESDVRGIT	1	7.36037	10.707	10.1643	0.540703	0.465667
tr|Q8K094|Q8K094_MOUSE	Q8K094	Pvr	393	ENVQYSSVNGDCR	2	11.5904	13.321	10.0399	0.200772	-0.207188
sp|P28740|KIF2A_MOUSE	P28740	Kif2a	139	GSVSDISPVQAAK	1	7.63783	13.5643	9.18974	0.828581	0.266862
sp|Q8BGQ1|SPE39_MOUSE	Q8BGQ1	Vipas39	119	GRTRPGSFQSLSD	2	11.7112	12.0184	11.1946	0.0373542	-0.0650862
sp|Q9JLQ0|CD2AP_MOUSE	Q9JLQ0	Cd2ap	404	ASNLLRSPGAVYP	2	7.19073	9.39487	11.1831	0.385735	0.637108
sp|Q05512|MARK2_MOUSE	Q05512	Mark2	628	QGRRGASGSIFSK	1	15.3889	14.6066	8.15589	-0.075273	-0.915974
sp|Q8C8U0|LIPB1_MOUSE	Q8C8U0	Ppfibp1	560	KLRRSQSTTFNPD	3	16.9482	13.145	11.0147	-0.366617	-0.621703
tr|J3QNW0|J3QNW0_MOUSE	J3QNW0	Dnmt1	22	GPRRSKSDSDTLF	1	7.5811	10.5659	17.63	0.478939	1.21755
sp|Q9JKB3|YBOX3_MOUSE	Q9JKB3	Ybx3	33	PDPAPKSPAASGA	1	5.19768	9.85401	8.68033	0.922843	0.739882
sp|Q6NZF1|ZC11A_MOUSE	Q6NZF1	Zc3h11a	289	LGKRKLSVGGDSD	3	6.87313	8.2406	11.8195	0.261782	0.782128
tr|F8WHT3|F8WHT3_MOUSE	F8WHT3	Prrc2b	555;562	EKEVPRSPGIEKV;PGIEKVSPPENGP	1	7.81146	13.513	9.39067	0.790679	0.265635
tr|E9PVX6|E9PVX6_MOUSE	E9PVX6	Mki67	213	YREPKSSPTQSLS	2	11.6316	14.3395	10.0027	0.301948	-0.217654
sp|Q922B9|SSFA2_MOUSE	Q922B9	Ssfa2	330	TLSISLSEDGGGG	2	12.413	15.0097	9.43943	0.274048	-0.395075
sp|Q60876|4EBP1_MOUSE	Q60876	Eif4ebp1	64	LMECRNSPVAKTP	1	10.2635	10.6511	11.991	0.0534812	0.224438
sp|Q9QXZ0-3|MACF1_MOUSE	Q9QXZ0-3	Macf1	4839	RSGSRKSLNQPTP	1	17.665	16.5354	9.27738	-0.0953382	-0.929108
sp|Q2NL51|GSK3A_MOUSE	Q2NL51	Gsk3a	41	GPGGSASGPGGTG	1	8.20792	10.4735	8.35302	0.351659	0.0252807
sp|Q61160|FADD_MOUSE	Q61160	Fadd	204	TVSSSETPxxxxx	3	14.3171	8.98661	9.81122	-0.671887	-0.54523
sp|P13864|DNMT1_MOUSE	P13864	Dnmt1	142	RRSKSDSDTLSVE	3	7.12615	10.1344	15.6901	0.508072	1.13866
sp|P54227|STMN1_MOUSE	P54227	Stmn1	16;25	ELEKRASGQAFEL;AFELILSPRSKES	7	9.87233	7.19036	15.2983	-0.457327	0.631905
sp|Q9QYG0|NDRG2_MOUSE	Q9QYG0	Ndrg2	332	SRSRTASLTSAAS	2	9.00821	8.35665	11.039	-0.108316	0.293297
sp|Q8K2J7|RELL1_MOUSE	Q8K2J7	Rell1	245	NQKERRSLMSVSG	1	13.2813	15.9521	9.14491	0.264348	-0.538358
sp|Q99P72|RTN4_MOUSE	Q99P72	Rtn4	344	KEDGVMSPEKTMD	2	7.06084	11.1194	8.75853	0.655172	0.310848
sp|O88543|CSN3_MOUSE	O88543	Cops3	422	GNKPSSYSxxxxx	1	9.15455	11.5289	13.0178	0.332691	0.507931
sp|Q9WV30|NFAT5_MOUSE	Q9WV30	Nfat5	145	HTVLYISPPPEDL	1	6.96449	11.134	8.86989	0.676887	0.348898
sp|Q9JJ89|CCD86_MOUSE	Q9JJ89	Ccdc86	283	KKRVIASPQAPAS	2	8.58768	13.6665	8.44041	0.670306	-0.0249554
sp|Q8BL80|RHG22_MOUSE	Q8BL80	Arhgap22	397	PTHRTSSLDGPAA	1	2.55477	4.93896	4.93866	0.951011	0.950923
sp|P20152|VIME_MOUSE	P20152	Vim	117	NDRFANYIDKVRF	5	6.70325	9.83303	5.83492	0.552775	-0.200148
sp|Q8BRT1|CLAP2_MOUSE	Q8BRT1	Clasp2	376	SLQRSRSDIDVNA	4	16.8706	12.1234	8.74451	-0.47672	-0.948062
sp|P13864|DNMT1_MOUSE	P13864	Dnmt1	140	GPRRSKSDSDTLS	1	6.48991	9.67875	15.8455	0.576622	1.2878
sp|Q9D0R2|SYTC_MOUSE	Q9D0R2	Tars	10	EKASSPSGKMDGE	2	8.41778	12.8547	9.57753	0.610786	0.186213
sp|Q9QY06|MYO9B_MOUSE	Q9QY06	Myo9b	1325	TEERRISFSTSDI	4	15.0628	13.0887	7.98228	-0.202672	-0.91612
sp|Q58A65|JIP4_MOUSE	Q58A65	Spag9	330	ETRNVSTESGENE	1	8.3471	13.6176	11.2186	0.706121	0.426542
sp|Q3UHJ0|AAK1_MOUSE	Q3UHJ0	Aak1	635	GHRRILSDVTHSA	1	14.4424	9.95627	7.20837	-0.536635	-1.00257
sp|P59759|MKL2_MOUSE	P59759	Mkl2	913	PIKEEPSPISKMK	2	6.30589	9.54859	18.4421	0.598588	1.54823
sp|Q8BJU0|SGTA_MOUSE	Q8BJU0	Sgta	309	SRTPSASHEEQQE	1	11.0012	7.45628	13.1471	-0.56113	0.257084
sp|Q9QY06|MYO9B_MOUSE	Q9QY06	Myo9b	1371	GPDAGLSPGSQGD	4	7.39725	12.3752	11.9129	0.742388	0.687469
sp|Q99L48|NMD3_MOUSE	Q99L48	Nmd3	470	IPVESDTDDEGAP	1	10.7337	12.8417	9.00243	0.258696	-0.253756
sp|Q64010|CRK_MOUSE	Q64010	Crk	221	GPEPGPYAQPSVN	1	6.59176	9.18721	8.24779	0.478965	0.323346
sp|Q8R1Q8|DC1L1_MOUSE	Q8R1Q8	Dync1li1	207	GEDFPASPQRRTT	17	7.40042	12.0436	9.84367	0.702585	0.41159
sp|P51125|ICAL_MOUSE	P51125	Cast	479	SNDTSQTPPGETV	6	12.0131	14.7511	12.4696	0.296213	0.0538056
sp|P37804|TAGL_MOUSE	P37804	Tagln	181	IGLQMGSNRGASQ	5	19.6396	10.5881	9.0174	-0.891325	-1.12298
sp|P50580|PA2G4_MOUSE	P50580	Pa2g4	383	TVENATSGETLEE	1	9.1356	15.3283	8.09366	0.746623	-0.174707
sp|Q8R1A4|DOCK7_MOUSE	Q8R1A4	Dock7	1422	QLERSPSGSAFGS	3	16.2201	15.0927	9.44547	-0.103938	-0.780092
sp|Q64430|ATP7A_MOUSE	Q64430	Atp7a	1454	VNYSRASINSLLS	1	9.18758	12.998	4.81775	0.500534	-0.931327
sp|Q6P5H2|NEST_MOUSE	Q6P5H2	Nes	623	EDQELMSPEHTLE	2	4.23882	7.17357	4.87728	0.759028	0.202415
sp|Q04735|CDK16_MOUSE	Q04735	Cdk16	135	GYLEKLTLNSPIF	1	15.0927	15.2765	7.91033	0.0174574	-0.932044
sp|Q91X84|CRTC3_MOUSE	Q91X84	Crtc3	370	LRLFSLSNPSLST	1	13.4264	11.2722	13.402	-0.252304	-0.00262305
sp|Q6PDH0|PHLB1_MOUSE	Q6PDH0	Phldb1	463	RELPPLSPSLSRR	2	18.2693	12.2855	7.50015	-0.572468	-1.28443
tr|A2A6P4|A2A6P4_MOUSE	A2A6P4	Fam104a	82	KRRRNGSDDDNHP	3	12.6112	6.19437	12.0805	-1.02567	-0.0620231
sp|Q7TSJ2|MAP6_MOUSE	Q7TSJ2	Map6	632	GSLKGQSPTAPGP	1	6.90213	11.1938	7.16026	0.697588	0.0529707
sp|Q6PCP5|MFF_MOUSE	Q6PCP5	Mff	129	RLKRERSMSENAV	3	15.7458	16.3316	7.97532	0.0527029	-0.98135
sp|Q8BG95|MYPT2_MOUSE	Q8BG95	Ppp1r12b	833	RLSRLESGGTNPT	1	26.3846	10.8538	8.35698	-1.28149	-1.65864
tr|E9PUA3|E9PUA3_MOUSE	E9PUA3	Iqsec1	165	NMRMQFSFEGPEK	4	14.3506	14.9427	10.7841	0.0583258	-0.41221
sp|Q6VNB8|WDFY3_MOUSE	Q6VNB8	Wdfy3	970	RVHKPSSLSFEPE	1	4.19754	5.80733	15.8356	0.468329	1.91556
sp|Q9D7V2|LYSM2_MOUSE	Q9D7V2	Lysmd2	24	HRPSAPSPPPRSR	1	11.5786	14.5709	11.7012	0.331638	0.0152021
sp|Q8C6B2|RTKN_MOUSE	Q8C6B2	Rtkn	544	PLPPQRSPKSRGF	2	11.7917	10.1171	10.2203	-0.220969	-0.206324
sp|P55937|GOGA3_MOUSE	P55937	Golga3	1479	KLHNQNSVPRDGL	1	10.8153	11.163	12.192	0.045653	0.172858
sp|O35381|AN32A_MOUSE	O35381	Anp32a	17	LRNRTPSDVKELV	1	9.69974	10.5392	20.9352	0.119754	1.10991
sp|Q6NZF1|ZC11A_MOUSE	Q6NZF1	Zc3h11a	743	RRLSSASTGKPPL	2	7.96298	9.89423	10.6114	0.313279	0.414239
sp|Q6P5H2|NEST_MOUSE	Q6P5H2	Nes	862	NQRPLRSLEVEEE	4	4.27686	5.16007	5.82928	0.270837	0.446766
sp|Q8R5A3|AB1IP_MOUSE	Q8R5A3	Apbb1ip	532;537	PPVRRSSDTCGSP;SSDTCGSPALPSK	1	10.1218	7.69174	13.1715	-0.396082	0.379951
sp|Q3UMB5|SMCR8_MOUSE	Q3UMB5	Smcr8	488;497	VLSKSDSQASLTV;SLTVPLSPHVVRS	1	9.82275	12.6899	9.80013	0.369487	-0.00332584
sp|Q9DCD5|TJAP1_MOUSE	Q9DCD5	Tjap1	473	MLNLPVSPEEERQ	1	7.04527	8.8614	14.6917	0.330879	1.06028
sp|P59672|ANS1A_MOUSE	P59672	Anks1a	679	RLEKSPSFASEWD	1	10.8756	13.694	14.6255	0.332458	0.427396
sp|P58871|TB182_MOUSE	P58871	Tnks1bp1	429	LAQRRFSEGVLQP	6	13.5642	11.9585	5.86318	-0.181765	-1.21005
sp|P26039|TLN1_MOUSE	P26039	Tln1	425	MLEDSVSPKKSTV	2	8.91218	11.1031	10.8981	0.317119	0.290225
sp|Q8R5H1|UBP15_MOUSE	Q8R5H1	Usp15	229	GPSTPKSPGASNF	3	7.01534	9.79717	11.6137	0.481853	0.727246
sp|O88746|TOM1_MOUSE	O88746	Tom1	462	RLPNLASPSAEGP	1	5.44371	5.55489	17.6441	0.0291687	1.69653
sp|Q3TT38|CF106_MOUSE	Q3TT38	D17Wsu92e	215	NFNPFASPQKNRQ	2	8.53697	11.77	9.81425	0.463324	0.201154
tr|D3YXZ3|D3YXZ3_MOUSE	D3YXZ3	Klc2	603	SDSRTLSSSSMDL	1	10.531	10.7274	10.4015	0.0266584	-0.0178491
sp|Q571I4|SG223_MOUSE	Q571I4	Sgk223	477	GMSKSASFAFEFP	1	12.3523	16.2651	9.51544	0.396994	-0.376441
sp|Q60876|4EBP1_MOUSE	Q60876	Eif4ebp1	36	PGDYSTTPGGTLF	2	10.9915	12.4598	11.2973	0.180899	0.0395959
sp|P35831|PTN12_MOUSE	P35831	Ptpn12	673	ADVSEESPPPLPE	4	7.54961	11.0128	9.16927	0.544707	0.280405
sp|P46935|NEDD4_MOUSE	P46935	Nedd4	309	TTRRQISEDVDGP	9	11.3143	8.16596	10.0132	-0.470452	-0.176244
sp|P14873|MAP1B_MOUSE	P14873	Map1b	1911	TERTIKSPCDSGY	1	8.73475	13.9972	11.675	0.680304	0.418587
tr|Q3U4S0|Q3U4S0_MOUSE	Q3U4S0	Pank2	42	PLRRRASSAAPSG	1	11.1188	10.411	7.48188	-0.0948858	-0.571521
sp|Q99P31|HPBP1_MOUSE	Q99P31	Hspbp1	349	LQTCFSSPTDDSM	2	8.0022	11.7142	8.6954	0.549793	0.119856
sp|Q9DBR7|MYPT1_MOUSE	Q9DBR7	Ppp1r12a	445	GLRKTGSYGALAE	2	18.0532	10.2421	9.83977	-0.817745	-0.875562
sp|Q3UYV9|NCBP1_MOUSE	Q3UYV9	Ncbp1	8	SRRRHSYENDGGQ	2	9.41233	5.87149	11.4751	-0.680824	0.285884
sp|Q9QYB5-2|ADDG_MOUSE	Q9QYB5-2	Add3	661	KKFRTPSFLKKNK	3	14.6286	13.2699	9.759	-0.140629	-0.583982
sp|P14873|MAP1B_MOUSE	P14873	Map1b	1151	NNEETESPSQEFV	1	9.13169	15.3665	9.16902	0.750838	0.00588612
sp|Q05CL8|LARP7_MOUSE	Q05CL8	Larp7	256	RTASEGSEAETPE	1	10.4582	11.2134	8.80423	0.100586	-0.248366
sp|Q76LS9|FA63A_MOUSE	Q76LS9	Fam63a	103	PQELPQSPRIQQP	6	3.87529	5.17605	16.2163	0.417545	2.06506
sp|P06802|ENPP1_MOUSE	P06802	Enpp1	16	HGPRHGSAGNGRE	2	4.40762	8.23209	7.98699	0.901259	0.857651
sp|Q99PG2|OGFR_MOUSE	Q99PG2	Ogfr	403	LEGCALSPTSQEP	3	8.27453	10.0265	11.216	0.277073	0.438814
sp|Q9WVM1|RGAP1_MOUSE	Q9WVM1	Racgap1	258	PLQPVNSDSALNS	1	12.1245	16.0403	10.2578	0.40377	-0.241214
sp|Q3UHF7|ZEP2_MOUSE	Q3UHF7	Hivep2	169	SQYSQKSIEQAED	1	10.3381	11.4791	7.71132	0.151051	-0.422914
sp|Q8K072|REEP4_MOUSE	Q8K072	Reep4	152	GRLRSFSMQDLRS	2	10.5632	13.0901	7.55122	0.309431	-0.48426
sp|Q62523|ZYX_MOUSE	Q62523	Zyx	336	NQNQVRSPGGPGP	5	4.99394	6.53175	14.306	0.387291	1.51837
tr|F7A6H4|F7A6H4_MOUSE	F7A6H4	Rnf213	252	PIDAAASPVKTAG	5	9.44215	14.4669	8.41952	0.615572	-0.165378
sp|O70310|NMT1_MOUSE	O70310	Nmt1	47	HNRSGLSPANDTG	3	10.3438	11.8246	11.2539	0.193019	0.121655
tr|Q6NZR5|Q6NZR5_MOUSE	Q6NZR5	Skiv2l	890	RDKGPATPDVPHP	1	8.95683	11.0272	10.4098	0.300005	0.216884
sp|Q02053|UBA1_MOUSE	Q02053	Uba1	46	GMAKNGSEADIDE	5	9.44976	11.0176	13.4035	0.22146	0.504265
sp|P14873|MAP1B_MOUSE	P14873	Map1b	2068	YTTEKKSPSEARQ	1	8.55405	13.6784	9.28285	0.677219	0.117961
sp|P27546-2|MAP4_MOUSE	P27546-2	Map4	345	PGNDTTSPKETET	1	7.76572	11.8012	8.21966	0.603739	0.0819586
sp|Q7TSC1|PRC2A_MOUSE	Q7TSC1	Prrc2a	454	RQRRKQSSSEISL	1	7.74778	9.32842	8.75353	0.267848	0.176082
tr|G3UXW9|G3UXW9_MOUSE	G3UXW9	Gps1	509	SPPREGSQGELTP	8	7.11619	10.0397	8.40176	0.49654	0.239586
sp|Q99MS7|EH1L1_MOUSE	Q99MS7	Ehbp1l1	1444	VRLRRSSVNGEAG	4	12.2143	13.3505	9.76539	0.128322	-0.322823
sp|Q91XC0|AJUBA_MOUSE	Q91XC0	Ajuba	147	DASKPSSPRGSLL	1	6.55493	9.82128	7.59072	0.583332	0.211658
sp|O89032|SPD2A_MOUSE	O89032	Sh3pxd2a	993	ALRRNESLTATDS	2	18.1631	13.2401	9.32859	-0.456095	-0.961278
sp|Q8R5A3|AB1IP_MOUSE	Q8R5A3	Apbb1ip	532	PPVRRSSDTCGSP	2	7.00048	7.63847	8.3328	0.125829	0.251348
sp|P51125|ICAL_MOUSE	P51125	Cast	219	KPFTPASPVQSTP	3	8.94048	9.87301	14.0771	0.143138	0.654929
sp|Q9QY06|MYO9B_MOUSE	Q9QY06	Myo9b	1374	AGLSPGSQGDSKS	1	7.02357	11.4887	11.6968	0.70994	0.735839
sp|Q6PDH0|PHLB1_MOUSE	Q6PDH0	Phldb1	445	TLQPPESPRLGRR	2	16.6023	13.1005	7.4189	-0.34176	-1.1621
sp|Q501J7|PHAR4_MOUSE	Q501J7	Phactr4	145	SKKRLGSTGSQPN	2	4.56143	6.70677	15.5196	0.556132	1.76653
sp|Q6PDH0|PHLB1_MOUSE	Q6PDH0	Phldb1	382	PASIPGSPKFQSP	3	11.8353	11.2608	8.20985	-0.0717922	-0.527672
tr|A6P3E4|A6P3E4_MOUSE	A6P3E4	Mapk8	185	SFMMTPYVVTRYY	2	10.8467	11.8818	5.92028	0.131499	-0.873516
sp|P48754|BRCA1_MOUSE	P48754	Brca1	717	QGPVNPSPQRTGT	1	8.54772	14.9288	8.82191	0.804481	0.0455501
sp|Q3UPH7|ARH40_MOUSE	Q3UPH7	Arhgef40	415	VLVSLPSPSEQEP	1	6.70002	10.2392	10.4525	0.61187	0.641616
sp|P26450|P85A_MOUSE	P26450	Pik3r1	452	GKKLHEYNTQFQE	3	7.11795	10.446	7.93415	0.553419	0.156614
sp|Q01065|PDE1B_MOUSE	Q01065	Pde1b	465	FQWRQPSLDVDVG	1	14.9482	13.8155	7.75606	-0.113679	-0.946573
sp|Q9JLQ0|CD2AP_MOUSE	Q9JLQ0	Cd2ap	510;514	RFNGGHSPTQSPE;GHSPTQSPEKTLK	2	11.2348	12.113	12.6791	0.108574	0.174476
sp|Q8K298|ANLN_MOUSE	Q8K298	Anln	96	DVAKPCSPMPAPR	2	9.24182	14.2469	8.60746	0.624398	-0.102589
sp|P37913|DNLI1_MOUSE	P37913	Lig1	77	EDEAPGTPKVQKP	1	13.0111	17.7161	11.1179	0.445318	-0.226863
sp|Q99KW3|TARA_MOUSE	Q99KW3	Triobp	555	DNPGPPSPRRATQ	2	5.8238	9.28251	8.45339	0.672556	0.53757
sp|Q9ET43|CLD12_MOUSE	Q9ET43	Cldn12	231	SSRSRLSAIEIDI	2	9.04487	14.5052	8.70798	0.681398	-0.0547613
sp|Q9R0P4|SMAP_MOUSE	Q9R0P4	Smap	17	GVKRSASPDDDLG	2	10.7699	12.0627	13.9173	0.163545	0.369875
tr|F2Z3U3|F2Z3U3_MOUSE	F2Z3U3	Raph1	192	QHRRTASAGTVSD	5	10.8077	11.4105	10.3431	0.0783011	-0.0633861
sp|Q3UMB5|SMCR8_MOUSE	Q3UMB5	Smcr8	486;497	ASVLSKSDSQASL;SLTVPLSPHVVRS	1	10.1777	11.4823	9.55858	0.174005	-0.0905386
sp|Q9JLQ0|CD2AP_MOUSE	Q9JLQ0	Cd2ap	510	RFNGGHSPTQSPE	1	9.74677	12.532	10.7219	0.362619	0.137565
tr|D3YXZ3|D3YXZ3_MOUSE	D3YXZ3	Klc2	604	DSRTLSSSSMDLS	1	15.6981	14.0846	9.5528	-0.156479	-0.716595
sp|Q8CDU6|HECD2_MOUSE	Q8CDU6	Hectd2	9	EAARDLSPGAPPA	2	9.61502	13.1387	8.19479	0.450456	-0.230584
sp|Q6NZM9|HDAC4_MOUSE	Q6NZM9	Hdac4	245	PLRKTASEPNLKL	1	16.0854	11.6296	10.9383	-0.467953	-0.556361
sp|Q5BLK4|TUT7_MOUSE	Q5BLK4	Zcchc6	705	TTEEVGSPAKEKT	1	14.4736	8.55321	10.5752	-0.758881	-0.452733
sp|E9Q7Y3|YA044_MOUSE	E9Q7Y3		50	QADLALSPQRGAS	1	9.95285	11.5489	9.84417	0.214571	-0.0158404
sp|Q9D2E2|TOE1_MOUSE	Q9D2E2	Toe1	349	KDKRKRSLQSQPG	1	6.31423	6.23709	19.1125	-0.017734	1.59784
sp|Q9QYG0|NDRG2_MOUSE	Q9QYG0	Ndrg2	330	RLSRSRTASLTSA	3	7.58971	10.0383	9.01295	0.403402	0.247955
sp|Q8R1Q8|DC1L1_MOUSE	Q8R1Q8	Dync1li1	512;513	PASVSPTTPTSPT;ASVSPTTPTSPTE	1	6.89641	10.8947	10.9342	0.659714	0.664922
sp|Q99NH0|ANR17_MOUSE	Q99NH0	Ankrd17	2063	LDCGSASPNKGAS	5	8.52347	11.8437	8.74316	0.474604	0.036714
tr|E9PVX6|E9PVX6_MOUSE	E9PVX6	Mki67	159	VYAKGLSADSPAS	1	9.17462	16.4496	7.53733	0.842337	-0.283595
sp|Q8BLH7|HIRP3_MOUSE	Q8BLH7	Hirip3	575	YRRTLDSEEEQPR	7	9.51637	16.5729	9.7805	0.800342	0.0394972
sp|Q8CIE6|COPA_MOUSE	Q8CIE6	Copa	173	LRKKNLSPGAVES	6	8.23839	11.1593	9.49879	0.437819	0.205382
tr|E9Q0Y4|E9Q0Y4_MOUSE	E9Q0Y4	Sipa1	65	RPPTPASPRARAH	1	12.6171	13.033	10.0169	0.046799	-0.33294
sp|Q80TV8|CLAP1_MOUSE	Q80TV8	Clasp1	708	SRGPPVTPSSEKR	1	14.788	8.54154	9.60208	-0.791859	-0.623009
sp|Q921U8|SMTN_MOUSE	Q921U8	Smtn	798	AVQRSTSFGVPNA	1	20.7878	10.654	10.3011	-0.964344	-1.01293
sp|Q99JP6|HOME3_MOUSE	Q99JP6	Homer3	159	KLFRSQSADTPGP	1	10.3846	12.9319	9.94214	0.316488	-0.0628162
sp|Q9Z2B9|KS6A4_MOUSE	Q9Z2B9	Rps6ka4	343;347	RLEPVYSPAGSPP;VYSPAGSPPPGDP	1	7.43394	9.81287	18.8738	0.400548	1.34419
sp|Q08509|EPS8_MOUSE	Q08509	Eps8	684	PVDRRKSQMEEVQ	1	9.63346	12.2028	9.21593	0.341087	-0.0639249
sp|Q71FD5|ZNRF2_MOUSE	Q71FD5	Znrf2	75	AAPRSRSLGGAVG	1	11.1222	10.8575	12.1782	-0.0347531	0.13085
sp|Q3THK3|T2FA_MOUSE	Q3THK3	Gtf2f1	389;391	GTSRPGTPSAEAA;SRPGTPSAEAAST	4	8.53246	12.9257	8.63392	0.599205	0.0170549
tr|E9QM77|E9QM77_MOUSE	E9QM77	Atxn2	743	ASETSPSFSKADN	1	9.48976	14.0151	10.9027	0.562538	0.200237
sp|Q64092|TFE3_MOUSE	Q64092	Tfe3	545;553	SPLRAASDPLLSS;PLLSSVSPAVSKA	1	11.2442	13.2203	8.78051	0.233566	-0.356807
sp|A2A7S8-2|K1522_MOUSE	A2A7S8-2	Kiaa1522	667	KVPAPFSPPPSKS	1	12.6262	12.6297	8.88502	0.000395713	-0.506977
sp|Q09XV5|CHD8_MOUSE	Q09XV5	Chd8	2040	ARSRLTSQDYEVR	2	6.54533	7.40395	15.1569	0.17783	1.21144
sp|Q64337|SQSTM_MOUSE	Q64337	Sqstm1	271;272	RSRLTPTTPESSS;SRLTPTTPESSST	1	6.59288	10.9863	6.79924	0.73673	0.0444663
sp|P50580|PA2G4_MOUSE	P50580	Pa2g4	386	NATSGETLEENGA	1	9.75008	15.6591	8.55695	0.683516	-0.188318
sp|Q9CY58|PAIRB_MOUSE	Q9CY58	Serbp1	234	KDELTESPKYIQK	1	8.04396	11.1762	10.3466	0.474449	0.363178
sp|Q3UYV9|NCBP1_MOUSE	Q3UYV9	Ncbp1	22	HKRRKTSDANETE	1	4.19575	6.47041	16.0162	0.624927	1.93253
tr|J3QNW0|J3QNW0_MOUSE	J3QNW0	Dnmt1	20	PRGPRRSKSDSDT	1	6.66348	10.4734	16.057	0.652379	1.26885
sp|Q5DTL9|S4A10_MOUSE	Q5DTL9	Slc4a10	238	RIPIVRSFADIGK	3	10.3045	11.8035	11.6044	0.195942	0.171393
sp|Q8BVU0|LRCH3_MOUSE	Q8BVU0	Lrch3	419	RISHEVSPVKPIA	2	8.06365	12.2444	9.48991	0.602618	0.234963
sp|Q6P5H2|NEST_MOUSE	Q6P5H2	Nes	575	NSGTVKSPEKEKQ	1	15.3889	25.2823	13.3765	0.71624	-0.202187
sp|Q6NZJ6|IF4G1_MOUSE	Q6NZJ6	Eif4g1	1238	PPKAALSVDEVEK	1	7.93268	9.85569	9.69172	0.313149	0.288945
sp|Q6QI06|RICTR_MOUSE	Q6QI06	Rictor	1301	LPRRAQSLKAPSI	3	15.8016	11.9356	9.38939	-0.404797	-0.750965
sp|Q9JIK5|DDX21_MOUSE	Q9JIK5	Ddx21	243;245	DAPGEESSSETEK;PGEESSSETEKEI	2	13.5879	8.16516	8.51882	-0.734765	-0.673594
sp|Q8R1A4|DOCK7_MOUSE	Q8R1A4	Dock7	182	LKRRSMSIDDTPR	2	12.9616	16.918	8.83534	0.384317	-0.552885
sp|Q9QXS1|PLEC_MOUSE	Q9QXS1	Plec	4392	GFRSRSSSVGSSS	1	9.12944	8.56497	8.24618	-0.0920783	-0.146801
sp|Q8K1N2-2|PHLB2_MOUSE	Q8K1N2-2	Phldb2	241	VRTRKYSGSSLSN	1	16.3949	12.1249	10.0589	-0.435283	-0.704772
sp|Q9WU62|INCE_MOUSE	Q9WU62	Incenp	284	IRSVRRSLISQDS	1	14.7106	17.6803	6.61549	0.265285	-1.15294
tr|E9Q7D5|E9Q7D5_MOUSE	E9Q7D5	Arhgef5	760	HRSSKGSFSLVPD	1	17.9534	13.6237	8.10456	-0.398137	-1.14745
sp|Q9WTK5|NFKB2_MOUSE	Q9WTK5	Nfkb2	858	TRDKLPSTEVKED	1	5.23552	6.56026	18.3954	0.325419	1.81294
sp|Q8BQ30|PPR18_MOUSE	Q8BQ30	Ppp1r18	224	VLESILSPGEPGD	1	4.00006	7.02713	13.7934	0.812915	1.78589
sp|Q8BUL6|PKHA1_MOUSE	Q8BUL6	Plekha1	375	TSRSRLSLQESQL	1	12.8276	14.0678	8.9983	0.13314	-0.511529
sp|Q80U72|SCRIB_MOUSE	Q80U72	Scrib	1490	RAARMKSLEQDAL	1	16.7793	15.0982	6.75983	-0.152311	-1.31163
sp|Q61097|KSR1_MOUSE	Q61097	Ksr1	392	RLRRTESVPSDIN	7	11.8024	11.5966	9.28271	-0.0253835	-0.346465
sp|Q9QY06|MYO9B_MOUSE	Q9QY06	Myo9b	1335	SDISKLSPVKTSA	4	8.42397	10.9294	11.4903	0.375641	0.447847
sp|P62754|RS6_MOUSE	P62754	Rps6	236	KRRRLSSLRASTS	3	18.6039	7.97934	11.0932	-1.22126	-0.74593
tr|E9Q6L0|E9Q6L0_MOUSE	E9Q6L0	Clasp1	662	IRTRRQSSGSTTN	3	11.1077	8.51406	11.3663	-0.38364	0.0332079
sp|A2A432|CUL4B_MOUSE	A2A432	Cul4b	106	DGNTSTTPPTSAK	2	9.80203	11.7753	8.69672	0.264615	-0.172609
sp|Q6PDH0|PHLB1_MOUSE	Q6PDH0	Phldb1	520;522	RGRRTRSPSPTLG;RRTRSPSPTLGES	4	10.8501	12.1629	9.26165	0.164776	-0.22837
sp|Q61609|S20A1_MOUSE	Q61609	Slc20a1	273	KSSPSESPLMEKK	4	7.55064	11.9849	7.39379	0.666548	-0.0302852
sp|Q0PHV7|DACT3_MOUSE	Q0PHV7	Dact3	165	ASERPKSLGDASP	5	14.009	12.7457	11.3114	-0.136344	-0.30858
tr|D3YXZ3|D3YXZ3_MOUSE	D3YXZ3	Klc2	551	RDALRRSSEMLVR	2	13.4639	10.4126	12.2404	-0.370763	-0.137449
tr|E9PYK3|E9PYK3_MOUSE	E9PYK3	Parp4	1967	HRILYYSQGxxxx	1	3.78214	4.7919	11.1825	0.341397	1.56397
sp|Q8VH51|RBM39_MOUSE	Q8VH51	Rbm39	100	RYRSPYSGPKFNS	1	9.85112	13.925	6.62944	0.499322	-0.571401
sp|Q0VGY8|TANC1_MOUSE	Q0VGY8	Tanc1	445	SSSPSLSPKSSDP	2	6.55654	9.93602	8.54004	0.599734	0.381309
tr|D3YUS5|D3YUS5_MOUSE	D3YUS5	Rasal2	1076	VDSATMSPVERTA	3	5.66644	5.62263	20.1452	-0.0111976	1.82992
tr|E9PYT0|E9PYT0_MOUSE	E9PYT0	Arhgap5	765	HNLDVVSPVPINK	1	6.92769	8.06235	16.4581	0.218828	1.24835
sp|Q9JLV1|BAG3_MOUSE	Q9JLV1	Bag3	270;274	RPLRAASPFRSPV;AASPFRSPVRGAS	3	15.9369	13.3567	10.1937	-0.254807	-0.644693
sp|Q6NZJ6|IF4G1_MOUSE	Q6NZJ6	Eif4g1	1231	ATLPPVSPPKAAL	18	7.37819	9.65861	9.01118	0.388549	0.288449
sp|P27546-2|MAP4_MOUSE	P27546-2	Map4	517	TSVKDMSPSAETE	11	8.33787	12.119	8.25645	0.539523	-0.0141577
sp|P27546-2|MAP4_MOUSE	P27546-2	Map4	519	VKDMSPSAETEAP	3	7.95909	12.2268	9.15803	0.619375	0.202435
tr|A2AIX1|A2AIX1_MOUSE	A2AIX1	Sec16a	2101	SLTRAPSLTSDSE	1	11.8499	9.69675	9.10422	-0.289307	-0.380274
sp|P27546-2|MAP4_MOUSE	P27546-2	Map4	512;517	SEEEVTSVKDMSP;TSVKDMSPSAETE	1	9.30764	13.1683	7.15121	0.500576	-0.380229
sp|Q61457|CCNE1_MOUSE	Q61457	Ccne1	393	PPSVVLTPPPSSK	1	7.56162	10.1158	14.8913	0.419849	0.977699
sp|Q3UMF0-2|COBL1_MOUSE	Q3UMF0-2	Cobll1	864	HLHRTLSSPTGTE	1	12.8978	9.63792	6.91861	-0.420329	-0.898568
sp|Q8VI36|PAXI_MOUSE	Q8VI36	Pxn	132	SAEPSPTVMSSSL	1	6.854	9.59867	9.93706	0.485889	0.535874
sp|P62500|T22D1_MOUSE	P62500	Tsc22d1	268	LSTTGSSDGGVPV	1	10.688	10.0238	8.33892	-0.0925707	-0.358064
sp|Q7TQH0|ATX2L_MOUSE	Q7TQH0	Atxn2l	333;337	AVQRQGSGRESPS;QGSGRESPSLVSR	3	14.4477	13.2083	9.60707	-0.1294	-0.588677
sp|Q6ZQ58|LARP1_MOUSE	Q6ZQ58	Larp1	498;503	TESAPGSPRAVTP;GSPRAVTPVPTKT	4	8.78871	11.1499	10.7089	0.343307	0.285093
sp|Q04735|CDK16_MOUSE	Q04735	Cdk16	138	EKLTLNSPIFDKP	1	13.9748	13.3906	8.40094	-0.0616061	-0.734207
sp|Q8C0E2|VP26B_MOUSE	Q8C0E2	Vps26b	330	RTPGQLSDNNSRQ	4	13.8448	8.82406	11.8683	-0.649825	-0.222226
sp|B1AQJ2|UBP36_MOUSE	B1AQJ2	Usp36	578	DTIFSTSPKLLAR	1	6.88019	11.0518	8.77164	0.683761	0.350398
sp|Q7TPV4|MBB1A_MOUSE	Q7TPV4	Mybbp1a	1164	IPSDTQSPVSTKR	13	6.49343	11.276	7.8287	0.796198	0.269791
tr|A2AUP1|A2AUP1_MOUSE	A2AUP1	Pfkfb3	461;467	PLMRRNSVTPLAS;SVTPLASPEPTKK	1	6.31849	5.71337	14.6762	-0.145237	1.21583
sp|Q7TT28|REXO1_MOUSE	Q7TT28	Rexo1	505;514	LKKRALSHAELFG;ELFGDESEEEDSS	1	9.09988	11.3925	8.94669	0.324169	-0.0244939
sp|B2RY04|DOCK5_MOUSE	B2RY04	Dock5	1755	PEPDVMSPGKKTQ	1	6.16459	6.73602	9.84232	0.127892	0.674994
sp|P62754|RS6_MOUSE	P62754	Rps6	236;240	KRRRLSSLRASTS;LSSLRASTSKSES	2	15.6491	8.58238	13.0938	-0.866629	-0.257198
sp|Q9D7V2|LYSM2_MOUSE	Q9D7V2	Lysmd2	21	PRAHRPSAPSPPP	1	11.331	14.5597	10.0204	0.361702	-0.17734
sp|P31324|KAP3_MOUSE	P31324	Prkar2b	83	AEEPMRSDSENGE	1	13.367	12.1146	10.7635	-0.141926	-0.312521
sp|P58871|TB182_MOUSE	P58871	Tnks1bp1	1657	LRSRNRSAEEGEV	12	9.0133	6.92309	13.2145	-0.380641	0.551992
sp|P23949|TISD_MOUSE	P23949	Zfp36l2	480	PIFSRLSISDDxx	1	8.14215	8.77832	10.2832	0.108534	0.336807
sp|Q9DCD5|TJAP1_MOUSE	Q9DCD5	Tjap1	480	PEEERQSLLPDKE	1	10.2979	11.0304	13.1082	0.099133	0.348117
sp|Q8CI95|OSB11_MOUSE	Q8CI95	Osbpl11	179;186	LKSRSFSLASSGN;LASSGNSPISQRR	1	16.6536	17.5191	10.3986	0.0730961	-0.679435
sp|Q99MR1|PERQ1_MOUSE	Q99MR1	Gigyf1	137	SCFYQRSIEEGDG	1	11.1186	18.2226	8.13133	0.712756	-0.451406
sp|Q8BGT6|MILK1_MOUSE	Q8BGT6	Micall1	651	KPSPSASPTVRKA	1	14.5624	13.0535	9.8613	-0.157812	-0.562399
tr|Q6P1B9|Q6P1B9_MOUSE	Q6P1B9	Bin1	293	EPASGASPGATIP	3	8.83992	10.1561	10.4443	0.20024	0.240606
sp|Q6NZJ6|IF4G1_MOUSE	Q6NZJ6	Eif4g1	1189	ATKRSFSKEVEER	1	11.8944	15.4883	9.5094	0.380894	-0.322861
sp|P39447|ZO1_MOUSE	P39447	Tjp1	212	IFVKEISQDSLAA	1	10.0296	12.9185	6.91966	0.365169	-0.535493
sp|Q3UW53|NIBAN_MOUSE	Q3UW53	Fam129a	755	AAIQQDSCEEREV	10	6.16366	7.67352	7.27566	0.316102	0.239289
sp|Q7TPV4|MBB1A_MOUSE	Q7TPV4	Mybbp1a	1253	PSNPTLSPSTPAK	11	7.02234	11.9086	6.66854	0.761982	-0.074582
sp|A2AHC3|CAMP1_MOUSE	A2AHC3	Camsap1	1069	HFVEPLSPTGVPG	1	7.40478	9.04615	15.8516	0.288848	1.0981
sp|P14873|MAP1B_MOUSE	P14873	Map1b	1307	VEEHCASPEEKTL	7	9.82399	13.3063	11.9413	0.437726	0.281581
sp|Q3UHH1|ZSWM8_MOUSE	Q3UHH1	Zswim8	48;53	RGWRKQSAGPNSP;QSAGPNSPTGGGG	3	8.91141	6.69058	9.49854	-0.413523	0.0920519
sp|Q80X90|FLNB_MOUSE	Q80X90	Flnb	2478	TGQRLVSPGSANE	4	7.25891	12.5756	7.49142	0.792804	0.0454863
tr|E9PVX6|E9PVX6_MOUSE	E9PVX6	Mki67	1587	STMLARSPQLGPV	2	8.24745	15.5868	12.4852	0.9183	0.5982
sp|Q9Z2U1|PSA5_MOUSE	Q9Z2U1	Psma5	56	VEKRITSPLMEPS	2	8.40214	10.0563	10.5604	0.259268	0.329841
tr|E9PWE8|E9PWE8_MOUSE	E9PWE8	Dpysl3	101	REPAPESPKPAGV	10	8.04696	9.58644	16.8005	0.252552	1.06199
sp|P59997|KDM2A_MOUSE	P59997	Kdm2a	422	SLKKTLSGDSSSD	1	7.95994	5.44198	16.1399	-0.548627	1.01981
tr|D3YTT6|D3YTT6_MOUSE	D3YTT6	Osbpl3	250	VLHRTYSAPAINA	1	13.7799	15.0272	12.3295	0.125009	-0.160454
sp|Q04690|NF1_MOUSE	Q04690	Nf1	2545	LLGTRKSFDHLIS	3	10.2718	10.6794	7.41562	0.0561457	-0.470049
sp|P37913|DNLI1_MOUSE	P37913	Lig1	183	DQLIVPSEPTKSP	1	8.99889	15.5261	11.9048	0.786874	0.403724
sp|Q922J3|CLIP1_MOUSE	Q922J3	Clip1	203	NLSEAGSVKKGER	2	19.2314	12.3808	9.0882	-0.635365	-1.0814
sp|Q6P1H6|ANKL2_MOUSE	Q6P1H6	Ankle2	789	DSDLLASPPAIAS	3	7.89267	9.78536	11.3483	0.310111	0.523888
sp|Q80XJ3|TTC28_MOUSE	Q80XJ3	Ttc28	2098;2102	SSKGSVSTPNSPV;SVSTPNSPVKMTL	1	23.7528	8.25151	10.9416	-1.52537	-1.11827
sp|P58468|F207A_MOUSE	P58468	Fam207a	38	EPALPQSPAGGAG	6	6.96587	10.6772	14.8923	0.616159	1.09619
sp|Q9QYG0|NDRG2_MOUSE	Q9QYG0	Ndrg2	338	SLTSAASIDGSRS	1	8.88646	8.48284	12.0987	-0.0670609	0.44517
sp|Q6PGH2|HN1L_MOUSE	Q6PGH2	Hn1l	97	TSDIFGSPVTATA	1	10.7607	10.4896	13.8582	-0.0368049	0.364974
sp|O54931-2|AKAP2_MOUSE	O54931-2	Akap2	634	EEAGSQTPGSEKP	1	7.59596	10.3055	10.3281	0.440112	0.443271
sp|Q3UHF7|ZEP2_MOUSE	Q3UHF7	Hivep2	943	ADLEHSSGESSFE	1	9.96883	11.9239	9.02214	0.258366	-0.143955
sp|P49717|MCM4_MOUSE	P49717	Mcm4	119	QRPDLGSARKGLQ	2	14.7415	12.8697	7.97403	-0.195901	-0.886498
sp|Q09XV5|CHD8_MOUSE	Q09XV5	Chd8	2043	RLTSQDYEVRVGS	1	6.97354	7.85861	15.1159	0.172382	1.1161
sp|Q3UZ39|LRRF1_MOUSE	Q3UZ39	Lrrfip1	91	RRGSGDTSISMDT	5	9.14714	12.0346	8.37235	0.395791	-0.127688
sp|P62754|RS6_MOUSE	P62754	Rps6	235;236	AKRRRLSSLRAST;KRRRLSSLRASTS	10	6.89392	6.68818	21.3427	-0.0437122	1.63035
sp|Q60949|TBCD1_MOUSE	Q60949	Tbc1d1	608	PEPAQSSPGVSQR	1	13.5759	13.6231	11.0631	0.00501345	-0.295293
sp|P97310|MCM2_MOUSE	P97310	Mcm2	21	RQRRRISDPLTSS	6	9.48842	11.2819	12.9424	0.249764	0.447864
sp|Q3UMF0-2|COBL1_MOUSE	Q3UMF0-2	Cobll1	268	KREQTASAPATPL	1	12.1377	12.065	5.21857	-0.00866806	-1.21777
sp|Q3UW53|NIBAN_MOUSE	Q3UW53	Fam129a	601	SPARRVSAILPGA	3	8.22978	10.2628	7.1615	0.318498	-0.200593
sp|Q8C1D8|IWS1_MOUSE	Q8C1D8	Iws1	667	QRRRLSSTGGQTP	1	11.9982	6.99848	9.4214	-0.777705	-0.348805
sp|Q8C0E2|VP26B_MOUSE	Q8C0E2	Vps26b	304	IVRKSMSHQAAIA	3	6.58563	8.08929	13.4502	0.296691	1.03024
sp|Q3UMF0-2|COBL1_MOUSE	Q3UMF0-2	Cobll1	1012	TLRAETSPPPVFP	2	6.59134	7.99378	6.56187	0.278308	-0.00646311
sp|Q6PDH0|PHLB1_MOUSE	Q6PDH0	Phldb1	557	GASPRQSPRAQRK	2	13.4594	11.309	8.3714	-0.251136	-0.685072
sp|Q8BRT1|CLAP2_MOUSE	Q8BRT1	Clasp2	535	SVSQGCSREASRE	1	15.9664	13.1225	8.27186	-0.282993	-0.948757
sp|Q91YR1|TWF1_MOUSE	Q91YR1	Twf1	143	YLLSQSSPAPLTA	1	4.817	6.08582	13.5772	0.337317	1.49499
sp|Q9Z0H8|CLIP2_MOUSE	Q9Z0H8	Clip2	295	IGFPSTSPAKAKK	1	11.4079	13.4655	8.59289	0.239236	-0.408815
tr|E9Q394|E9Q394_MOUSE	E9Q394	Akap13	1253	QNPSLSSPETKQL	2	8.9912	12.2631	10.4623	0.447738	0.218609
sp|Q8BRT1|CLAP2_MOUSE	Q8BRT1	Clasp2	1021	NYSDSISPFNKSA	1	5.22198	7.58439	18.823	0.538438	1.84983
sp|Q8BSY0|ASPH_MOUSE	Q8BSY0	Asph	27	SGSGSGSPSTGSS	1	8.50831	17.9979	9.83884	1.08088	0.209616
sp|P97310|MCM2_MOUSE	P97310	Mcm2	21;25	RQRRRISDPLTSS;RISDPLTSSPGRS	1	9.2486	12.5907	13.0804	0.445049	0.500101
tr|E9Q8V6|E9Q8V6_MOUSE	E9Q8V6	Dennd4a	1225	LTSRTPSIDLQRA	2	9.56739	10.0169	10.8433	0.0662361	0.180608
tr|Q9CQ73|Q9CQ73_MOUSE	Q9CQ73	Pkp2	82	NLHRTSSVPEYVY	1	16.342	12.9345	10.3049	-0.337353	-0.665253
sp|Q8C1B1|CAMP2_MOUSE	Q8C1B1	Camsap2	437	NRGIIRSVSNEGL	1	11.5587	12.5343	9.00044	0.1169	-0.360918
sp|A6X8Z5|RHG31_MOUSE	A6X8Z5	Arhgap31	1242	SPSSLGSPEEEQP	1	8.15664	12.4327	11.145	0.608091	0.450346
tr|D3YUS5|D3YUS5_MOUSE	D3YUS5	Rasal2	145	RSPRRRSISGTST	1	13.2927	12.316	8.13005	-0.110101	-0.709301
tr|G3UXW9|G3UXW9_MOUSE	G3UXW9	Gps1	509;514	SPPREGSQGELTP;GSQGELTPANSQS	1	10.15	11.4708	11.4333	0.176489	0.171764
sp|Q4VAA2|CDV3_MOUSE	Q4VAA2	Cdv3	58	LGSGARSGDGGSL	1	11.2728	14.1817	10.4001	0.331176	-0.116257
sp|Q6ZWU9|RS27_MOUSE	Q6ZWU9	Rps27	31	VQSPNSYFMDVKC	3	8.938	11.3104	6.49175	0.339625	-0.461345
sp|Q5SVQ0|KAT7_MOUSE	Q5SVQ0	Kat7	90	QQPTPVTPKKYPL	1	9.37712	12.0459	8.28472	0.361322	-0.178692
sp|Q9QZQ1-2|AFAD_MOUSE	Q9QZQ1-2	Mllt4	1704	LKTQVLSPDSLFT	1	6.14686	8.25088	10.5477	0.424698	0.779012
tr|G5E884|G5E884_MOUSE	G5E884	Pak1	229	PTENNTTPPDALT	1	11.3307	14.6595	12.7127	0.371602	0.166038
sp|O55131|SEPT7_MOUSE	O55131	2016-09-07	29	PKNLEGYVGFANL	2	8.08424	10.0161	8.28705	0.309144	0.0357465
sp|O35551|RABE1_MOUSE	O35551	Rabep1	407	GLRRAQSTDSLGT	3	8.02717	10.0502	9.20234	0.324265	0.197108
sp|Q61609|S20A1_MOUSE	Q61609	Slc20a1	271;273	EVKSSPSESPLME;KSSPSESPLMEKK	2	6.73227	11.0781	7.77109	0.71855	0.207024
tr|D3Z656|D3Z656_MOUSE	D3Z656	Synj1	1383	QPSVQISPVLTPD	2	8.60385	11.6	10.0467	0.431074	0.223669
sp|Q99MN1|SYK_MOUSE	Q99MN1	Kars	592	PESTEASPSVxxx	1	10.4509	12.4223	10.7945	0.249303	0.04667
sp|Q6P9S0|MTSSL_MOUSE	Q6P9S0	Mtss1l	419	VLTRGLSLEHQKS	1	19.2236	9.16725	9.78214	-1.06832	-0.974661
sp|Q8R550-2|SH3K1_MOUSE	Q8R550-2	Sh3kbp1	181	LRETTGSESDGGD	1	7.49511	8.52826	9.9609	0.186302	0.410326
sp|O88587|COMT_MOUSE	O88587	Comt	261	YQGPGSSPVKSxx	3	11.3242	10.5842	11.208	-0.0974973	-0.0148811
sp|P27546-2|MAP4_MOUSE	P27546-2	Map4	475	GMAKDMSPLPESE	17	7.50449	11.5161	8.32843	0.617833	0.150291
sp|P14873|MAP1B_MOUSE	P14873	Map1b	2033	TTRSPDTSAYCYE	2	10.5256	13.8458	11.1824	0.395555	0.087331
sp|Q8BI84|MIA3_MOUSE	Q8BI84	Mia3	421	AAGYTDSEDEGDD	1	9.73069	11.4598	7.99096	0.235975	-0.284174
sp|A2A690|TANC2_MOUSE	A2A690	Tanc2	169	SYGAVTSPTSTLE	1	9.24355	8.56388	9.55912	-0.110184	0.0484305
sp|Q8C0E3|TRI47_MOUSE	Q8C0E3	Trim47	591	RSGALASPTDPFQ	4	7.14692	9.20768	11.7556	0.365517	0.717953
tr|A2AIX1|A2AIX1_MOUSE	A2AIX1	Sec16a	2315	ELSRCSSLSSLSQ	1	12.9966	10.1894	12.1572	-0.351069	-0.0963213
sp|O88271|CFDP1_MOUSE	O88271	Cfdp1	203	PQALVTSPATPLP	1	7.60773	9.22853	14.4811	0.278634	0.928631
sp|P14873|MAP1B_MOUSE	P14873	Map1b	1293;1307	GEARSVSPGVTQA;VEEHCASPEEKTL	4	9.22939	15.6378	9.71011	0.760732	0.0732527
sp|Q6ZQ58|LARP1_MOUSE	Q6ZQ58	Larp1	1032	GRKRCPSQSSSRP	4	9.538	12.2022	9.36284	0.355382	-0.0267411
sp|Q6PGL7|FAM21_MOUSE	Q6PGL7	Fam21	832	TDSRPKSTGVFQD	3	4.80684	4.69612	12.0718	-0.0336179	1.32848
sp|Q3UZ39|LRRF1_MOUSE	Q3UZ39	Lrrfip1	97	TSISMDTEASIRE	4	8.71523	12.4163	7.66428	0.510629	-0.18539
sp|Q02053|UBA1_MOUSE	Q02053	Uba1	13	SKKRRVSGPDPKP	1	9.66342	10.6368	17.8943	0.138461	0.888896
sp|Q8CBY1|SMAG1_MOUSE	Q8CBY1	Samd4a	423;424	AYSSPSTTPEVRC;YSSPSTTPEVRCR	1	8.97823	9.98986	9.76735	0.154034	0.121536
sp|Q9ET54|PALLD_MOUSE	Q9ET54	Palld	901	RTARIASDEEIQG	16	5.90002	4.67063	24.0888	-0.337104	2.02957
sp|Q7TPV4|MBB1A_MOUSE	Q7TPV4	Mybbp1a	1277	SQVNGATPVSPIE	1	6.44663	9.24262	9.11377	0.519757	0.499504
sp|Q8R1Q8|DC1L1_MOUSE	Q8R1Q8	Dync1li1	512	PASVSPTTPTSPT	1	6.7221	7.86953	11.1735	0.227365	0.733101
sp|P52760|UK114_MOUSE	P52760	Hrsp12	21	PAAIGPYSQAVQV	1	6.45315	7.24394	6.77299	0.166772	0.0697897
sp|Q9Z2V5|HDAC6_MOUSE	Q9Z2V5	Hdac6	1148	GEDMPHSHxxxxx	1	10.2246	11.1542	10.5485	0.125534	0.0449841
sp|Q5SX79|SHRM1_MOUSE	Q5SX79	Shroom1	188	AHVRSASSSQELG	1	5.9502	6.84406	10.6318	0.201915	0.83737
tr|Q6P1B9|Q6P1B9_MOUSE	Q6P1B9	Bin1	265	PEKGNKSPSPPPD	6	8.78379	9.29815	10.243	0.0821002	0.221728
sp|Q7TSI1|PKHM1_MOUSE	Q7TSI1	Plekhm1	491	GPRKSCSLGALDK	1	10.8822	11.7372	8.48061	0.109128	-0.359727
sp|O35098|DPYL4_MOUSE	O35098	Dpysl4	570	GRSNITSLSxxxx	3	10.6229	11.2541	11.5762	0.0832681	0.12398
sp|Q8VH51|RBM39_MOUSE	Q8VH51	Rbm39	97	FRGRYRSPYSGPK	1	10.211	14.6165	6.16202	0.517485	-0.728642
sp|Q99L48|NMD3_MOUSE	Q99L48	Nmd3	468;470	ATIPVESDTDDEG;IPVESDTDDEGAP	2	9.16335	12.8278	9.34414	0.485332	0.0281869
sp|Q9JKB3|YBOX3_MOUSE	Q9JKB3	Ybx3	52	AALLAGSPGGDAA	2	11.0893	16.6569	9.03533	0.586944	-0.295523
sp|Q2VPU4|MLXIP_MOUSE	Q2VPU4	Mlxip	698	QSPSPQSPQNNCS	1	9.30893	11.1092	12.996	0.255069	0.481385
sp|Q8BY87-2|UBP47_MOUSE	Q8BY87-2	Usp47	891	DFENIESPLNERG	2	7.66525	11.1175	10.9175	0.536432	0.510241
sp|O70480|VAMP4_MOUSE	O70480	Vamp4	17	DDDVTGSVKSERR	1	18.537	13.7335	8.91199	-0.432702	-1.05659
tr|A2AD03|A2AD03_MOUSE	A2AD03	Chm	661	GDSEEPSExxxxx	1	8.92935	11.3112	9.08265	0.341129	0.024558
sp|Q8R1Q8|DC1L1_MOUSE	Q8R1Q8	Dync1li1	510	RKPASVSPTTPTS	5	8.05678	11.8621	10.1701	0.558083	0.33606
tr|G3X9J0|G3X9J0_MOUSE	G3X9J0	Sipa1l3	1538	SLQRTLSDESLCS	3	7.98332	11.3363	8.02148	0.505887	0.00687961
tr|Q923F1|Q923F1_MOUSE	Q923F1	Clns1a	100	ESKEPLSDEDEED	3	9.86937	11.869	10.2937	0.26617	0.0607253
sp|Q80XU3|NUCKS_MOUSE	Q80XU3	Nucks1	79	SHSAEDSEDEKDD	9	12.1891	6.4112	8.90734	-0.926925	-0.452523
sp|Q7TMY8|HUWE1_MOUSE	Q7TMY8	Huwe1	2362	LERDGGSGNSTII	1	8.79196	14.472	9.63361	0.719007	0.131892
tr|E9Q616|E9Q616_MOUSE	E9Q616	Ahnak	5325	PSFNVASPESDFG	2	8.15406	12.8524	8.23253	0.656443	0.0138177
sp|Q6P2L6|NSD3_MOUSE	Q6P2L6	Whsc1l1	457	SQRRHTSLEEEEP	1	8.42345	8.7619	15.5808	0.0568324	0.887291
sp|Q01320|TOP2A_MOUSE	Q01320	Top2a	1211	CADVLPSPRGKRV	6	9.40546	15.1291	7.07191	0.68576	-0.411399
sp|P14873|MAP1B_MOUSE	P14873	Map1b	1781	SPKSDISPLTPRE	2	8.46123	13.319	9.07146	0.654545	0.100467
sp|P48678|LMNA_MOUSE	P48678	Lmna	653	YLLGNSSPRSQSS	1	8.04573	15.9255	8.13323	0.985041	0.0156055
sp|O54940|BNIP2_MOUSE	O54940	Bnip2	114	EVIRKGSITEYTA	4	9.06296	10.9867	9.17561	0.277704	0.0178228
sp|Q8C052|MAP1S_MOUSE	Q8C052	Map1s	684	KPPPPASPGSSDS	4	8.13553	9.60944	11.7906	0.240216	0.535328
sp|Q69Z38|PEAK1_MOUSE	Q69Z38	Peak1	1050	EVAGELSPRDPRT	1	7.3927	7.78804	11.832	0.0751602	0.67852
sp|P19426|NELFE_MOUSE	P19426	Nelfe	115	PFQRSMSADEDLQ	3	10.077	12.0365	11.573	0.256355	0.199702
sp|P14873|MAP1B_MOUSE	P14873	Map1b	1251;1260	RLSPAKSPSLSPS;LSPSPPSPIEKTP	2	8.38992	10.2689	12.0569	0.291547	0.523128
sp|Q7TN75-2|PEG10_MOUSE	Q7TN75-2	Peg10	372	NSPPGNSPAPLxx	2	11.1869	8.29057	16.8902	-0.432272	0.594368
sp|Q9QZQ1-2|AFAD_MOUSE	Q9QZQ1-2	Mllt4	1157;1167	NRADHRSSPNVAN;VANQPPSPGGKGP	1	7.55338	8.59375	8.19738	0.186165	0.11804
sp|Q8BJU0|SGTA_MOUSE	Q8BJU0	Sgta	303;305;307	RSQVVRSRTPSAS;QVVRSRTPSASHE;VRSRTPSASHEEQ	1	7.19758	8.47435	12.6249	0.235591	0.810684
sp|Q01320|TOP2A_MOUSE	Q01320	Top2a	1388	KDSVPASPGVPAA	2	8.06529	13.6807	8.62233	0.762344	0.0963504
sp|Q6PDH0|PHLB1_MOUSE	Q6PDH0	Phldb1	522	RRTRSPSPTLGES	8	10.7491	12.0555	8.84602	0.165473	-0.281113
sp|Q6PDH0|PHLB1_MOUSE	Q6PDH0	Phldb1	522;524	RRTRSPSPTLGES;TRSPSPTLGESLA	6	10.0479	12.3018	9.06828	0.291983	-0.147989
sp|Q640N2|AR13B_MOUSE	Q640N2	Arl13b	355	KLRMKRSHRVEPV	1	14.107	16.7587	8.04421	0.248499	-0.810392
sp|Q3UMT1|PP12C_MOUSE	Q3UMT1	Ppp1r12c	431	GLQKTGSTGALGP	2	26.1535	12.5499	8.73075	-1.05933	-1.58283
sp|Q3UZ39|LRRF1_MOUSE	Q3UZ39	Lrrfip1	92	RGSGDTSISMDTE	1	8.0672	11.3843	7.89274	0.49691	-0.0315418
sp|Q8R1Q8|DC1L1_MOUSE	Q8R1Q8	Dync1li1	421	SNVASVSPIPAGS	1	11.6369	14.7293	10.9991	0.339986	-0.0813194
sp|Q99LI2|CLCC1_MOUSE	Q99LI2	Clcc1	433	FHSGNKSPEVLRA	1	3.99067	7.27781	17.8627	0.866874	2.16225
sp|Q4VA53|PDS5B_MOUSE	Q4VA53	Pds5b	1162;1166	SNASSSSNPSSPG;SSSNPSSPGRIKG	1	9.74926	10.0797	8.17056	0.0480912	-0.254858
sp|Q7TPV4|MBB1A_MOUSE	Q7TPV4	Mybbp1a	1303	KEVIRKSPHPQSA	3	7.24739	11.7072	6.22371	0.691858	-0.219688
sp|Q6ZQ58|LARP1_MOUSE	Q6ZQ58	Larp1	746	IARSLPTTVPESP	1	9.1442	12.7176	9.4735	0.475901	0.0510403
sp|Q6GYP7|RGPA1_MOUSE	Q6GYP7	Ralgapa1	772	TRVRHFSQSEDTG	2	8.92309	11.7314	10.3601	0.394761	0.215426
sp|Q6NZE7|F122B_MOUSE	Q6NZE7	Fam122b	115;119	IDFTPVSPAPSPT;PVSPAPSPTRGFG	2	9.62324	12.0361	9.61959	0.322772	-0.000547732
sp|Q9JLV1|BAG3_MOUSE	Q9JLV1	Bag3	382;390	IPCPSPSPAPSAV;APSAVPSPPKNVA	2	9.15337	10.9601	10.3983	0.259881	0.183977
sp|Q8BFU3|RN214_MOUSE	Q8BFU3	Rnf214	36	SLPDGLSPKDSAQ	2	9.55037	11.8031	11.4054	0.305541	0.256085
tr|Q91V89|Q91V89_MOUSE	Q91V89	Ppp2r5d	565	VLLRRKSELPQDV	3	12.0019	10.6627	10.3202	-0.170688	-0.217789
sp|Q8BGD9|IF4B_MOUSE	Q8BGD9	Eif4b	498	PARSQSSDTEQPS	3	10.4672	10.1037	11.0611	-0.0509927	0.0796273
sp|O35711|LIPB2_MOUSE	O35711	Ppfibp2	518	KIRRTQSGNFNTD	2	14.5844	10.5647	8.5654	-0.465178	-0.767834
sp|O54931-2|AKAP2_MOUSE	O54931-2	Akap2	740	RKQRTLSMIEEEI	3	11.4198	10.2907	9.15645	-0.150189	-0.318672
sp|Q7TPV4|MBB1A_MOUSE	Q7TPV4	Mybbp1a	1323	LSLVSRSPSLLQS	5	12.177	13.8799	6.50612	0.188833	-0.90429
tr|Q6ZPL5|Q6ZPL5_MOUSE	Q6ZPL5	BC034090	795	FPHRALSVEDVGA	2	16.0533	16.7797	10.3381	0.0638423	-0.634901
sp|Q8C0D4|RHG12_MOUSE	Q8C0D4	Arhgap12	101	SMHLQRSTENVNK	1	12.7036	12.3311	10.7881	-0.0429306	-0.235791
sp|Q9Z1X4|ILF3_MOUSE	Q9Z1X4	Ilf3	382	EDGEEKSPSKKKK	1	10.8514	11.0222	9.11044	0.0225254	-0.252293
sp|Q78WZ7|RPA43_MOUSE	Q78WZ7	Twistnb	318	KKKRKHSEEANFE	1	4.82589	6.15683	12.6903	0.351393	1.39486
sp|Q6PDH0|PHLB1_MOUSE	Q6PDH0	Phldb1	520	RGRRTRSPSPTLG	6	10.782	12.0225	9.25975	0.157112	-0.21958
sp|Q9QYR6|MAP1A_MOUSE	Q9QYR6	Map1a	1159;1162	QEATPRSPCTPKE;TPRSPCTPKEQQL	1	5.50091	6.26323	13.4506	0.187235	1.28993
sp|Q6A065|CE170_MOUSE	Q6A065	Cep170	355	TEEDSKSIKSDVP	1	8.68484	12.3945	4.58675	0.513126	-0.921027
sp|P17751|TPIS_MOUSE	P17751	Tpi1	130	AFTGEISPGMIKD	1	8.72743	12.143	8.85049	0.476496	0.0202002
tr|M0QWZ1|M0QWZ1_MOUSE	M0QWZ1	Fam193a	1422	VTPEPPSPSQLLQ	1	6.80559	8.62666	16.082	0.342081	1.24065
sp|Q9DB52|F122A_MOUSE	Q9DB52	Fam122a	140;144	IDFIPVSPAPSPT;PVSPAPSPTRGIG	4	13.1372	14.2708	12.6728	0.119405	-0.0519323
sp|Q811L6|MAST4_MOUSE	Q811L6	Mast4	1382	PLARTPSPTPQPT	1	6.78867	11.4183	6.64966	0.750147	-0.0298493
sp|Q5NCQ5|DPH1_MOUSE	Q5NCQ5	Dph1	418	QGSRGGSPAPACE	1	11.0635	15.6504	9.9325	0.500397	-0.155574
sp|Q78ZA7|NP1L4_MOUSE	Q78ZA7	Nap1l4	125	AESAWHSENEEED	2	8.75736	11.962	14.5125	0.449896	0.728725
sp|B2RX14|TUT4_MOUSE	B2RX14	Zcchc11	176	LQKTPRSPLEPEN	1	8.24823	9.94849	14.5867	0.270393	0.822492
sp|Q9DB90|SMG9_MOUSE	Q9DB90	Smg9	53	RERRDGSEDPSTN	2	13.1579	11.8342	7.49205	-0.15297	-0.812501
sp|A2RSJ4|UH1BL_MOUSE	A2RSJ4	Uhrf1bp1l	777	EYYSTESEPLTNG	1	9.99852	12.3663	8.98611	0.306625	-0.154017
sp|Q7TN29|SMAP2_MOUSE	Q7TN29	Smap2	219	LLASVPSPSSVSR	1	12.6134	9.80191	11.3538	-0.363824	-0.151786
sp|O54988-2|SLK_MOUSE	O54988-2	Slk	340	PANKRASSDLSIA	1	9.82459	15.3162	8.45711	0.64059	-0.216231
sp|Q9R210|TFEB_MOUSE	Q9R210	Tfeb	466	ASSRRSSFSMEEG	1	8.23602	9.1167	12.6064	0.146564	0.614141
sp|Q9WUD1|CHIP_MOUSE	Q9WUD1	Stub1	24	GGSPDKSPSAQEL	2	10.5331	12.5029	11.8215	0.247331	0.166474
sp|P27546-2|MAP4_MOUSE	P27546-2	Map4	254	TTDVVHSPSTDTT	3	8.20503	11.5605	10.3011	0.49462	0.32822
tr|E9Q616|E9Q616_MOUSE	E9Q616	Ahnak	5623	SGVSLASKKSRLS	1	11.7349	12.1791	5.38319	0.0536054	-1.12427
sp|Q8BKI2|TNR6B_MOUSE	Q8BKI2	Tnrc6b	422	NSLNLSSPNPMEN	1	4.82873	6.84307	13.7232	0.503	1.5069
sp|Q9QWY8|ASAP1_MOUSE	Q9QWY8	Asap1	854;858	GHKRTLSDPPSPL;TLSDPPSPLPHGP	1	5.29915	6.8667	11.4272	0.373857	1.10864
sp|P59672|ANS1A_MOUSE	P59672	Anks1a	640	KLSRSLSKSDSDL	2	9.94536	10.8317	13.631	0.12317	0.454799
sp|Q56A10|ZN608_MOUSE	Q56A10	Znf608	626;635	QTKAPGSPGAGNP;AGNPPGTPKGKRE	1	7.96307	14.5118	9.80777	0.865834	0.300601
sp|Q9EP97|SENP3_MOUSE	Q9EP97	Senp3	163	HPKNHLSPQEGGA	4	10.7627	17.6994	10.582	0.717658	-0.0244352
sp|Q8C6B2|RTKN_MOUSE	Q8C6B2	Rtkn	106	KTGRRPSDSVQPA	3	5.6196	6.82598	13.258	0.280567	1.23832
sp|Q9QY06|MYO9B_MOUSE	Q9QY06	Myo9b	1264	AQDKPESPSGSTQ	2	9.74664	10.8061	11.0928	0.148873	0.186645
sp|P26618|PGFRA_MOUSE	P26618	Pdgfra	768	YDRPASYKKKSML	1	2.22075	5.05617	8.45181	1.187	1.92821
sp|Q8BGD9|IF4B_MOUSE	Q8BGD9	Eif4b	445	RRESEKSLENETL	1	7.84544	8.26655	6.87783	0.0754314	-0.189901
tr|Q6P1B9|Q6P1B9_MOUSE	Q6P1B9	Bin1	265;267	PEKGNKSPSPPPD;KGNKSPSPPPDGS	9	8.89139	9.66504	10.1781	0.120367	0.194986
sp|Q9Z1T6|FYV1_MOUSE	Q9Z1T6	Pikfyve	307	ARNRSASITNLSL	1	11.0302	11.2845	8.10696	0.0328867	-0.444228
sp|P81122|IRS2_MOUSE	P81122	Irs2	556	RPYRRVSGDGAQD	3	10.3806	11.083	11.6179	0.0944518	0.162457
sp|Q8K0C9|GMDS_MOUSE	Q8K0C9	Gmds	323	VTVDLKYYRPTEV	1	8.86195	9.4892	10.1061	0.0986621	0.189525
sp|Q62048|PEA15_MOUSE	Q62048	Pea15	116	DIIRQPSEEEIIK	26	9.61916	10.2651	7.86483	0.0937623	-0.290494
sp|Q9DB52|F122A_MOUSE	Q9DB52	Fam122a	140	IDFIPVSPAPSPT	10	13.0005	14.5555	12.7153	0.162993	-0.032009
sp|P52293|IMA1_MOUSE	P52293	Kpna2	62	FPDDATSPLQENR	3	8.11641	14.4909	10.1201	0.836237	0.318304
sp|O70551|SRPK1_MOUSE	O70551	Srpk1	450	IRADTPSGDEQEP	4	8.12577	11.9744	10.6197	0.559381	0.386161
sp|A6X8Z5|RHG31_MOUSE	A6X8Z5	Arhgap31	1413	YQPQRRSVILDGR	2	16.4295	12.6454	4.87558	-0.377678	-1.75265
sp|Q3UZ39|LRRF1_MOUSE	Q3UZ39	Lrrfip1	94	SGDTSISMDTEAS	1	7.79285	11.3584	9.43196	0.543533	0.275406
tr|E9Q616|E9Q616_MOUSE	E9Q616	Ahnak	147	EGDLGETQSRTIT	1	2.86852	5.42133	13.9392	0.918339	2.28077
sp|Q7TPV4|MBB1A_MOUSE	Q7TPV4	Mybbp1a	8	AEMKSPTKAEPAT	1	5.96758	10.7773	7.54954	0.852783	0.339243
sp|Q80TV8|CLAP1_MOUSE	Q80TV8	Clasp1	600	SLQRSRSDIDVNA	2	12.8707	10.6804	9.55818	-0.269121	-0.429277
tr|Q0VAW6|Q0VAW6_MOUSE	Q0VAW6	8030462N17Rik	145	KSRRSRSESETST	4	12.3296	9.95422	12.3916	-0.308744	0.007242
sp|Q3UB74|TBRG1_MOUSE	Q3UB74	Tbrg1	405	CSPIQSSDxxxxx	2	11.6304	12.5513	11.4419	0.109938	-0.0235801
sp|Q922Y1|UBXN1_MOUSE	Q922Y1	Ubxn1	200	PGPVPSSPSQEPP	1	9.30346	10.0486	16.0038	0.111155	0.782579
sp|P59808|SASH1_MOUSE	P59808	Sash1	400	SHGRTCSFGGFDL	3	10.5212	8.79797	7.18095	-0.25805	-0.551046
sp|Q8R1A4|DOCK7_MOUSE	Q8R1A4	Dock7	1422;1428	QLERSPSGSAFGS;SGSAFGSQENLRW	2	14.7922	16.9254	8.75781	0.194358	-0.756192
sp|Q99NH0|ANR17_MOUSE	Q99NH0	Ankrd17	1692	CTKSGPSPLSSPN	3	8.69291	12.1593	10.413	0.484154	0.260477
sp|P14873|MAP1B_MOUSE	P14873	Map1b	1877	PENAAGSPDEEDY	7	9.19441	13.3758	11.1367	0.540798	0.276489
sp|O08715|AKAP1_MOUSE	O08715	Akap1	109	SSGNLPSVADTRS	1	5.33774	10.8767	9.88185	1.02694	0.888551
sp|Q8BHL3|TB10B_MOUSE	Q8BHL3	Tbc1d10b	664	AVGGAPSPPPPVR	1	15.3794	10.5787	8.71426	-0.539835	-0.819548
sp|A2AWA9|RBGP1_MOUSE	A2AWA9	Rabgap1	42	PSTNNGSDDEKTG	5	14.6557	6.96509	10.1172	-1.07325	-0.534657
tr|D3YUS5|D3YUS5_MOUSE	D3YUS5	Rasal2	115	CLRRTVSVPSEGQ	1	11.4435	12.45	11.2836	0.121613	-0.0202993
sp|A2AN08|UBR4_MOUSE	A2AN08	Ubr4	2716	HVTLPSSPRSNTP	1	9.67744	11.6043	10.2969	0.26196	0.0895114
tr|E9Q9Q2|E9Q9Q2_MOUSE	E9Q9Q2	R3hdm1	381	AVTKASSFSGISV	1	12.4722	13.3404	8.9933	0.0970794	-0.471799
sp|Q8BX02|KANK2_MOUSE	Q8BX02	Kank2	362	AQSLEPYGTGLKA	1	10.0273	9.33347	7.70863	-0.10344	-0.37938
sp|Q8BXQ8|FA53C_MOUSE	Q8BXQ8	Fam53c	232;234	PPQRRFSLSPSLG;QRRFSLSPSLGPQ	4	11.0012	10.4267	11.9786	-0.0773783	0.122789
sp|Q61699|HS105_MOUSE	Q61699	Hsph1	558	TSQSPPSPELTSE	3	8.35266	11.9581	10.7023	0.517679	0.357611
sp|Q60875|ARHG2_MOUSE	Q60875	Arhgef2	885	LDPRRRSLPAGDA	7	13.8026	14.6479	10.073	0.0857496	-0.454451
sp|Q76N33|STALP_MOUSE	Q76N33	Stambpl1	242	SNFANYSPPVNRA	7	11.7375	12.3303	10.3328	0.0710744	-0.183899
sp|Q62245|SOS1_MOUSE	Q62245	Sos1	1120	FHSRSASVSSISL	1	6.04031	5.9325	19.4394	-0.0259817	1.68629
sp|Q8CI95|OSB11_MOUSE	Q8CI95	Osbpl11	194	ISQRRPSQNAMSF	3	11.4833	11.818	9.03906	0.0414474	-0.34529
sp|Q8R5A3|AB1IP_MOUSE	Q8R5A3	Apbb1ip	507	QGLGNHSPGATRE	3	12.3389	7.09541	10.1091	-0.798261	-0.287559
sp|O88487|DC1I2_MOUSE	O88487	Dync1i2	81	IVPPPMSPSSKSV	1	5.92617	8.71241	13.9802	0.555973	1.23821
sp|Q7TSJ2|MAP6_MOUSE	Q7TSJ2	Map6	687	APAKAQSPLLPEP	1	7.57342	10.1045	9.66579	0.415976	0.351942
tr|E9PZP8|E9PZP8_MOUSE	E9PZP8	Herc1	1514	IKSRSESDLSQPE	1	8.33895	11.1014	9.50228	0.4128	0.188409
sp|Q8BJ05|ZC3HE_MOUSE	Q8BJ05	Zc3h14	620	VYHHPISPCKAFP	4	10.3902	14.4322	10.8105	0.474065	0.057211
sp|Q9DCJ5|NDUA8_MOUSE	Q9DCJ5	Ndufa8	142	PLPENPYHSRARP	3	8.85393	7.19496	9.07836	-0.299331	0.0361131
sp|P51954|NEK1_MOUSE	P51954	Nek1	953	VQAVHCSPEEPIP	1	9.0098	17.2875	12.5315	0.940162	0.475997
sp|Q9DBS5|KLC4_MOUSE	Q9DBS5	Klc4	590	SMKRAASLNYLNQ	2	12.7845	9.85342	9.13964	-0.375697	-0.484184
tr|Q9ER67|Q9ER67_MOUSE	Q9ER67	Maged2	191	GEEDGNSDQSQAS	3	10.3314	11.7611	17.4985	0.186996	0.760202
sp|Q8K4L3|SVIL_MOUSE	Q8K4L3	Svil	510	VLARSLSDYTGPP	1	14.2622	8.87582	11.0754	-0.684249	-0.364844
sp|Q9JJA9|GRASP_MOUSE	Q9JJA9	Grasp	93	WKNFTQSPEQQRK	3	10.6213	9.96559	9.45106	-0.0919381	-0.168417
tr|Q6P1B9|Q6P1B9_MOUSE	Q6P1B9	Bin1	265;273	PEKGNKSPSPPPD;SPPPDGSPAATPE	1	8.74928	10.0726	13.0359	0.203195	0.575254
sp|O70310|NMT1_MOUSE	O70310	Nmt1	69	KKKEKGSDMESTQ	2	10.6935	9.22512	11.4587	-0.213092	0.0997147
sp|Q9JLV1|BAG3_MOUSE	Q9JLV1	Bag3	390	APSAVPSPPKNVA	5	8.66494	9.90315	9.39296	0.192697	0.11639
sp|P49452|CENPC_MOUSE	P49452	Cenpc	154	GQKRVASVSRSPV	1	9.38408	14.3794	9.95475	0.615719	0.0851702
sp|Q7TQH0|ATX2L_MOUSE	Q7TQH0	Atxn2l	109	GKGPPQSPVFEGV	12	7.22712	10.1431	10.1619	0.489001	0.491682
sp|Q8JZQ9|EIF3B_MOUSE	Q8JZQ9	Eif3b	90	SAERSPSQEPSAP	1	8.9386	12.1024	9.40338	0.437177	0.0731315
sp|Q3UD01|A7L3B_MOUSE	Q3UD01	Atxn7l3b	92	QTELQRSPPEFQx	3	10.3115	10.3418	11.8116	0.0042322	0.195955
sp|P42227|STAT3_MOUSE	P42227	Stat3	727	TIDLPMSPRTLDS	17	7.64418	8.23938	15.4792	0.108174	1.0179
sp|Q8K4J6|MKL1_MOUSE	Q8K4J6	Mkl1	351	TPSRSLSTSSSPS	1	9.35054	9.72429	11.7487	0.0565433	0.329383
sp|P33174|KIF4_MOUSE	P33174	Kif4	870;883	AKCAIKYLVGELV;SSKILVSKLESSL	1	12.1701	12.8907	9.34493	0.0829824	-0.381091
sp|P14115|RL27A_MOUSE	P14115	Rpl27a	68	HLKRNQSFCPTVN	3	19.4534	17.2588	13.8689	-0.172687	-0.488163
sp|O88796|RPP30_MOUSE	O88796	Rpp30	251	VKKPRPSEADDES	3	3.86019	6.22522	13.3667	0.689453	1.7919
sp|Q8R1F6|HID1_MOUSE	Q8R1F6	Hid1	593	PLSRTGSQEGTSM	1	10.4246	12.014	13.5163	0.204728	0.374705
sp|Q9JJA9|GRASP_MOUSE	Q9JJA9	Grasp	384	IPGLNRSLEEEES	4	9.36257	13.816	7.65165	0.561358	-0.291135
sp|Q3U9G9|LBR_MOUSE	Q3U9G9	Lbr	103	GSRRSVSASHEGD	3	13.5244	8.65598	11.313	-0.643794	-0.257578
sp|Q6A065|CE170_MOUSE	Q6A065	Cep170	485	QATSASSEKDNDD	1	10.078	12.8425	9.84171	0.349713	-0.0342319
sp|Q8BGD9|IF4B_MOUSE	Q8BGD9	Eif4b	425	RTGSESSQTGASA	1	9.85906	6.71146	12.709	-0.554823	0.366326
sp|Q8BTI8|SRRM2_MOUSE	Q8BTI8	Srrm2	865	RTPSRQSCSGSSP	1	21.2484	5.47246	9.76939	-1.95709	-1.12102
sp|Q9DB52|F122A_MOUSE	Q9DB52	Fam122a	73	GLLLPASPVRMHS	1	12.6058	12.1302	14.7573	-0.055484	0.227343
sp|Q8BGT0|OSTM1_MOUSE	Q8BGT0	Ostm1	326;329	LPKRLKSSTSFAN;RLKSSTSFANIQE	1	3.8329	6.6387	8.20011	0.792465	1.09721
tr|A6P3E4|A6P3E4_MOUSE	A6P3E4	Mapk8	377	VIRGQPSPLAQVQ	2	9.90998	10.9955	9.9321	0.149963	0.00321574
sp|P70429|EVL_MOUSE	P70429	Evl	329	PWERSNSVEKPVS	1	14.978	15.692	12.3121	0.0671845	-0.282765
sp|Q8C0J2|A16L1_MOUSE	Q8C0J2	Atg16l1	287	NIFGRRSVSSIPV	1	8.10169	10.5987	8.81216	0.387598	0.121273
sp|O08553|DPYL2_MOUSE	O08553	Dpysl2	570	GRANITSLGxxxx	1	11.7178	11.5464	12.3374	-0.0212559	0.0743407
sp|Q3UMF0-2|COBL1_MOUSE	Q3UMF0-2	Cobll1	1234	GLSQSMSIDAQDS	3	12.5406	14.4071	8.00838	0.200177	-0.647026
sp|Q3UHJ0|AAK1_MOUSE	Q3UHJ0	Aak1	672;676	SKSATTTPSGSPR;TTTPSGSPRTSQQ	1	12.1603	15.1148	10.7293	0.313785	-0.180631
sp|P97386|DNLI3_MOUSE	P97386	Lig3	211	TTGQVTSPVKGAS	3	8.31247	12.8329	8.01537	0.626497	-0.0525083
sp|P52734|FGD1_MOUSE	P52734	Fgd1	82	VLPCGPSPQHHRA	1	9.43998	9.40223	12.3033	-0.00578014	0.382192
sp|Q8R550-2|SH3K1_MOUSE	Q8R550-2	Sh3kbp1	183	ETTGSESDGGDSS	2	9.4092	10.8494	9.83497	0.205477	0.0638486
sp|Q62418|DBNL_MOUSE	Q62418	Dbnl	291	QPGKLRSPFLQKQ	1	7.74296	6.73303	16.1196	-0.201629	1.05786
sp|O88522|NEMO_MOUSE	O88522	Ikbkg	380	LSNQRRSPPEEPP	6	9.13528	11.4791	10.4523	0.329489	0.194299
sp|Q91XC8|DAP1_MOUSE	Q91XC8	Dap	51	QEWESTSPPKPTV	1	9.55165	5.50898	13.107	-0.793964	0.456513
sp|P14873|MAP1B_MOUSE	P14873	Map1b	614	SSKEEQSPVKAEV	5	11.2069	14.4464	12.3374	0.366321	0.138642
sp|Q8CJ19|MICA3_MOUSE	Q8CJ19	Mical3	1404	PLLTPKSPSDKEL	1	7.1085	7.99677	13.3202	0.169873	0.906
sp|Q80U16|FA65B_MOUSE	Q80U16	Fam65b	582	LVKRLTSAEGPVT	1	9.10998	13.7454	7.24206	0.593427	-0.331048
sp|P27546-2|MAP4_MOUSE	P27546-2	Map4	506;517	NNVTPLSEEEVTS;TSVKDMSPSAETE	1	8.77082	10.7035	9.33192	0.287293	0.0894627
sp|B2RQC6|PYR1_MOUSE	B2RQC6	Cad	1859	PRIHRASDPGLPA	9	10.2343	10.9463	11.5678	0.0970197	0.176696
sp|Q9DBR7|MYPT1_MOUSE	Q9DBR7	Ppp1r12a	446	LRKTGSYGALAEI	1	17.0746	9.09583	10.3343	-0.908575	-0.724418
sp|Q9ES28|ARHG7_MOUSE	Q9ES28	Arhgef7	673	KPERKPSDEEFAV	6	6.98161	8.39975	13.8824	0.266787	0.991621
sp|Q9Z2B9|KS6A4_MOUSE	Q9Z2B9	Rps6ka4	687	SSPPLRTPDVLES	1	10.6124	12.823	13.1879	0.272981	0.313467
sp|Q7TPV4|MBB1A_MOUSE	Q7TPV4	Mybbp1a	1280	NGATPVSPIEPES	9	5.76867	8.21967	8.49802	0.510842	0.558888
sp|Q9QXL1|KI21B_MOUSE	Q9QXL1	Kif21b	1246	PPSSPPTRPRNDR	1	11.748	12.0818	11.9095	0.0404171	0.0196977
sp|Q921C5|BICD2_MOUSE	Q921C5	Bicd2	819	AKPASPSLxxxxx	3	10.0342	10.2871	11.0966	0.0359017	0.145186
sp|Q14B71|CDCA2_MOUSE	Q14B71	Cdca2	758	QGSLQGSPVSTDS	1	8.20618	12.5903	9.53839	0.617529	0.217035
sp|P39447|ZO1_MOUSE	P39447	Tjp1	617	KRNLRKSREDLSA	3	12.8073	11.4719	7.61088	-0.158855	-0.75083
sp|Q6ZQK5|ACAP2_MOUSE	Q6ZQK5	Acap2	381;384	DKKSSPSTGSLDS;SSPSTGSLDSGNE	2	9.55945	8.31623	8.16975	-0.200998	-0.226637
sp|B2RY04|DOCK5_MOUSE	B2RY04	Dock5	1845	LPVRRDSKAPPPP	1	10.6826	8.77868	7.67101	-0.283187	-0.477773
sp|P13864|DNMT1_MOUSE	P13864	Dnmt1	138	PRGPRRSKSDSDT	1	8.58971	10.6006	14.596	0.303471	0.764889
tr|G3X9J0|G3X9J0_MOUSE	G3X9J0	Sipa1l3	1358	DRRREVSPAPVVA	9	9.76626	13.109	8.62246	0.424676	-0.179706
sp|Q60875|ARHG2_MOUSE	Q60875	Arhgef2	959	RLSPPHSPRDFTR	2	8.78175	12.4694	15.2246	0.505812	0.79382
tr|E9PWE8|E9PWE8_MOUSE	E9PWE8	Dpysl3	632	GTPAGSTRGSPTR	2	11.0776	10.757	13.1124	-0.042375	0.243289
sp|A2AHC3|CAMP1_MOUSE	A2AHC3	Camsap1	1133	PSTHPRSPSDPGG	2	8.31959	10.8619	10.0008	0.384689	0.265533
sp|Q9Z0H8|CLIP2_MOUSE	Q9Z0H8	Clip2	203;208	VKTGNESGSNLSD;ESGSNLSDSGSVK	3	16.2856	10.7624	10.8871	-0.597601	-0.580986
sp|Q8BLK9|KS6C1_MOUSE	Q8BLK9	Rps6kc1	599	EFFRIDSKDSTSE	1	7.12156	8.95663	8.87034	0.330762	0.316796
sp|Q99LG0|UBP16_MOUSE	Q99LG0	Usp16	531	TPDVQESPEDLGV	2	9.79741	13.6552	11.4612	0.478975	0.226283
sp|Q8BGD9|IF4B_MOUSE	Q8BGD9	Eif4b	495	SNPPARSQSSDTE	2	9.15083	10.4382	11.8522	0.189895	0.373181
tr|E9PWT1|E9PWT1_MOUSE	E9PWT1	Trrap	2075	VFGRSQSLPGADS	1	5.73421	5.26688	11.1801	-0.122646	0.963265
sp|Q9CQI6|COTL1_MOUSE	Q9CQI6	Cotl1	141	ANYDAQSExxxxx	7	14.7453	7.75029	11.9226	-0.927936	-0.306563
sp|Q61337|BAD_MOUSE	Q61337	Bad	155	RELRRMSDEFEGS	11	9.48759	8.68775	11.1951	-0.127059	0.238751
sp|Q61584-3|FXR1_MOUSE	Q61584-3	Fxr1	398	REKGYATDESTVS	4	13.35	11.7984	10.5267	-0.178244	-0.34279
sp|Q6NXN1|SZRD1_MOUSE	Q6NXN1	Szrd1	39	ESRKSKSPPKVPI	1	8.52862	10.5654	9.6861	0.308966	0.183604
sp|Q0VGY8|TANC1_MOUSE	Q0VGY8	Tanc1	204	KTAASKSPCETIS	2	7.84457	9.72008	8.72823	0.309274	0.153996
sp|Q9DBS9|OSBL3_MOUSE	Q9DBS9	Osbpl3	405	ALVHQLSNESRLS	1	11.1677	15.0482	9.06936	0.43025	-0.300266
sp|P14873|MAP1B_MOUSE	P14873	Map1b	1815	AHQASSSPPIDAA	1	9.87971	13.1081	13.6453	0.407921	0.465865
sp|Q61165|SL9A1_MOUSE	Q61165	Slc9a1	801	RIQRCLSDPGPHP	1	7.92345	8.40074	10.2226	0.0843871	0.367562
sp|P58871|TB182_MOUSE	P58871	Tnks1bp1	1375	KSSGSLSPGLETE	3	7.43756	7.6528	12.4934	0.041159	0.748268
sp|Q6P5H2|NEST_MOUSE	Q6P5H2	Nes	1565	YLKSPASPKWEQA	4	4.04987	5.83644	7.69099	0.527213	0.925294
sp|Q5SXY1|CYTSB_MOUSE	Q5SXY1	Specc1	37	GMKSSKSSTSLAF	1	13.4117	10.403	8.98665	-0.366492	-0.577634
sp|P70671|IRF3_MOUSE	P70671	Irf3	123	FVHLGASPDTNGK	1	8.76216	9.79999	11.7387	0.161493	0.421908
sp|P58871|TB182_MOUSE	P58871	Tnks1bp1	980	SLSSGFSPEEAQQ	1	8.65456	10.8563	10.4095	0.327	0.266369
sp|Q6NVE8|WDR44_MOUSE	Q6NVE8	Wdr44	50	NQAGNESPVQELR	7	11.8888	12.8286	12.0656	0.109766	0.0212995
sp|Q8VDR9|DOCK6_MOUSE	Q8VDR9	Dock6	878	YLARSKSISSSNP	1	13.7406	14.4138	9.98483	0.0690014	-0.460639
sp|Q8BLH7|HIRP3_MOUSE	Q8BLH7	Hirip3	231;234	ANCQEESEESGEE;QEESEESGEESPA	4	8.41071	14.9019	8.82334	0.825195	0.0690975
sp|P28867|KPCD_MOUSE	P28867	Prkcd	311	TESVGIYQGFEKK	2	11.326	11.1526	6.72378	-0.022259	-0.752297
sp|O08919|NUMBL_MOUSE	O08919	Numbl	324	PFKRQLSLRLNEL	1	17.1397	10.6825	11.8312	-0.682096	-0.534748
tr|Q0VAW6|Q0VAW6_MOUSE	Q0VAW6	8030462N17Rik	66	MELRRDSSESQLA	2	9.49185	13.0138	10.9494	0.455278	0.206094
sp|Q62136|PTN21_MOUSE	Q62136	Ptpn21	777	KRAKDISPVHLVV	3	9.09208	12.4152	10.5872	0.449428	0.219638
sp|Q9Z2B9|KS6A4_MOUSE	Q9Z2B9	Rps6ka4	347	VYSPAGSPPPGDP	6	8.86708	10.8351	15.2163	0.289181	0.779088
tr|E9Q616|E9Q616_MOUSE	E9Q616	Ahnak	5090	MNLKGPSLKGDLG	1	12.3749	11.3596	6.37583	-0.123505	-0.956729
sp|Q4VA53|PDS5B_MOUSE	Q4VA53	Pds5b	1368	VESTQSTPQKGRG	1	8.30204	16.3862	7.32318	0.980945	-0.180996
sp|P51125|ICAL_MOUSE	P51125	Cast	303;324	TQPLPDSPKPMGT;SDFTCSSPTGKQS	1	7.69906	8.73294	17.6582	0.181786	1.19759
sp|Q9D1F4|AKTS1_MOUSE	Q9D1F4	Akt1s1	213	ENGPPSSPDLDRI	3	9.27788	11.2747	10.0642	0.281227	0.117367
sp|Q7TSC1|PRC2A_MOUSE	Q7TSC1	Prrc2a	381	KGTSPGSELPPPK	1	8.00431	10.8746	8.73445	0.442118	0.125939
sp|Q9DCL8|IPP2_MOUSE	Q9DCL8	Ppp1r2	23	NKTSAASPPVVPS	3	11.3554	11.4791	11.7533	0.0156305	0.0496852
sp|P27546-2|MAP4_MOUSE	P27546-2	Map4	517;519	TSVKDMSPSAETE;VKDMSPSAETEAP	1	8.88043	12.4658	8.24655	0.48927	-0.106838
sp|O88271|CFDP1_MOUSE	O88271	Cfdp1	206	LVTSPATPLPAGS	1	8.53608	8.93114	14.0986	0.0652706	0.723912
sp|Q62093|SRSF2_MOUSE	Q62093	Srsf2	26	NLTYRTSPDTLRR	1	11.0694	9.75693	8.91873	-0.182083	-0.311673
sp|P27546-2|MAP4_MOUSE	P27546-2	Map4	846	SSVKRNTTPTGAA	1	11.1969	12.5407	10.9459	0.163522	-0.032713
sp|P52734|FGD1_MOUSE	P52734	Fgd1	364	PMERQESVELTVQ	2	8.97917	11.484	10.5642	0.354972	0.234534
sp|Q80U35|ARHGH_MOUSE	Q80U35	Arhgef17	994	PALQAPSLEDVTK	1	23.3111	20.896	15.7325	-0.157791	-0.567273
sp|Q8R1F1|NIBL1_MOUSE	Q8R1F1	Fam129b	653	SPASPDSVTELRG	1	6.03126	7.66458	14.479	0.345748	1.26343
sp|Q7TT28|REXO1_MOUSE	Q7TT28	Rexo1	487	VERKARSLDEGAP	2	7.5911	9.60765	12.2228	0.339875	0.687193
sp|Q9QYR6|MAP1A_MOUSE	Q9QYR6	Map1a	1606	ALGLEESPEEEGK	2	8.93146	11.9544	8.9678	0.420576	0.00585741
sp|Q7TQH0|ATX2L_MOUSE	Q7TQH0	Atxn2l	597	TSDPMGSPVSSKT	7	8.38661	11.0867	10.4155	0.402666	0.312572
sp|Q9ERU9|RBP2_MOUSE	Q9ERU9	Ranbp2	2348	TPKAVVSPPKFVF	1	8.29064	12.7306	8.53393	0.618742	0.0417268
sp|Q9DBJ1|PGAM1_MOUSE	Q9DBJ1	Pgam1	118	VKIWRRSYDVPPP	7	11.0986	10.9221	11.705	-0.0231257	0.0767534
sp|Q62245|SOS1_MOUSE	Q62245	Sos1	1196	ISDPPESPPLLPP	1	8.70269	9.20374	9.59796	0.0807596	0.141267
sp|Q9CZ44|NSF1C_MOUSE	Q9CZ44	Nsfl1c	114	GPPRKKSPNELVD	14	9.38155	11.7536	11.1818	0.325198	0.253257
sp|P14873|MAP1B_MOUSE	P14873	Map1b	1508	DVSQFGSFKEDTK	1	7.84963	9.97262	16.1951	0.345348	1.04486
tr|E9PYF4|E9PYF4_MOUSE	E9PYF4	Lmo7	699	WKNRRKSYTSDLQ	2	10.1158	6.63349	4.94513	-0.608773	-1.03253
sp|P40694|SMBP2_MOUSE	P40694	Ighmbp2	797;800	VAPQPSSPPSPAQ;QPSSPPSPAQAEP	2	7.81385	12.038	9.33426	0.623485	0.256503
sp|Q9QYG0|NDRG2_MOUSE	Q9QYG0	Ndrg2	330;338	RLSRSRTASLTSA;SLTSAASIDGSRS	1	10.4511	10.9746	10.4223	0.0705166	-0.00397991
tr|E9Q5C9|E9Q5C9_MOUSE	E9Q5C9	Nolc1	394	PVSTTKSPKPAVT	1	9.36717	12.2363	8.43112	0.385487	-0.15189
sp|Q6ZQ58|LARP1_MOUSE	Q6ZQ58	Larp1	302	ETSSVKSDGAGGA	2	11.3263	16.5956	9.72986	0.551123	-0.21919
sp|Q6A065|CE170_MOUSE	Q6A065	Cep170	1155	GSLSARSDSEATI	4	18.7584	14.0616	6.67813	-0.415782	-1.49002
sp|Q0KL02|TRIO_MOUSE	Q0KL02	Trio	2481	EAFPPSSPLQKGG	1	7.96764	9.06931	11.6048	0.18684	0.542497
sp|A2A7S8-2|K1522_MOUSE	A2A7S8-2	Kiaa1522	1009	PVARKPSVGVPPP	4	12.7296	13.1544	9.79565	0.0473675	-0.377968
sp|Q9JLM8|DCLK1_MOUSE	Q9JLM8	Dclk1	754	TVRSPNSPFxxxx	4	4.06643	4.24784	9.28266	0.0629666	1.19078
sp|Q5SSI6|UTP18_MOUSE	Q5SSI6	Utp18	114;115	RGQLHGSSDESEV;GQLHGSSDESEVE	8	8.1726	11.0064	8.51976	0.42947	0.0600174
sp|P59808|SASH1_MOUSE	P59808	Sash1	1011	KKASPASPVSPSD	1	5.84738	7.90496	7.88134	0.434968	0.430651
sp|Q8BWW4|LARP4_MOUSE	Q8BWW4	Larp4	69	EYEVMYSPSCETT	1	7.0234	8.5788	11.5384	0.288606	0.716196
sp|Q3UHC7|DAB2P_MOUSE	Q3UHC7	Dab2ip	995	QGPSPVSPNALDR	2	5.29471	5.67305	15.9751	0.0995722	1.59321
sp|P62754|RS6_MOUSE	P62754	Rps6	240	LSSLRASTSKSES	1	12.5015	10.3805	15.3548	-0.268219	0.296592
sp|Q62136|PTN21_MOUSE	Q62136	Ptpn21	637	HLQKRNSIEIAGL	11	11.492	12.0007	11.4643	0.0624832	-0.00347619
sp|Q7TSC1|PRC2A_MOUSE	Q7TSC1	Prrc2a	1217	LISGPLSPMSRAG	3	7.59577	8.95875	10.4465	0.238101	0.459757
sp|Q8BTI8|SRRM2_MOUSE	Q8BTI8	Srrm2	865;867;870	RTPSRQSCSGSSP;PSRQSCSGSSPRV;QSCSGSSPRVKSS	1	19.6308	6.53173	9.18712	-1.58758	-1.09543
sp|Q9Z2H5|E41L1_MOUSE	Q9Z2H5	Epb41l1	541;544	ERRLPSSPASPSP;LPSSPASPSPKGT	1	4.82226	4.22608	11.7057	-0.190392	1.27942
tr|E9PU87|E9PU87_MOUSE	E9PU87	Sik3	551	PLGRRASDGGANI	9	9.21989	9.70416	8.71187	0.0738547	-0.0817664
sp|P98078|DAB2_MOUSE	P98078	Dab2	727	VLLGTKSADNSLE	2	7.42798	6.6472	7.19658	-0.160224	-0.0456595
sp|Q9R0L6|PCM1_MOUSE	Q9R0L6	Pcm1	786;802	SGPTKKYLPAITS;VNENDSSTSKCVI	1	9.99153	11.641	10.8457	0.220442	0.118341
sp|Q9ESN9|JIP3_MOUSE	Q9ESN9	Mapk8ip3	586	LFSSSSSPPPAKR	2	13.0563	13.7275	17.7401	0.0723241	0.442273
sp|Q80TH2|LAP2_MOUSE	Q80TH2	Erbb2ip	1077	TIQRQSSVSSTAS	1	20.4207	12.3129	13.3951	-0.729866	-0.608329
sp|P14873|MAP1B_MOUSE	P14873	Map1b	1251;1255;1260	RLSPAKSPSLSPS;AKSPSLSPSPPSP;LSPSPPSPIEKTP	1	10.3177	11.4537	11.386	0.150691	0.142144
sp|Q6DFV3|RHG21_MOUSE	Q6DFV3	Arhgap21	435	LQVRRRSTSHDRV	1	12.5286	10.514	7.93029	-0.252913	-0.659777
sp|Q7TPV4|MBB1A_MOUSE	Q7TPV4	Mybbp1a	6	xMAEMKSPTKAEP	1	4.99684	10.9734	8.12255	1.13492	0.700917
sp|Q8CFH6|SIK2_MOUSE	Q8CFH6	Sik2	587	REGRRASDTSLTQ	4	16.8386	10.9122	9.78655	-0.625825	-0.782898
sp|Q3TLH4|PRC2C_MOUSE	Q3TLH4	Prrc2c	853	QKFLSRSLEDVKP	3	10.6978	12.7995	8.78161	0.258781	-0.284754
sp|P33174|KIF4_MOUSE	P33174	Kif4	1224	SFFSGCSPIQEES	5	9.61707	12.9941	10.352	0.434183	0.106236
sp|P35383|P2RY2_MOUSE	P35383	P2ry2	327;329	KPPTEPTPSPQAR;PTEPTPSPQARRK	2	8.5651	12.8325	8.88918	0.583263	0.0535803
sp|Q80U78|PUM1_MOUSE	Q80U78	Pum1	710	SGSRRDSLTGSSD	1	10.7877	12.0666	9.016	0.161626	-0.258832
sp|Q9JLV1|BAG3_MOUSE	Q9JLV1	Bag3	360	KPVSQKSPPPAEK	1	8.68419	10.588	10.1403	0.285972	0.223632
sp|P68369|TBA1A_MOUSE	P68369	Tuba1a	48	IGGGDDSFNTFFS	2	13.7046	13.6459	14.0423	-0.00618697	0.0351194
sp|Q6ZPJ0|TEX2_MOUSE	Q6ZPJ0	Tex2	261	TGGDSKTAPSSPL	1	5.8341	8.51985	10.9169	0.546317	0.903981
sp|Q6ZQ58|LARP1_MOUSE	Q6ZQ58	Larp1	743	PSTIARSLPTTVP	3	8.73024	12.6451	8.82136	0.534485	0.0149792
sp|O54692|ZW10_MOUSE	O54692	Zw10	438	ALPDLPSPDADHK	3	9.21065	13.9846	10.5103	0.602465	0.190423
sp|Q7TPH6|MYCB2_MOUSE	Q7TPH6	Mycbp2	2905	PRERSKSDSYTLD	2	6.99958	8.01088	10.3992	0.194691	0.571125
sp|Q91X84|CRTC3_MOUSE	Q91X84	Crtc3	329	GLQSSRSNPSIQA	2	13.783	10.7127	11.4196	-0.363564	-0.271379
sp|Q925H1|TRPS1_MOUSE	Q925H1	Trps1	892	LRRRRGSGVFCAN	3	9.87408	9.49841	6.67989	-0.0559604	-0.563822
sp|Q3V3Q7|PACS2_MOUSE	Q3V3Q7	Pacs2	319	SHREPPSPADVPE	1	8.77643	10.0399	12.747	0.19404	0.538452
sp|Q8K3X4|I2BPL_MOUSE	Q8K3X4	Irf2bpl	636	ASARRNSSSPVSP	4	10.5807	11.1223	10.8964	0.0720209	0.0424182
sp|O55098|STK10_MOUSE	O55098	Stk10	437	DQDENPSPAASKS	1	7.87993	10.1468	8.06363	0.364774	0.0332457
sp|Q5SNZ0|GRDN_MOUSE	Q5SNZ0	Ccdc88a	1704	IQLKSSSQENLLD	1	8.94061	8.10303	9.09063	-0.141911	0.0240065
sp|P08113|ENPL_MOUSE	P08113	Hsp90b1	306	KEEKEESDDEAAV	4	9.53016	10.6181	7.61883	0.15596	-0.322931
sp|Q4VAC9|PKHG3_MOUSE	Q4VAC9	Plekhg3	502	GMKHAGSAGALLD	2	9.99584	10.3645	9.84971	0.0522525	-0.0212463
sp|Q99P72|RTN4_MOUSE	Q99P72	Rtn4	489	IITEKTSPKTSNP	1	7.90083	11.6915	8.45005	0.565378	0.0969554
tr|Q3U2G2|Q3U2G2_MOUSE	Q3U2G2	Hspa4	76	FHGRAFSDPFVEA	4	8.26441	9.72926	8.57868	0.235418	0.0538434
sp|Q69Z38|PEAK1_MOUSE	Q69Z38	Peak1	390	TESNFESPPGNNE	2	8.47903	9.67994	8.47707	0.191098	-0.000333479
sp|Q6EDY6|LR16A_MOUSE	Q6EDY6	Lrrc16a	1335	QEASRRSWGPAQE	3	10.43	10.0319	14.0371	-0.0561458	0.4285
sp|Q9JLV1|BAG3_MOUSE	Q9JLV1	Bag3	560	LEAKAATPPNPSN	2	9.63622	10.4218	9.81597	0.113062	0.0266633
sp|Q8K1N2-2|PHLB2_MOUSE	Q8K1N2-2	Phldb2	380;383	VARRNFSCGSMEL;RNFSCGSMELDDS	4	8.96122	9.79341	17.5986	0.128117	0.973693
sp|Q8K1N4|SPAS2_MOUSE	Q8K1N4	Spats2	123	EEQPASSEKGSIN	1	11.1163	10.678	7.32457	-0.0580387	-0.601865
sp|Q9Z0H8|CLIP2_MOUSE	Q9Z0H8	Clip2	208	ESGSNLSDSGSVK	1	10.4277	9.44261	9.36175	-0.143165	-0.155573
sp|Q3UHU5|MTCL1_MOUSE	Q3UHU5	Mtcl1	768	GPVGGESDSEDMF	4	9.93854	14.1326	10.2175	0.507917	0.0399388
tr|Q8BK35|Q8BK35_MOUSE	Q8BK35	Gltscr2	329	DGTTEISPTGAAG	1	5.37365	9.77393	7.58092	0.863036	0.49647
sp|Q6NZM9|HDAC4_MOUSE	Q6NZM9	Hdac4	629	PLSRAQSSPASAT	1	7.50861	8.09098	8.00467	0.107768	0.0922961
sp|P14873|MAP1B_MOUSE	P14873	Map1b	1422	LGRRSESPFEGKN	6	14.2271	11.736	11.9517	-0.277694	-0.251427
sp|P42128|FOXK1_MOUSE	P42128	Foxk1	402	GPLSSRSAPASPT	2	15.8228	17.1871	5.86268	0.11932	-1.43237
sp|Q8CI95|OSB11_MOUSE	Q8CI95	Osbpl11	177	PPLKSRSFSLASS	1	11.0333	12.8734	9.94928	0.222534	-0.149199
tr|E9Q616|E9Q616_MOUSE	E9Q616	Ahnak	178	KDIDITSPEFMIK	11	5.1825	7.67406	12.7561	0.566341	1.29946
sp|Q9QXL1|KI21B_MOUSE	Q9QXL1	Kif21b	1242;1243	MGFTPPSSPPTRP;GFTPPSSPPTRPR	1	12.4349	13.4254	12.2259	0.110575	-0.0244522
sp|P59759|MKL2_MOUSE	P59759	Mkl2	66	IMPPLKSPAAFHE	1	6.67152	8.23601	13.0612	0.303929	0.969202
sp|P35550|FBRL_MOUSE	P35550	Fbl	130	YGEKRVSISEGDD	1	8.56202	9.91945	7.31526	0.212309	-0.227043
sp|Q6A037|N4BP1_MOUSE	Q6A037	N4bp1	299	HTKKQFSLENVPE	1	12.4115	15.3783	12.0184	0.30922	-0.0464279
sp|Q02053|UBA1_MOUSE	Q02053	Uba1	835	LKATLPSPDKLPG	1	10.3921	10.3859	14.137	-0.000862196	0.443996
sp|Q3TRM4|PLPL6_MOUSE	Q3TRM4	Pnpla6	338	PLRLFPSPGLPTR	1	4.05851	8.77266	6.64561	1.11207	0.711452
tr|Q3U2G2|Q3U2G2_MOUSE	Q3U2G2	Hspa4	540	QQQQPQTPAENKA	1	6.22889	8.65069	11.9977	0.47384	0.945707
sp|P27546-2|MAP4_MOUSE	P27546-2	Map4	785	TVSKATSPSTLVS	2	10.6438	12.4278	9.98219	0.223561	-0.0925839
sp|Q8R550-2|SH3K1_MOUSE	Q8R550-2	Sh3kbp1	511	DIFDSPSPEEDKE	1	5.95918	8.79445	8.33774	0.56148	0.484542
sp|Q9DCM0|ETHE1_MOUSE	Q9DCM0	Ethe1	14	VAGRRLSQQSASG	3	10.3309	10.3144	10.6639	-0.00230776	0.0457682
sp|P10711|TCEA1_MOUSE	P10711	Tcea1	100	AISSQNSPEAREE	15	8.57337	11.0669	10.279	0.368319	0.261766
sp|P27546-2|MAP4_MOUSE	P27546-2	Map4	617	LPIDAPSPLENLE	6	8.83098	11.6587	9.26897	0.400758	0.0698351
tr|E9QN52|E9QN52_MOUSE	E9QN52	Lrrfip2	107	PLSGNSSRRGSGD	1	13.9648	10.925	7.8427	-0.354155	-0.832368
tr|E9PVX6|E9PVX6_MOUSE	E9PVX6	Mki67	3021	KRENPVTPDQNSR	1	9.61663	14.2328	9.02505	0.565617	-0.0915975
sp|Q8BX65|MDFIC_MOUSE	Q8BX65	Mdfic	141	KIQSSLSVNNDIS	1	15.0891	14.3948	10.3826	-0.0679548	-0.539341
sp|O88543|CSN3_MOUSE	O88543	Cops3	410	VQKSMGSQEDDSG	1	10.7867	10.6469	12.0393	-0.0188191	0.158501
sp|Q8BMK4|CKAP4_MOUSE	Q8BMK4	Ckap4	26	DKGAHPSGGADDV	1	12.2242	8.426	9.13579	-0.536824	-0.420142
sp|P07901|HS90A_MOUSE	P07901	Hsp90aa1	263	EIEDVGSDEEEEE	9	8.85837	10.8794	9.63908	0.296484	0.121853
sp|P27546-2|MAP4_MOUSE	P27546-2	Map4	847	SVKRNTTPTGAAP	4	11.6013	13.9895	9.90075	0.270051	-0.228682
sp|P14873|MAP1B_MOUSE	P14873	Map1b	1373	NERASLSPMDEPV	2	9.30886	11.9086	11.4763	0.355332	0.301986
sp|Q61699|HS105_MOUSE	Q61699	Hsph1	810	PKPKIESPKLERT	4	9.75036	11.2598	10.9598	0.20765	0.168694
sp|Q8R5A3|AB1IP_MOUSE	Q8R5A3	Apbb1ip	537	SSDTCGSPALPSK	3	13.1097	10.0389	10.0429	-0.38504	-0.384466
sp|Q9QWY8|ASAP1_MOUSE	Q9QWY8	Asap1	1045	SHTGDLSPNVQSR	5	7.81297	8.56537	8.88477	0.132645	0.185464
sp|Q9QXM1|JMY_MOUSE	Q9QXM1	Jmy	130;134	AGRGPESPLRSPA;PESPLRSPARAKA	1	14.3868	12.5533	10.7392	-0.196679	-0.421862
sp|Q80X50-2|UBP2L_MOUSE	Q80X50-2	Ubap2l	636	TRRYPSSISSSPQ	1	14.4507	15.521	8.776	0.103077	-0.719505
sp|Q8C4M7|CENPU_MOUSE	Q8C4M7	Cenpu	182;186	RRTRLHSAQLSPV;LHSAQLSPVDETP	1	7.48901	10.0114	12.0727	0.418794	0.688907
sp|Q99P72|RTN4_MOUSE	Q99P72	Rtn4	105	APERQPSWERSPA	6	9.3637	10.8748	11.747	0.215837	0.327145
sp|Q6A0A2|LAR4B_MOUSE	Q6A0A2	Larp4b	570	SKERNLSTDASTN	2	6.99138	8.22632	12.7401	0.23467	0.865728
sp|Q9EPC1|PARVA_MOUSE	Q9EPC1	Parva	28	SRKKDDSFLGKLG	1	20.8248	9.01591	8.06817	-1.20776	-1.36799
tr|F8WHT3|F8WHT3_MOUSE	F8WHT3	Prrc2b	1480	PLKVKRSPDEALP	1	8.54159	10.3028	10.9604	0.270465	0.359719
sp|O55098|STK10_MOUSE	O55098	Stk10	950	AEPRPTTPSKASN	1	6.67667	8.27698	11.0128	0.309975	0.721973
sp|Q04887|SOX9_MOUSE	Q04887	Sox9	199	TEQTHISPNAIFK	2	7.24171	7.0247	7.57212	-0.0438945	0.0643658
sp|Q62136|PTN21_MOUSE	Q62136	Ptpn21	590	HLYISSSNPDLIT	2	13.0937	13.2645	10.9471	0.0186976	-0.258324
sp|Q6ZPJ3|UBE2O_MOUSE	Q6ZPJ3	Ube2o	833	EQLLTGSPTSPTV	2	9.1823	12.8099	13.3772	0.480326	0.542852
sp|Q9DBC7|KAP0_MOUSE	Q9DBC7	Prkar1a	77;83	TGIRTDSREDEIS;SREDEISPPPPNP	6	6.26658	8.31865	8.97141	0.408672	0.517656
sp|Q6PAM1|TXLNA_MOUSE	Q6PAM1	Txlna	515	KEQGVESPGAQPA	2	8.55767	10.4004	11.0382	0.281355	0.367219
sp|Q9QYR6|MAP1A_MOUSE	Q9QYR6	Map1a	1783	TGQRVPSAPGQES	1	8.05992	8.65499	8.92911	0.102766	0.14775
sp|A2AJI0|MA7D1_MOUSE	A2AJI0	Map7d1	454	SIRPRLSTGSELS	1	9.50426	8.44696	10.986	-0.170142	0.209021
sp|Q8C3W1|CA198_MOUSE	Q8C3W1		176	QSSRSSSLDALGP	1	12.3666	17.4564	12.318	0.497302	-0.00568264
sp|P05480|SRC_MOUSE	P05480	Src	74	SSDTVTSPQRAGP	1	9.83453	14.3053	10.8958	0.540618	0.147838
sp|Q8C0D4|RHG12_MOUSE	Q8C0D4	Arhgap12	213	IQQDSESGDELSS	3	9.22547	11.3799	9.52922	0.302791	0.0467359
sp|Q9WUD1|CHIP_MOUSE	Q9WUD1	Stub1	20	GTGGGGSPDKSPS	4	9.76483	11.5701	10.7864	0.244741	0.143547
sp|Q9EP71|RAI14_MOUSE	Q9EP71	Rai14	293	DVSSPRSITSTPL	1	5.56894	6.68957	12.9393	0.264512	1.21629
tr|D3YUS5|D3YUS5_MOUSE	D3YUS5	Rasal2	118	RTVSVPSEGQFPE	1	12.2823	11.356	8.98713	-0.113137	-0.450654
sp|Q9JHE7|TSSC4_MOUSE	Q9JHE7	Tssc4	316	GSERGPSVxxxxx	2	9.52955	12.8076	11.4234	0.426515	0.261517
sp|Q8BKX6|SMG1_MOUSE	Q8BKX6	Smg1	3567	QKNLATSADTPPS	3	8.52303	10.6101	11.385	0.315999	0.417695
sp|P62754|RS6_MOUSE	P62754	Rps6	244	RASTSKSESSQKx	3	7.97723	7.66743	17.5238	-0.0571436	1.13535
sp|Q61097|KSR1_MOUSE	Q61097	Ksr1	518	EPEAGKSEAEDDE	1	9.5565	9.52566	9.71102	-0.0046641	0.023141
tr|G3UWX1|G3UWX1_MOUSE	G3UWX1	Rfc1	357	PKKTKVSPTKRES	1	10.2083	14.8371	11.1168	0.539467	0.123001
sp|Q8CJ12|GPR64_MOUSE	Q8CJ12	Gpr64	1002	RTSKRGSLHFIEQ	1	14.1864	8.28702	9.50651	-0.775582	-0.57752
tr|B7ZNY3|B7ZNY3_MOUSE	B7ZNY3	Pard3	849	KTRKSKSMDLGSS	5	11.7545	11.6284	11.096	-0.0155511	-0.0831702
sp|Q00612|G6PD1_MOUSE	Q00612	G6pdx	401	QPNEAVYTKMMTK	2	9.6836	8.82954	9.36943	-0.133205	-0.0475819
sp|Q7TNF9|F117A_MOUSE	Q7TNF9	Fam117a	67	GGGRAASVPCSVA	2	10.4036	11.4492	9.37978	0.138163	-0.149459
sp|Q8BGZ4|CDC23_MOUSE	Q8BGZ4	Cdc23	596	LNLSSVTPxxxxx	2	9.57317	9.55521	13.8132	-0.00270981	0.528977
sp|Q9Z0U1|ZO2_MOUSE	Q9Z0U1	Tjp2	186	QEDYGRSRERSRG	1	11.3008	12.2915	11.3903	0.121238	0.0113879
sp|O54916|REPS1_MOUSE	O54916	Reps1	708	VRRRLKSEDELRP	2	6.28859	7.74015	10.3111	0.299625	0.713391
sp|P51125|ICAL_MOUSE	P51125	Cast	165	EKALSRSNEQMVS	3	11.2399	10.8132	11.0704	-0.0558324	-0.0219229
sp|P14873|MAP1B_MOUSE	P14873	Map1b	1255;1260	AKSPSLSPSPPSP;LSPSPPSPIEKTP	1	8.46152	9.61391	14.4481	0.184207	0.771894
sp|Q9D1R2|KTI12_MOUSE	Q9D1R2	Kti12	157	EEQRATSPVANGG	1	9.69346	12.2134	10.7333	0.333385	0.147015
sp|Q9JM13|RABX5_MOUSE	Q9JM13	Rabgef1	135	RQTSIETDRVTKE	2	9.81149	9.82827	12.8393	0.00246507	0.38802
sp|Q58A65|JIP4_MOUSE	Q58A65	Spag9	732;733	QRSASQSSLDKLD;RSASQSSLDKLDQ	1	7.15098	9.62663	9.10101	0.42889	0.347887
sp|Q8BWW4|LARP4_MOUSE	Q8BWW4	Larp4	717	QYVPPRSPKxxxx	4	8.8573	10.0226	10.0645	0.17832	0.184338
sp|Q6PDL0|DC1L2_MOUSE	Q6PDL0	Dync1li2	194	EEGCQGSPQRRGP	11	9.2879	11.4019	10.3429	0.295856	0.155211
sp|Q8BXQ8|FA53C_MOUSE	Q8BXQ8	Fam53c	122	RHCRSLSVPVDLS	1	13.3046	10.7399	11.4119	-0.308937	-0.221378
sp|Q9EQW7|KI13A_MOUSE	Q9EQW7	Kif13a	1633	LPKGTPSPQSIPE	3	9.61738	11.9414	11.1307	0.312259	0.210832
sp|Q8BGT6|MILK1_MOUSE	Q8BGT6	Micall1	314	SALTPPTPRPRSS	1	7.28302	8.84522	14.4996	0.280361	0.993406
sp|P47930|FOSL2_MOUSE	P47930	Fosl2	120	RRDEQLSPEEEEK	5	9.73192	11.4483	11.2209	0.23434	0.205387
sp|Q8K4L3|SVIL_MOUSE	Q8K4L3	Svil	220	FSERSISFPEVPR	1	14.9564	8.57384	8.02892	-0.802748	-0.897484
sp|Q6NXN1|SZRD1_MOUSE	Q6NXN1	Szrd1	37;39	QKESRKSKSPPKV;ESRKSKSPPKVPI	1	9.17991	12.8728	11.1213	0.48777	0.276773
sp|Q61160|FADD_MOUSE	Q61160	Fadd	191	SKSENMSPVLRDS	1	7.84707	9.38339	10.1367	0.257954	0.369363
sp|P97366|EVI5_MOUSE	P97366	Evi5	689	QLNRSDSNQYIRE	2	10.3638	13.0452	13.3383	0.331971	0.364024
sp|P14873|MAP1B_MOUSE	P14873	Map1b	561	KSVRKESKEETPE	1	11.1769	7.2669	9.34743	-0.621109	-0.257879
sp|Q8BFU3|RN214_MOUSE	Q8BFU3	Rnf214	48	QKQKNLSPPSVSS	1	9.9189	11.6135	12.2629	0.227555	0.306045
sp|P14733|LMNB1_MOUSE	P14733	Lmnb1	21;24	RASAPATPLSPTR;APATPLSPTRLSR	1	5.26378	7.54967	12.8399	0.520315	1.28646
sp|Q6GQX2|NCK5L_MOUSE	Q6GQX2	Nckap5l	1284	GGSRTPSTSDMGE	1	8.86726	7.02615	12.3739	-0.335755	0.480742
sp|Q6NZE7|F122B_MOUSE	Q6NZE7	Fam122b	115	IDFTPVSPAPSPT	10	9.76439	12.3776	10.0039	0.342129	0.0349556
sp|Q8BRT1|CLAP2_MOUSE	Q8BRT1	Clasp2	469	PGSRSGSPGRVLT	2	12.6249	11.7705	11.9837	-0.101092	-0.0752003
sp|Q3ULZ2|FHDC1_MOUSE	Q3ULZ2	Fhdc1	681	TQFDLQSPKSLEE	2	7.85265	9.84132	16.7718	0.325673	1.09478
sp|Q9QXL1|KI21B_MOUSE	Q9QXL1	Kif21b	1239	STDMGFTPPSSPP	2	11.3366	10.6641	12.2368	-0.0882244	0.11024
sp|Q8K3I9|GLCI1_MOUSE	Q8K3I9	Glcci1	26	RRSTAGSPPAAAG	1	11.2593	10.9355	12.6107	-0.0420905	0.163534
sp|Q6PDH0|PHLB1_MOUSE	Q6PDH0	Phldb1	524	TRSPSPTLGESLA	1	11.7773	10.5321	8.33666	-0.161212	-0.498462
sp|Q3UMF0-2|COBL1_MOUSE	Q3UMF0-2	Cobll1	1183	TLKRQSSLTFQSS	1	9.40916	10.094	7.42347	0.101364	-0.341973
sp|Q9Z2B9|KS6A4_MOUSE	Q9Z2B9	Rps6ka4	745	AASRRGSPVPASS	1	11.6836	13.5763	10.3447	0.216603	-0.175588
sp|Q7TPE5|S7A6O_MOUSE	Q7TPE5	Slc7a6os	156	TDCRKTSDPDVIL	2	7.45386	9.40053	8.52744	0.334754	0.194126
sp|B1AVH7|TBD2A_MOUSE	B1AVH7	Tbc1d2	914	PPEGCVSEDEGEG	6	9.79005	12.853	10.0908	0.392715	0.0436511
sp|Q62407|SPEG_MOUSE	Q62407	Speg	2115	MARAASSEAAPHH	1	11.7566	11.4709	8.88409	-0.0354867	-0.404171
sp|P26040|EZRI_MOUSE	P26040	Ezr	270	APDFVFYAPRLRI	1	8.79	9.28174	10.467	0.0785322	0.251912
sp|Q6PDH0|PHLB1_MOUSE	Q6PDH0	Phldb1	325	GHERPPSPGLRGL	2	10.6784	10.4139	9.49921	-0.036195	-0.16882
sp|Q9JJZ4|UB2J1_MOUSE	Q9JJZ4	Ube2j1	184	ELARQISFKAEVN	4	7.54275	8.85675	11.5229	0.231687	0.611348
sp|P35569|IRS1_MOUSE	P35569	Irs1	325;343	FRVRASSDGEGTM;VDGSPVSPSTNRT	2	7.14108	8.01703	11.9475	0.166925	0.742498
sp|P26041|MOES_MOUSE	P26041	Msn	576	RIDEFESMxxxxx	4	10.2895	10.4869	10.0638	0.0274143	-0.0320002
tr|G5E8L8|G5E8L8_MOUSE	G5E8L8	Map3k2	164	PNRDRSSPPPGYI	5	10.1136	11.038	11.2256	0.126185	0.150505
sp|Q69ZX6|MOR2A_MOUSE	Q69ZX6	Morc2a	737;741	TSGRKRSLAVSDE;KRSLAVSDEEEAE	3	4.70786	5.91687	12.5751	0.329764	1.41743
sp|P62960|YBOX1_MOUSE	P62960	Ybx1	207	ARRPQYSNPPVQG	1	9.20016	9.18098	11.7293	-0.00300979	0.350389
sp|Q6A039|TBC12_MOUSE	Q6A039	Tbc1d12	205	EVSRRQSAGDLLP	2	15.3411	11.7649	7.55299	-0.382908	-1.02228
sp|O08784|TCOF_MOUSE	O08784	Tcof1	1191	SQKRKLSGDLEAG	10	6.79992	8.44178	8.71414	0.312029	0.357839
tr|F8VQC9|F8VQC9_MOUSE	F8VQC9	Slc4a7	263	ILASPQSAPGNLD	5	8.24273	9.6771	11.0167	0.231453	0.418496
sp|Q05860|FMN1_MOUSE	Q05860	Fmn1	842	ISLTQLSPSKDSK	2	7.12438	7.56665	9.43119	0.0868899	0.404676
tr|F7DBB3|F7DBB3_MOUSE	F7DBB3	Ahnak2	1454	AAESRDTTQRSPV	1	5.729	6.96399	18.0853	0.281633	1.65846
tr|E9Q616|E9Q616_MOUSE	E9Q616	Ahnak	136	IKPRLRSEDGVEG	22	3.61247	5.04226	13.6697	0.481087	1.91993
sp|Q8BKX1|BAIP2_MOUSE	Q8BKX1	Baiap2	326	AQPKSLSPPQSQS	3	11.7059	8.41538	10.8627	-0.476133	-0.10785
sp|Q9JJG0-3|TACC2_MOUSE	Q9JJG0-3	Tacc2	396	LDNTPASPPRSPT	2	7.97136	11.7143	8.699	0.555369	0.126024
sp|Q8CCI5|RYBP_MOUSE	Q8CCI5	Rybp	227	SAVNDESFxxxxx	1	8.94603	11.1803	9.91856	0.321645	0.148883
sp|Q7TNF9|F117A_MOUSE	Q7TNF9	Fam117a	29	GLRRGCSPPAPAG	1	9.76115	10.7534	10.0562	0.139666	0.0429568
sp|P42859|HD_MOUSE	P42859	Htt	1853	SLNPQKSGEEEDS	1	8.84108	10.043	10.7583	0.18389	0.283158
sp|Q99PG2|OGFR_MOUSE	Q99PG2	Ogfr	613	DSDTTGTSMSESE	1	9.94446	11.957	9.55272	0.265893	-0.0579814
tr|E9Q4K7|E9Q4K7_MOUSE	E9Q4K7	Kif13b	1794	GTGRRRSSGLQPQ	7	7.53467	6.45449	6.51578	-0.223239	-0.209606
sp|Q6ZQK5|ACAP2_MOUSE	Q6ZQK5	Acap2	387	STGSLDSGNESKE	1	10.282	9.15018	8.36963	-0.168254	-0.296891
sp|Q8R550-2|SH3K1_MOUSE	Q8R550-2	Sh3kbp1	230	IKLRPRSIEVEND	24	9.07779	11.4421	9.37645	0.333936	0.046701
sp|P14873|MAP1B_MOUSE	P14873	Map1b	1260	LSPSPPSPIEKTP	8	10.1154	10.1533	13.6103	0.00539136	0.428141
sp|Q9CR29|CCD43_MOUSE	Q9CR29	Ccdc43	137	AQYADVTDEEDEA	5	9.96992	11.5886	9.94635	0.217054	-0.00341571
sp|Q4QY64|ATAD5_MOUSE	Q4QY64	Atad5	1194	SPKKLNSPGKVVT	1	8.04148	15.4589	11.1802	0.942904	0.475418
sp|Q8VDZ4|ZDHC5_MOUSE	Q8VDZ4	Zdhhc5	296	ELRRTKSKGSLEI	2	12.543	12.2039	9.53622	-0.0395366	-0.395394
sp|Q99020|ROAA_MOUSE	Q99020	Hnrnpab	247	QQQQYGSGGRGNR	3	10.0083	11.2846	8.87196	0.173167	-0.173869
sp|P35235|PTN11_MOUSE	P35235	Ptpn11	584	EDSARVYENVGLM	2	11.849	11.0534	6.2918	-0.100274	-0.91322
sp|Q9QYR6|MAP1A_MOUSE	Q9QYR6	Map1a	1162	TPRSPCTPKEQQL	1	6.01613	7.78822	13.783	0.372458	1.19599
sp|Q9QYR6|MAP1A_MOUSE	Q9QYR6	Map1a	1580	MTLDQKSPEKAKG	5	9.43569	9.86606	8.57882	0.0643463	-0.137348
sp|Q61609|S20A1_MOUSE	Q61609	Slc20a1	269;273	EREVKSSPSESPL;KSSPSESPLMEKK	1	7.86159	11.4555	7.39264	0.543144	-0.0887309
sp|Q6A065|CE170_MOUSE	Q6A065	Cep170	1231;1237	TDYASTSEDEFGS;SEDEFGSNRNSPK	1	12.3686	12.2992	7.74872	-0.00811588	-0.674655
sp|Q8R1A4|DOCK7_MOUSE	Q8R1A4	Dock7	896	NLNRSRSLSNSNP	1	12.6278	13.8065	8.37994	0.128744	-0.591595
tr|Q3ULB1|Q3ULB1_MOUSE	Q3ULB1	Tes	240	EGEPAIYAERAGY	1	8.34549	9.72672	8.48721	0.220957	0.0242938
sp|Q7TN98|CPEB4_MOUSE	Q7TN98	Cpeb4	99	KQQLSPSPGQEAG	5	9.84677	10.1626	9.33667	0.0455433	-0.0767424
sp|P27546-2|MAP4_MOUSE	P27546-2	Map4	658;667	TGNDITTPPNKEP;NKEPPPSPEKKAK	1	9.84219	12.9006	11.0323	0.390383	0.16468
sp|Q9JLQ0|CD2AP_MOUSE	Q9JLQ0	Cd2ap	458	LPVRPKSVDLDAF	6	9.33888	10.396	9.39012	0.154709	0.0078948
sp|Q99LJ0|CT2NL_MOUSE	Q99LJ0	Cttnbp2nl	567	LSPGIKSPTIPRA	3	11.7345	13.8389	8.95773	0.237977	-0.389547
sp|Q3UGS4|F195B_MOUSE	Q3UGS4	Fam195b	21	RNSSPRSPTNSSE	6	7.13864	9.36358	10.138	0.391412	0.506055
sp|Q9QY06|MYO9B_MOUSE	Q9QY06	Myo9b	1175	EPSRRASLEIGES	1	9.8054	11.0081	11.6243	0.166914	0.245492
sp|O70400|PDLI1_MOUSE	O70400	Pdlim1	90	SEQKIWSPLVTEE	1	9.15307	10.7998	13.7356	0.238676	0.585596
sp|Q923B1|DBR1_MOUSE	Q923B1	Dbr1	505	CGETVESGDEKDL	3	10.0554	12.2145	12.3634	0.280622	0.298101
sp|Q8BXQ8|FA53C_MOUSE	Q8BXQ8	Fam53c	299	CRRLRPSLDFDKM	3	10.7154	8.96922	11.0837	-0.256631	0.0487481
sp|O70400|PDLI1_MOUSE	O70400	Pdlim1	314	HARERVTPPEGYD	2	10.3775	11.896	10.2435	0.197009	-0.0187604
sp|Q8C2B3|HDAC7_MOUSE	Q8C2B3	Hdac7	398	RLRQIPSAEDLET	1	8.76672	11.5565	13.2196	0.398598	0.592568
sp|Q9CZ09|MET18_MOUSE	Q9CZ09	Mettl18	67	SSEDTGSPPPIAD	1	7.01279	9.21374	10.2622	0.393798	0.549283
sp|Q8CH77|NAV1_MOUSE	Q8CH77	Nav1	762	SLKSIGSPESTPK	1	11.0358	10.5694	10.2758	-0.0623027	-0.102944
sp|Q8R1Q8|DC1L1_MOUSE	Q8R1Q8	Dync1li1	515	VSPTTPTSPTEGE	3	9.35629	12.5549	9.2333	0.424241	-0.0190893
sp|Q4KMM3|OXR1_MOUSE	Q4KMM3	Oxr1	201	RPARVVSSTSEEE	1	2.36667	3.28377	8.93808	0.472496	1.91711
sp|P62754|RS6_MOUSE	P62754	Rps6	236;246	KRRRLSSLRASTS;STSKSESSQKxxx	1	8.90154	6.22971	10.2461	-0.51489	0.202949
sp|Q61127|NAB2_MOUSE	Q61127	Nab2	171	ELGEKLSPLPGGP	3	5.37023	7.42265	11.4647	0.466952	1.09414
sp|Q9EPQ8|TCF20_MOUSE	Q9EPQ8	Tcf20	1363	PAVTLTSPAKTKI	1	8.27525	11.3808	9.51357	0.459728	0.201183
sp|Q03963|E2AK2_MOUSE	Q03963	Eif2ak2	110	AQKKKLSVNYEQC	1	6.0099	8.69233	8.38373	0.532403	0.480252
sp|P63325|RS10_MOUSE	P63325	Rps10	146	AEAGAGSATEFQF	3	12.4083	11.8338	8.03082	-0.0683925	-0.62769
sp|Q3U3E2|F117B_MOUSE	Q3U3E2	Fam117b	102	SAAARTSPTVATQ	1	11.6757	12.7274	13.1911	0.124421	0.176055
sp|Q8C180|FRS2_MOUSE	Q8C180	Frs2	428	FDIRRPSLEHRQL	2	12.9107	9.66712	6.94709	-0.417411	-0.894087
sp|Q6P5H2|NEST_MOUSE	Q6P5H2	Nes	894	EKENVQSPRYLEE	1	4.39343	5.75099	6.2695	0.388463	0.513002
tr|E9Q616|E9Q616_MOUSE	E9Q616	Ahnak	211	TVIRLPSGSGPAS	8	4.90174	6.35351	11.0869	0.374261	1.17749
sp|Q3UPH7|ARH40_MOUSE	Q3UPH7	Arhgef40	1472	DSSGDVSPGPRNS	3	7.34659	8.66646	11.5188	0.238368	0.648842
sp|P27546-2|MAP4_MOUSE	P27546-2	Map4	849	KRNTTPTGAAPPA	4	11.2684	13.4114	9.49305	0.251183	-0.247335
sp|A2AKB9|DCA10_MOUSE	A2AKB9	Dcaf10	96	ASQAKLSPSSSPR	1	10.5835	11.6759	10.3102	0.141711	-0.0377522
sp|Q62433|NDRG1_MOUSE	Q62433	Ndrg1	340;342	VTSLEGTRSRSHT;SLEGTRSRSHTSE	1	8.34565	7.38669	7.17336	-0.176096	-0.218375
sp|Q64151|SEM4C_MOUSE	Q64151	Sema4c	833	SNPEESSVxxxxx	1	6.70879	8.50694	12.2886	0.342586	0.873191
sp|Q3UGS4|F195B_MOUSE	Q3UGS4	Fam195b	18;23	NGKRNSSPRSPTN;SSPRSPTNSSEIF	1	6.39123	11.3535	12.6009	0.828971	0.979367
sp|Q61687|ATRX_MOUSE	Q61687	Atrx	828;829	EKKEEDSSEDEKQ;KKEEDSSEDEKQG	2	14.5246	4.99681	7.49242	-1.53942	-0.955
sp|Q8VDM4|PSMD2_MOUSE	Q8VDM4	Psmd2	20	QQPSATTPSGADE	5	7.79509	11.5404	8.90661	0.566051	0.192309
sp|Q9EQN3|T22D4_MOUSE	Q9EQN3	Tsc22d4	271	ASLVHKSPDPFGA	1	7.7644	11.5981	14.2168	0.578937	0.872648
sp|Q8K298|ANLN_MOUSE	Q8K298	Anln	182	DKAASPSKPPISN	1	6.43715	9.05314	14.2338	0.491995	1.14483
sp|Q91X43|SH319_MOUSE	Q91X43	Sh3d19	368	PFNRSSSDMDLQK	1	10.6003	11.6544	8.74317	0.136779	-0.27787
tr|E9PUU4|E9PUU4_MOUSE	E9PUU4	Gemin5	1414;1416	APSQPPSPTREER;SQPPSPTREERNA	1	8.69677	12.4012	9.36966	0.511928	0.107517
sp|Q8K4G5|ABLM1_MOUSE	Q8K4G5	Ablim1	499	RSTSQGSINSPVY	3	22.6023	12.5439	7.64676	-0.849484	-1.56355
sp|Q924S8|SPRE1_MOUSE	Q924S8	Spred1	239	KSIRHVSFQDEDE	4	14.9922	12.1632	12.0565	-0.301681	-0.314402
sp|Q6ZPJ0|TEX2_MOUSE	Q6ZPJ0	Tex2	271	SPLTSPSDTRSFF	1	5.63352	8.93533	10.616	0.665484	0.914132
sp|Q1HFZ0|NSUN2_MOUSE	Q1HFZ0	Nsun2	23	EGEEDASDGGRKR	18	9.4915	11.5082	9.42361	0.277954	-0.0103559
tr|E9PWW9|E9PWW9_MOUSE	E9PWW9	Rsf1	381	KREIKLSDDFDSP	1	3.05699	4.53797	14.945	0.569938	2.28948
sp|Q8BGD9|IF4B_MOUSE	Q8BGD9	Eif4b	340	LNLKPRSAPKEDD	1	6.66248	6.84933	14.3743	0.0399041	1.10937
tr|E9Q0S6|E9Q0S6_MOUSE	E9Q0S6	Tns1	1554	VGDRAGSLPNYAT	1	12.2363	12.9632	9.08693	0.0832583	-0.4293
sp|Q6PIU9|YJ005_MOUSE	Q6PIU9		174	PFTKKRSMEEFLA	7	10.331	13.3312	9.75119	0.367835	-0.083326
sp|Q8BXQ8|FA53C_MOUSE	Q8BXQ8	Fam53c	232	PPQRRFSLSPSLG	1	11.207	10.5139	11.5388	-0.0920986	0.0420888
sp|Q9EQN3|T22D4_MOUSE	Q9EQN3	Tsc22d4	62	GTPRNGSPPPGAP	5	12.969	8.42699	13.8539	-0.621983	0.0952246
sp|Q920R0|ALS2_MOUSE	Q920R0	Als2	477;483	GGSRRLSLPGLLS;SLPGLLSQVSPRL	1	8.16133	9.20938	9.61727	0.1743	0.236823
sp|Q6P5H2|NEST_MOUSE	Q6P5H2	Nes	963	SQEFLRSPEAEEE	8	5.45047	7.53522	5.14604	0.467269	-0.082917
sp|Q5DTX6|JCAD_MOUSE	Q5DTX6	Jcad	1248	SSKSADSVEEPDP	3	12.6342	13.9015	11.522	0.137908	-0.132942
sp|Q921C5|BICD2_MOUSE	Q921C5	Bicd2	817	SKAKPASPSLxxx	1	12.8982	10.6929	12.8397	-0.270523	-0.00656337
tr|D3Z6I7|D3Z6I7_MOUSE	D3Z6I7	Cald1	550	SVDKVTSPTKVxx	5	7.37972	7.93333	11.5006	0.104361	0.64007
sp|Q02053|UBA1_MOUSE	Q02053	Uba1	810	GVKIHVSDQELQS	3	10.9537	10.6389	11.2174	-0.0420687	0.0343109
tr|Q3V117|Q3V117_MOUSE	Q3V117	Acly	455	APSRTASFSESRA	1	8.06987	10.9878	12.6675	0.445278	0.650513
sp|Q8BVE8|NSD2_MOUSE	Q8BVE8	Whsc1	121	TPIKNGSPEIKLK	1	7.1915	11.4765	11.0278	0.674318	0.616786
tr|A2A4P5|A2A4P5_MOUSE	A2A4P5	Ptges3l	147	DDLDDDSDSxxxx	16	11.6031	9.75578	11.5897	-0.250183	-0.001672
sp|Q924A2|CIC_MOUSE	Q924A2	Cic	766	AGFRAVSPAVPFS	2	13.7327	12.1337	9.7084	-0.178596	-0.500314
sp|Q80WJ7|LYRIC_MOUSE	Q80WJ7	Mtdh	565	SETNWESPKQIKK	1	8.49548	8.3979	8.34318	-0.0166662	-0.0260987
sp|Q6PD21|SHB_MOUSE	Q6PD21	Shb	240	VTIADDYSDPFDA	1	9.77343	9.31996	4.51492	-0.0685404	-1.11416
sp|Q8VI36|PAXI_MOUSE	Q8VI36	Pxn	322	GKTGSSSPPGGLS	1	10.6782	8.3833	9.49053	-0.349072	-0.170103
sp|Q8R1B4|EIF3C_MOUSE	Q8R1B4	Eif3c	907	GYRQQQSQTAYxx	1	9.94978	7.56516	12.8167	-0.395294	0.365291
sp|Q01237|HMDH_MOUSE	Q01237	Hmgcr	871	HMVHNRSKINLQD	3	10.7989	18.6711	10.7655	0.789915	-0.00446886
sp|P17095|HMGA1_MOUSE	P17095	Hmga1	99;102;103	EEEEGISQESSEE;EGISQESSEEEQx;GISQESSEEEQxx	20	7.61146	12.2332	8.56754	0.684552	0.170708
sp|P26041|MOES_MOUSE	P26041	Msn	74	QDVRKESPLLFKF	1	10.3588	10.9603	11.445	0.0814307	0.143857
sp|Q3UHJ0|AAK1_MOUSE	Q3UHJ0	Aak1	604	QPKVQTTPPPTIQ	3	10.4586	10.3281	10.7903	-0.0181246	0.0450406
sp|Q9JLV1|BAG3_MOUSE	Q9JLV1	Bag3	297	TPVHCPSPIRVHT	3	12.0166	12.532	9.44709	0.0605875	-0.347091
sp|Q62245|SOS1_MOUSE	Q62245	Sos1	1164	MSKHLDSPPAIPP	7	8.04952	9.52625	13.1926	0.243005	0.712759
tr|E9QMD3|E9QMD3_MOUSE	E9QMD3	Zfhx3	573	NRRSRLSFNSEGV	1	7.91114	6.232	15.992	-0.344191	1.0154
sp|Q6ZQ58|LARP1_MOUSE	Q6ZQ58	Larp1	503	GSPRAVTPVPTKT	8	8.89978	11.1404	10.1852	0.323961	0.194626
sp|Q61097|KSR1_MOUSE	Q61097	Ksr1	320	FELPHGSPQLVRR	1	12.5493	10.5561	8.5582	-0.249525	-0.552225
tr|E9Q6J5|E9Q6J5_MOUSE	E9Q6J5	Bod1l	2968	GIPETISPRNRQK	1	9.13411	14.5441	8.61181	0.671095	-0.0849476
sp|Q62318|TIF1B_MOUSE	Q62318	Trim28	473	GMKRSRSGEGEVS	6	9.03245	9.7469	14.2488	0.109827	0.657657
sp|Q9D0L8|MCES_MOUSE	Q9D0L8	Rnmt	100	LERGDVSEDEPSL	8	11.4282	10.8208	11.3609	-0.0787966	-0.00851935
sp|Q9JJY4|DDX20_MOUSE	Q9JJY4	Ddx20	496	PGNQTPSPRNTSA	1	17.5913	9.75594	10.0464	-0.850507	-0.808186
sp|Q99L27|GMPR2_MOUSE	Q99L27	Gmpr2	347	NPIFSNSQxxxxx	1	7.10657	12.2907	9.81964	0.790337	0.466518
sp|B2RQC2|UBP42_MOUSE	B2RQC2	Usp42	1189	EKKVHKSLEKDTL	1	8.73047	14.1965	8.08157	0.7014	-0.111423
sp|Q8JZQ9|EIF3B_MOUSE	Q8JZQ9	Eif3b	120	AEEEGGSDGSAAE	1	8.40703	8.83883	10.7325	0.0722585	0.352323
sp|P11499|HS90B_MOUSE	P11499	Hsp90ab1	255	KIEDVGSDEEDDS	28	8.84394	10.7437	10.911	0.280736	0.303024
sp|Q80UE6|WNK4_MOUSE	Q80UE6	Wnk4	1198	MRRNSLSGSSTGS	1	10.8574	5.86667	5.50909	-0.888068	-0.978797
sp|Q9Z0U1|ZO2_MOUSE	Q9Z0U1	Tjp2	684	KKNLRKSREDLAA	1	13.3919	10.8142	8.68651	-0.308441	-0.624516
sp|Q149C2|MIPT3_MOUSE	Q149C2	Traf3ip1	409	RVKRQESTETLVV	2	10.1998	11.1871	9.20892	0.133299	-0.147432
sp|Q80X50-2|UBP2L_MOUSE	Q80X50-2	Ubap2l	498;508	TSAPQMSPGSSDN;SDNQSSSPQPAQQ	2	9.46733	11.7188	12.0008	0.307793	0.342107
tr|E9PVX6|E9PVX6_MOUSE	E9PVX6	Mki67	2545	PKMPDKSPEPVDT	3	8.75469	14.5677	10.365	0.734648	0.243592
sp|Q80TE4|SI1L2_MOUSE	Q80TE4	Sipa1l2	1478	SFYGNVSPRRSLY	1	11.1868	10.5456	10.855	-0.0851648	-0.0434402
tr|A2A8V8|A2A8V8_MOUSE	A2A8V8	Srrm1	448;450	GTEKRESPSPAPK;EKRESPSPAPKPR	6	15.3118	9.97782	7.4197	-0.61785	-1.04521
sp|Q9CXL3|CG050_MOUSE	Q9CXL3		180	PEDSGGSPGKVQR	1	8.26833	11.1761	10.5807	0.434748	0.355772
sp|Q62377|U2AFM_MOUSE	Q62377	Zrsr2	353	NRDLYPSPDWTSS	1	8.97666	11.3398	11.9816	0.337148	0.416566
tr|B2RT41|B2RT41_MOUSE	B2RT41	Zfc3h1	356	NLTRRLSASDIVS	4	8.4344	9.59902	13.2757	0.186602	0.654432
sp|Q6ZQ58|LARP1_MOUSE	Q6ZQ58	Larp1	842	VGSYGCTPQSLPK	2	8.53678	11.4169	9.07304	0.419414	0.0878951
sp|Q9DBU3|RIOK3_MOUSE	Q9DBU3	Riok3	512	FLKDDGSPPVLSA	3	8.93182	9.99534	9.18554	0.162301	0.0404105
sp|Q922J3|CLIP1_MOUSE	Q922J3	Clip1	194	TKTASESISNLSE	1	17.9502	15.3392	9.4713	-0.226777	-0.922362
sp|P11499|HS90B_MOUSE	P11499	Hsp90ab1	226	EREKEISDDEAEE	10	9.51845	10.7939	11.1533	0.181415	0.228678
sp|P97801|SMN_MOUSE	P97801	Smn1	22	VLFRRGTGQSDDS	1	9.86981	10.8636	13.5252	0.138402	0.454561
sp|Q9DCT6-3|BAP18_MOUSE	Q9DCT6-3	Bap18	62	IPLPAESPKKGPK	2	8.23723	14.5942	7.73784	0.825159	-0.0902278
tr|Q3TYK3|Q3TYK3_MOUSE	Q3TYK3	Nfix	257	VTLGRRSITSPPS	2	6.39623	5.99705	10.3376	-0.0929675	0.692604
sp|Q8BGT6|MILK1_MOUSE	Q8BGT6	Micall1	647	PFNRKPSPSASPT	2	13.5821	14.1087	9.07011	0.05488	-0.582513
sp|Q3UYC0|PPM1H_MOUSE	Q3UYC0	Ppm1h	210	TLTRAASLRGGVG	1	12.7128	13.5244	10.4075	0.0892841	-0.288662
sp|Q6P5H2|NEST_MOUSE	Q6P5H2	Nes	235	LQADRDSLQERRE	2	12.1565	10.9883	13.3764	-0.145761	0.137964
sp|Q9DCL8|IPP2_MOUSE	Q9DCL8	Ppp1r2	122;123	RTREQESSGEEDN;TREQESSGEEDND	9	9.58685	10.9826	11.4376	0.196095	0.254651
tr|Q3UZ64|Q3UZ64_MOUSE	Q3UZ64	Nfatc3	1066	PLPGPASPDLMTS	2	11.9314	11.5848	15.0347	-0.0425252	0.333532
sp|Q4JIM5|ABL2_MOUSE	Q4JIM5	Abl2	822	RTVSTSSQPEENV	1	9.13992	10.7998	12.2445	0.240749	0.421879
sp|O35245|PKD2_MOUSE	O35245	Pkd2	123	RPGSRRSASSSAV	1	11.1927	11.1364	9.48649	-0.00727396	-0.238606
sp|Q3UGS4|F195B_MOUSE	Q3UGS4	Fam195b	23	SSPRSPTNSSEIF	1	6.63373	10.2607	10.7529	0.629237	0.696834
sp|P53995|APC1_MOUSE	P53995	Anapc1	688	DFEGSLSPVIAPK	3	6.55201	7.871	12.551	0.264609	0.937792
tr|D3Z6I7|D3Z6I7_MOUSE	D3Z6I7	Cald1	514	NEWLTKSPDGNKS	1	10.7629	10.4367	12.3615	-0.0443919	0.199796
sp|Q3UPH7|ARH40_MOUSE	Q3UPH7	Arhgef40	1485	PSLQPPSPGSSTP	3	9.18149	9.50437	10.0997	0.0498626	0.137511
sp|Q9QY06|MYO9B_MOUSE	Q9QY06	Myo9b	1111;1113	MSPKKETPSPEME;PKKETPSPEMETA	1	8.07569	11.6789	8.94695	0.532244	0.147811
sp|P70399|TP53B_MOUSE	P70399	Tp53bp1	1663	TSEEERSPAKRGR	1	7.12388	12.6436	8.76799	0.827675	0.299583
sp|P83741|WNK1_MOUSE	P83741	Wnk1	1979	SPPFRDSEQTVIP	1	5.82938	10.3926	10.6668	0.834142	0.871711
sp|Q4VAC9|PKHG3_MOUSE	Q4VAC9	Plekhg3	1136;1141	PRRFSFSPSAVSP;FSPSAVSPRTTSP	1	6.96258	7.4459	19.4286	0.0968255	1.48049
tr|G5E884|G5E884_MOUSE	G5E884	Pak1	174;184	PAVPPVSEDEDDD;DDDDDATPPPVIA	4	8.8934	10.6035	11.6077	0.25373	0.384272
sp|Q61127|NAB2_MOUSE	Q61127	Nab2	367	KGSRLHSEELGGP	1	4.04383	3.24729	11.8119	-0.316485	1.54645
tr|Q9WVA7|Q9WVA7_MOUSE	Q9WVA7	Peg12	95	LLRRAASAEAGDP	4	12.8444	14.9241	10.4735	0.21651	-0.294392
sp|Q6ZQ58|LARP1_MOUSE	Q6ZQ58	Larp1	507	AVTPVPTKTEEVS	1	8.54305	10.7267	10.1302	0.328382	0.245843
sp|Q9ERI5|JMJD6_MOUSE	Q9ERI5	Jmjd6	401	VSKERSSSRxxxx	1	9.48555	11.8097	10.3873	0.316167	0.131018
tr|E9PWE8|E9PWE8_MOUSE	E9PWE8	Dpysl3	635	AGSTRGSPTRPNP	8	10.9915	10.7682	11.5557	-0.02961	0.0722089
sp|Q8K2L8|TPC12_MOUSE	Q8K2L8	Trappc12	309	APVGEKSPDSTSP	2	7.95272	10.9398	8.28116	0.460065	0.0583834
sp|Q3THK7|GUAA_MOUSE	Q3THK7	Gmps	332	TLNMTTSPEEKRK	2	10.2627	10.849	12.5579	0.0801509	0.291181
sp|Q3U3E2|F117B_MOUSE	Q3U3E2	Fam117b	10	RVRRNGSPTPAGA	1	10.3937	11.0321	11.3786	0.0860069	0.130621
sp|Q99JF8|PSIP1_MOUSE	Q99JF8	Psip1	118	EKETNVSKEDTDQ	1	10.0102	13.5921	12.4944	0.441294	0.319812
sp|P28667|MRP_MOUSE	P28667	Marcksl1	148	EGKAAATPESQEP	1	16.9898	8.13814	11.9087	-1.0619	-0.512651
tr|G3UXW9|G3UXW9_MOUSE	G3UXW9	Gps1	4	xxxMRGSPAPSSA	1	11.0473	11.3799	12.9084	0.0427883	0.224617
sp|Q80U72|SCRIB_MOUSE	Q80U72	Scrib	1284;1292	TTEAPCSPGSQQP;GSQQPPSPDELPA	1	5.09724	5.7558	14.4185	0.175303	1.50013
sp|Q9QYR6|MAP1A_MOUSE	Q9QYR6	Map1a	1062	KVPLSRSPQAQDT	1	7.30189	10.1802	7.1993	0.479431	-0.0204134
sp|Q9WVM1|RGAP1_MOUSE	Q9WVM1	Racgap1	343	IPPLVGTPVKIGE	1	10.945	17.1451	7.61296	0.64752	-0.523746
sp|D3YZP9|CCDC6_MOUSE	D3YZP9	Ccdc6	233;237	KLDQPVSAPPSPR;PVSAPPSPRDISM	8	8.4208	8.02007	12.1053	-0.070342	0.523606
sp|Q91YN1|F118A_MOUSE	Q91YN1	Fam118a	311	QICKQRSPDAERV	4	8.21978	9.6109	9.22997	0.225572	0.167226
sp|Q80U44|ZFY16_MOUSE	Q80U44	Zfyve16	722	ENKRKESLVLGQK	1	8.11369	8.3553	8.89279	0.0423334	0.132277
sp|Q9QYR6|MAP1A_MOUSE	Q9QYR6	Map1a	2082	DDGTNDSDLEKGA	1	9.74032	9.32089	14.5839	-0.0635003	0.582333
sp|Q6NXY1|TBC31_MOUSE	Q6NXY1	Tbc1d31	838	EKDLTTSQEAVAK	2	7.35827	15.9975	7.37854	1.12041	0.00396755
sp|Q9JM96|BORG4_MOUSE	Q9JM96	Cdc42ep4	103	QRDMLGSLRDSAL	1	23.403	13.9714	5.59074	-0.744215	-2.06559
sp|Q80U72|SCRIB_MOUSE	Q80U72	Scrib	1361	GPPKRVSLVGADD	5	10.4245	10.9769	6.96971	0.0745019	-0.580804
sp|A2AHC3|CAMP1_MOUSE	A2AHC3	Camsap1	560;572	PQMPRTSPQAPGL;LVASIRSPQRQAD	1	11.8135	11.0308	10.4327	-0.0989067	-0.179335
tr|A2AIX1|A2AIX1_MOUSE	A2AIX1	Sec16a	2305	PSKPDGSQGGELS	1	10.9608	12.0357	10.4311	0.13497	-0.0714525
sp|Q64337|SQSTM_MOUSE	Q64337	Sqstm1	269	GKRSRLTPTTPES	6	5.88647	11.2326	5.88621	0.932222	-6.62223e-05
sp|P52479|UBP10_MOUSE	P52479	Usp10	570	EDTGKGSEDEWEQ	1	11.1087	13.6463	12.6706	0.296817	0.189791
sp|Q3U2S4|OTUD5_MOUSE	Q3U2S4	Otud5	165;177	GAVGGASPEREEV;VGAGYNSEDEYEA	1	9.74128	10.1612	12.1198	0.0608851	0.315183
sp|Q06649|3BP2_MOUSE	Q06649	Sh3bp2	442	DTGEEDSDEDYEK	1	7.38887	9.92501	10.7366	0.425713	0.539116
sp|Q6PIU9|YJ005_MOUSE	Q6PIU9		184	FLAVQGSSQDLPM	1	10.3055	12.115	10.335	0.233385	0.00412677
sp|P70670|NACAM_MOUSE	P70670	Naca	2133	ENTQTPTVQEESE	1	10.8545	9.57203	9.8208	-0.181403	-0.144388
sp|Q14B71|CDCA2_MOUSE	Q14B71	Cdca2	712	NPKPLGSPQSQDL	1	9.99062	12.5443	8.35325	0.328383	-0.258237
sp|Q8CJ19|MICA3_MOUSE	Q8CJ19	Mical3	685	GKRRKTSQSEEEE	1	8.61798	6.82363	15.4058	-0.336809	0.838052
sp|Q9QWY8|ASAP1_MOUSE	Q9QWY8	Asap1	858	TLSDPPSPLPHGP	4	5.8044	7.15678	10.9028	0.302164	0.909484
sp|Q6A065|CE170_MOUSE	Q6A065	Cep170	1229	FPTDYASTSEDEF	2	12.1824	12.9071	7.72298	0.0833756	-0.657564
sp|P97310|MCM2_MOUSE	P97310	Mcm2	21;27	RQRRRISDPLTSS;SDPLTSSPGRSSR	8	9.70183	12.0165	11.489	0.308684	0.243922
sp|P35283|RAB12_MOUSE	P35283	Rab12	15	RRPAGGSLGAVSP	2	10.5064	10.2603	7.84364	-0.0342013	-0.421678
sp|P62204|CALM_MOUSE	P62204	Calm1	100	DKDGNGYISAAEL	3	7.81665	7.35822	6.9816	-0.0871945	-0.162993
sp|P70255-3|NFIC_MOUSE	P70255-3	Nfic	323	IEGGISSPVKKTE	4	9.0158	10.4123	13.227	0.207759	0.552963
sp|Q9D8Y0|EFHD2_MOUSE	Q9D8Y0	Efhd2	74	GIGEPQSPSRRVF	3	11.3084	11.298	12.3016	-0.00132941	0.121447
sp|P70188|KIFA3_MOUSE	P70188	Kifap3	60	KIIRLKSLNANTD	4	8.45261	7.84152	12.7227	-0.108265	0.58994
sp|Q60949|TBCD1_MOUSE	Q60949	Tbc1d1	1242	QSARPSTPEPDCT	6	10.9662	12.2767	12.121	0.162859	0.14444
sp|Q8R3Q2|PP6R2_MOUSE	Q8R3Q2	Ppp6r2	670	GLAAPSSPTQKEG	2	6.9849	7.32442	11.4404	0.0684741	0.711826
sp|O08808|DIAP1_MOUSE	O08808	Diaph1	22	DKKKGRSPDELPA	2	7.21747	10.2216	9.30589	0.502061	0.36665
sp|Q3ULZ2|FHDC1_MOUSE	Q3ULZ2	Fhdc1	703	CPTKLPSPGDRSS	1	7.76603	12.9688	9.27288	0.739794	0.25584
sp|Q3UMF0-2|COBL1_MOUSE	Q3UMF0-2	Cobll1	356	TGSLQLSSTSIGT	2	9.67482	9.85758	6.89587	0.0269996	-0.488502
sp|P47713|PA24A_MOUSE	P47713	Pla2g4a	437	SNDSSDSDDEAQG	6	10.6779	10.832	9.964	0.0206778	-0.0998253
sp|Q8BTM8|FLNA_MOUSE	Q8BTM8	Flna	20	VASPGGSIDSRDA	2	13.5674	12.6047	7.52849	-0.106179	-0.849713
sp|Q8C078|KKCC2_MOUSE	Q8C078	Camkk2	91	SDPESRSPLSGRK	1	10.5956	10.8021	10.3413	0.0278448	-0.0350526
sp|Q811L6|MAST4_MOUSE	Q811L6	Mast4	1395	SPQRSPSPLLGHS	1	10.3218	11.0765	6.82691	0.1018	-0.596394
sp|Q6A065|CE170_MOUSE	Q6A065	Cep170	494	DNDDDQSDKGTYT	1	8.57351	9.87913	9.5331	0.204497	0.15306
sp|Q61686|CBX5_MOUSE	Q61686	Cbx5	92	EGNKRKSSFSNSA	1	5.45097	6.34813	12.2457	0.219818	1.16769
sp|Q3UMF0-2|COBL1_MOUSE	Q3UMF0-2	Cobll1	334	CVERSTSVDDTDK	1	8.9252	9.08315	9.858	0.0253076	0.14341
sp|P62908|RS3_MOUSE	P62908	Rps3	221	DEILPTTPISEQK	5	10.2729	11.9816	10.0579	0.221976	-0.0305148
sp|Q6PGC1|DHX29_MOUSE	Q6PGC1	Dhx29	27	SASRARSAEAGAV	4	11.0077	11.7477	9.28694	0.0938668	-0.245231
tr|G3UZS3|G3UZS3_MOUSE	G3UZS3	Usp9x	338	EGGEEVSPPQTKD	4	8.06724	10.2457	8.72414	0.34487	0.112938
sp|Q01320|TOP2A_MOUSE	Q01320	Top2a	1521	IKYLEESDDDDDL	1	9.65334	11.4848	8.69609	0.250621	-0.150662
sp|Q3TX08|TRM1_MOUSE	Q3TX08	Trmt1	121	KIAVDLSDQEEET	1	10.5893	12.8567	12.0723	0.279913	0.189095
sp|Q8JZP9|GA2L1_MOUSE	Q8JZP9	Gas2l1	482;489	QTPRALSPAAPRP;PAAPRPSRGPSPG	1	13.3827	10.3376	10.132	-0.372473	-0.401457
tr|Q6NZR5|Q6NZR5_MOUSE	Q6NZR5	Skiv2l	253	PLVRASSLEDLVL	13	9.86917	10.3703	10.111	0.0714519	0.0349226
tr|E9PVX6|E9PVX6_MOUSE	E9PVX6	Mki67	215	EPKSSPTQSLSNS	1	9.66967	16.4887	10.2985	0.769939	0.0908964
sp|Q3UHJ0|AAK1_MOUSE	Q3UHJ0	Aak1	618;622	QKVGSLTPPSSPK;SLTPPSSPKTQRA	1	10.0894	8.69904	12.0023	-0.213907	0.25048
sp|P70670|NACAM_MOUSE	P70670	Naca	2146	EEEVDETGVEVKD	2	10.2681	11.1452	9.10713	0.118256	-0.1731
sp|Q922Y1|UBXN1_MOUSE	Q922Y1	Ubxn1	187;200	GSVGSRSSPPATD;PGPVPSSPSQEPP	1	9.02879	11.3131	13.6881	0.325394	0.600316
sp|A2AHC3|CAMP1_MOUSE	A2AHC3	Camsap1	572	LVASIRSPQRQAD	2	11.6193	11.8208	9.22703	0.0248072	-0.332581
sp|Q9JKV1|ADRM1_MOUSE	Q9JKV1	Adrm1	405	DEEEDMSLDxxxx	2	9.75564	10.0061	9.63984	0.0365735	-0.0172277
tr|S4R1P5|S4R1P5_MOUSE	S4R1P5	Dst	2419	CEASTLSPSDQRV	2	5.65291	7.80844	13.5336	0.466041	1.25948
sp|Q8C078|KKCC2_MOUSE	Q8C078	Camkk2	495	TMIRKRSFGNPFE	1	8.5113	9.72278	8.39302	0.191988	-0.0201907
sp|Q91XC0|AJUBA_MOUSE	Q91XC0	Ajuba	129	TTAPALSPRSSFA	1	7.31172	9.80436	8.35787	0.423213	0.192925
sp|O89032|SPD2A_MOUSE	O89032	Sh3pxd2a	420	QRAQISSPNLRTR	2	13.1749	11.5884	8.58817	-0.185103	-0.617366
sp|Q7TQH0|ATX2L_MOUSE	Q7TQH0	Atxn2l	407	GGPSRMSPKAQRP	5	13.4097	11.4626	9.829	-0.226346	-0.448157
sp|A2AKB9|DCA10_MOUSE	A2AKB9	Dcaf10	356	RARRTTSSSDLTT	1	10.2358	7.54605	14.6528	-0.439829	0.517551
sp|P23242|CXA1_MOUSE	P23242	Gja1	273;282	YFNGCSSPTAPLS;APLSPMSPPGYKL	1	7.95253	8.29893	9.96171	0.0615115	0.324981
sp|Q5ND34|WDR81_MOUSE	Q5ND34	Wdr81	1570	PDSQPQSPGPLGS	1	4.31252	5.83791	14.054	0.43692	1.70438
sp|P35922-3|FMR1_MOUSE	P35922-3	Fmr1	462	KEKGYVTDDGQGM	6	14.8165	15.8041	10.8144	0.0930884	-0.454247
sp|Q6ZQK5|ACAP2_MOUSE	Q6ZQK5	Acap2	384	SSPSTGSLDSGNE	2	11.1399	9.12731	9.52638	-0.287475	-0.225737
sp|P31750|AKT1_MOUSE	P31750	Akt1	129	GSPSDNSGAEEME	1	13.1747	11.0947	12.9506	-0.247906	-0.0247545
sp|Q9Z277|BAZ1B_MOUSE	Q9Z277	Baz1b	330	DSSSLSSPLNPKL	1	12.0781	14.5105	8.86345	0.264702	-0.446458
sp|Q80U56|AVL9_MOUSE	Q80U56	Avl9	368	DSLPSDSPPITVQ	2	11.1004	12.9949	11.856	0.227327	0.0950057
sp|E9Q1P8|I2BP2_MOUSE	E9Q1P8	Irf2bp2	439;440	TTRRNSSSPPSPS;TRRNSSSPPSPSS	1	10.3795	13.3076	10.0416	0.35852	-0.0477385
sp|Q6PDM2|SRSF1_MOUSE	Q6PDM2	Srsf1	189	HEGETAYIRVKVD	2	9.0698	7.08125	9.50055	-0.357067	0.0669412
sp|Q9Z2D1|MTMR2_MOUSE	Q9Z2D1	Mtmr2	6	xMEKSSSCESLGA	1	11.0736	9.66096	10.7827	-0.196888	-0.0384038
sp|Q8BG05|ROA3_MOUSE	Q8BG05	Hnrnpa3	367	YGGGYGSGGGSGG	1	12.1201	13.1998	7.25119	0.123118	-0.741106
sp|Q9D0L8|MCES_MOUSE	Q9D0L8	Rnmt	64	SSYVQDSPSKKRK	7	10.0941	12.2557	10.4907	0.27994	0.0555951
sp|P51859|HDGF_MOUSE	P51859	Hdgf	133	GSAEGSSDEEGKL	1	10.1737	12.5369	9.03061	0.301336	-0.171945
tr|B2RXC2|B2RXC2_MOUSE	B2RXC2	Itpkb	42	SGRAALSPGSVFS	1	7.05752	7.49245	17.1545	0.0862759	1.28135
sp|P62754|RS6_MOUSE	P62754	Rps6	244;246	RASTSKSESSQKx;STSKSESSQKxxx	1	8.68783	6.51657	10.2027	-0.414882	0.231891
tr|B1APX2|B1APX2_MOUSE	B1APX2	5031439G07Rik	367	EMKKSHSANDSEE	3	7.86343	9.91642	9.44547	0.334661	0.264465
tr|Q3U2G2|Q3U2G2_MOUSE	Q3U2G2	Hspa4	830	ADTAVPSDGDKKL	2	9.45088	10.2033	9.0764	0.110519	-0.058327
sp|Q80XU3|NUCKS_MOUSE	Q80XU3	Nucks1	54;58;61	RRSGKNSQEDSED;KNSQEDSEDSEEK;QEDSEDSEEKDVK	1	9.93298	9.07598	11.9644	-0.130173	0.26845
sp|O70551|SRPK1_MOUSE	O70551	Srpk1	448;450	ESIRADTPSGDEQ;IRADTPSGDEQEP	6	8.98443	12.3888	10.4739	0.463544	0.221303
sp|Q9JLV1|BAG3_MOUSE	Q9JLV1	Bag3	404	EQKAAPSPAPAEP	5	11.2308	10.8127	10.3644	-0.0547332	-0.115824
sp|P17095|HMGA1_MOUSE	P17095	Hmga1	49	GSQKEPSEVPTPK	1	9.79341	12.8173	6.24869	0.388215	-0.648258
tr|E9Q586|E9Q586_MOUSE	E9Q586	Dctn1	88	DGADTTSPETPDS	1	8.32216	11.9704	10.8489	0.524448	0.382522
sp|Q6NVE8|WDR44_MOUSE	Q6NVE8	Wdr44	405	SNDATQSDDEEKL	10	9.90974	10.4474	10.0229	0.0762284	0.0163799
sp|Q6NVE8|WDR44_MOUSE	Q6NVE8	Wdr44	563	NTEGRVSPSPSQE	1	9.57246	10.9769	10.2996	0.197514	0.105625
sp|Q6ZWU9|RS27_MOUSE	Q6ZWU9	Rps27	78	RLTEGCSFRRKQH	1	25.9752	20.8403	11.0851	-0.317757	-1.22852
sp|O89032|SPD2A_MOUSE	O89032	Sh3pxd2a	1029	LAERAASQGSESP	3	10.0273	12.8686	10.9276	0.359923	0.124049
sp|Q61193|RGL2_MOUSE	Q61193	Rgl2	619	GHRRSASCGSPLS	7	13.3023	11.5324	10.9898	-0.205982	-0.275506
sp|D3YZP9|CCDC6_MOUSE	D3YZP9	Ccdc6	237	PVSAPPSPRDISM	8	6.90978	6.99513	13.5755	0.0177112	0.974293
sp|P52734|FGD1_MOUSE	P52734	Fgd1	710;714	NRDDEDTPPNSPN;EDTPPNSPNVDLG	2	6.24179	9.24316	17.5822	0.566427	1.49409
sp|Q6ZPR6|IBTK_MOUSE	Q6ZPR6	Ibtk	1046	SPRDLQSPDFTAG	4	8.6806	11.5919	9.89824	0.417251	0.189378
sp|Q9QY24|ZBP1_MOUSE	Q9QY24	Zbp1	384	MALGDSSPQTTEP	1	8.64841	11.4333	10.8556	0.402733	0.327928
sp|P23242|CXA1_MOUSE	P23242	Gja1	306	NYNKQASEQNWAN	3	9.14592	8.41128	11.3302	-0.120804	0.308978
sp|Q78PG9|CCD25_MOUSE	Q78PG9	Ccdc25	204	NQDGNDSDEFMxx	25	9.81021	9.2258	9.93267	-0.0886091	0.0178979
sp|F6ZDS4|TPR_MOUSE	F6ZDS4	Tpr	2111	SGEGNTSAAESSF	1	11.4403	12.2852	10.0003	0.102797	-0.194092
sp|P60335|PCBP1_MOUSE	P60335	Pcbp1	173	LETLSQSPQGRVM	18	8.74645	9.46034	10.6423	0.113193	0.283034
sp|P40694|SMBP2_MOUSE	P40694	Ighmbp2	800	QPSSPPSPAQAEP	3	8.9515	11.1123	10.7181	0.311952	0.259847
sp|Q3UQN2|FCHO2_MOUSE	Q3UQN2	Fcho2	387	IGNITLSPAVSRH	2	14.1844	10.0972	7.85131	-0.490342	-0.853295
sp|Q9Z2V5|HDAC6_MOUSE	Q9Z2V5	Hdac6	43	CAVPHSSPNLAEV	3	12.249	10.6083	8.96641	-0.207465	-0.450057
sp|P59808|SASH1_MOUSE	P59808	Sash1	714	QGLSGRSPRDSGC	1	10.0361	9.26063	6.54775	-0.116011	-0.616122
sp|Q3TIR3|RIC8A_MOUSE	Q3TIR3	Ric8a	435	RPEGQYSEDEDTD	1	8.33118	8.30638	9.80385	-0.00429983	0.234828
sp|Q5DTU0|AF1L2_MOUSE	Q5DTU0	Afap1l2	119	TVPKIESPEGYYE	3	6.02312	7.94181	7.98451	0.398958	0.406694
sp|B1AY10|NFX1_MOUSE	B1AY10	Nfx1	147	TNPREHSPSESEK	1	7.94329	12.5476	11.3161	0.659599	0.510569
sp|Q923B1|DBR1_MOUSE	Q923B1	Dbr1	491	SDDASRSPASGEG	6	9.71266	12.6793	10.6419	0.384533	0.131815
sp|Q62422|OSTF1_MOUSE	Q62422	Ostf1	214	YLDDEDSDxxxxx	75	12.1843	11.3286	9.54255	-0.105053	-0.35258
sp|Q60838|DVL2_MOUSE	Q60838	Dvl2	618	PESKSGSGSESEL	2	12.5722	6.98304	10.001	-0.848315	-0.330093
sp|Q99MP8|BRAP_MOUSE	Q99MP8	Brap	116	VNTAPESPSKQLP	10	8.4063	9.9076	10.1095	0.237065	0.266172
sp|Q3UMF0-2|COBL1_MOUSE	Q3UMF0-2	Cobll1	738	GNNVPLSPVDGSN	1	5.96342	6.55165	11.5896	0.13572	0.958615
sp|Q9QYR6|MAP1A_MOUSE	Q9QYR6	Map1a	1768;1772	SPFEIISPPASPP;IISPPASPPEMTG	5	7.73366	9.39164	9.27623	0.280226	0.262386
sp|Q6P5H2|NEST_MOUSE	Q6P5H2	Nes	1837	KAPLVGSPVHLGP	5	3.8021	5.78021	4.47995	0.604327	0.236688
sp|P09450|JUNB_MOUSE	P09450	Junb	252;256	ARSRDATPPVSPI;DATPPVSPINMED	18	6.65547	8.86831	9.64212	0.414119	0.534811
sp|P27546-2|MAP4_MOUSE	P27546-2	Map4	512	SEEEVTSVKDMSP	2	7.39292	11.8693	8.64617	0.683013	0.225917
sp|Q68FF6|GIT1_MOUSE	Q68FF6	Git1	419	RNNRARSMDSSDL	2	9.00736	10.3861	10.607	0.20548	0.235848
sp|O54781|SRPK2_MOUSE	O54781	Srpk2	487	DRSRTVSASSTGD	1	6.97701	7.48048	12.7066	0.100523	0.864898
sp|P35383|P2RY2_MOUSE	P35383	P2ry2	329	PTEPTPSPQARRK	4	8.15872	13.8465	7.49278	0.763104	-0.122842
sp|Q8BL80|RHG22_MOUSE	Q8BL80	Arhgap22	387	HRGEPGSPGLPTH	3	2.74798	4.57586	4.60389	0.735673	0.744484
tr|E9Q137|E9Q137_MOUSE	E9Q137	Tex264	243	TSATTLSPGAGNR	4	4.83706	8.44353	8.58642	0.803715	0.827925
sp|Q80Y81|RNZ2_MOUSE	Q80Y81	Elac2	200	TSPNRLSPKQSSD	3	10.7263	9.28935	10.6504	-0.207509	-0.0102543
sp|Q80YV2|NIPA_MOUSE	Q80YV2	Zc3hc1	369	PELEAASPTTRSR	1	6.00179	7.55119	18.8905	0.331313	1.65419
sp|Q6ZPF4|FMNL3_MOUSE	Q6ZPF4	Fmnl3	174	LRSWSRSIEDLQP	2	11.759	13.1894	9.778	0.165615	-0.266155
sp|P14873|MAP1B_MOUSE	P14873	Map1b	2030	STKTTRSPDTSAY	8	9.86105	12.8496	11.0843	0.381911	0.168701
sp|Q62179|SEM4B_MOUSE	Q62179	Sema4b	816	PRVRLGSEIRDSV	2	11.1685	14.7018	10.576	0.396556	-0.0786434
sp|Q80TV8|CLAP1_MOUSE	Q80TV8	Clasp1	594	SVSTTGSLQRSRS	2	23.5377	8.17047	7.58251	-1.52648	-1.63423
sp|Q91W50|CSDE1_MOUSE	Q91W50	Csde1	123	PAAPGQSPTGSVC	1	9.72132	11.8232	11.3415	0.282394	0.222393
sp|B2RUR8|OTU7B_MOUSE	B2RUR8	Otud7b	464;467	PRSTPESGESDKE;TPESGESDKESVG	3	9.37301	9.97738	12.23	0.090148	0.383835
sp|Q80XU3|NUCKS_MOUSE	Q80XU3	Nucks1	75;79	KKDDSHSAEDSED;SHSAEDSEDEKDD	1	12.0308	7.24181	9.84105	-0.732311	-0.289851
tr|E9Q6H8|E9Q6H8_MOUSE	E9Q6H8	Plekha5	1243;1256	TTVRSLSPSPDSS;TAADPPTPPQLRE	1	11.2851	11.3664	13.5221	0.0103567	0.260896
tr|E9QM77|E9QM77_MOUSE	E9QM77	Atxn2	834	SKTNSPSISPSML	1	8.54544	8.99977	11.675	0.0747348	0.450194
sp|Q8CES0|NAA30_MOUSE	Q8CES0	Naa30	39	AALACCSEDEEDD	2	10.1184	10.8408	10.1355	0.09949	0.00242621
sp|P14873|MAP1B_MOUSE	P14873	Map1b	1945	TEKTTRTPEEGGY	3	10.3655	13.292	11.0862	0.358767	0.0969734
sp|Q9WTV7|RNF12_MOUSE	Q9WTV7	Rlim	163	PSTRRLSVENMES	10	9.10718	8.2266	15.5466	-0.146708	0.771521
sp|Q1HFZ0|NSUN2_MOUSE	Q1HFZ0	Nsun2	723	TNENAASPEQPGD	6	8.61941	11.4479	8.50474	0.409422	-0.0193217
sp|Q9JKB3|YBOX3_MOUSE	Q9JKB3	Ybx3	359	PATEQSSAExxxx	3	9.21591	10.8549	8.47432	0.23615	-0.121029
sp|P26039|TLN1_MOUSE	P26039	Tln1	1328	LSTDPASPNLKSQ	2	7.00849	8.19014	8.26354	0.224783	0.237655
sp|Q924A2|CIC_MOUSE	Q924A2	Cic	225	VRQVRRSQDLGVQ	1	8.8763	9.3314	11.4401	0.0721356	0.36607
sp|Q9ERR1|NDEL1_MOUSE	Q9ERR1	Ndel1	197;198	TRKSAPSSPTLDC;RKSAPSSPTLDCE	1	8.88105	10.28	10.9433	0.211042	0.30125
sp|Q3TC46|PATL1_MOUSE	Q3TC46	Patl1	178	ALPRRSTSPIIGS	1	11.6101	13.0058	9.70816	0.163777	-0.258109
sp|Q8K382|DEN1A_MOUSE	Q8K382	Dennd1a	520	VEGRRTSVSSPEQ	3	11.2613	10.7053	10.3821	-0.073055	-0.117285
tr|G3UXW9|G3UXW9_MOUSE	G3UXW9	Gps1	514;518	GSQGELTPANSQS;ELTPANSQSRMST	2	12.7017	12.8122	9.99485	0.0124934	-0.345769
sp|Q9D7S9|CHMP5_MOUSE	Q9D7S9	Chmp5	30	VDSRAESIDKKIS	1	11.0512	11.9261	10.0694	0.109926	-0.134226
sp|E9Q1P8|I2BP2_MOUSE	E9Q1P8	Irf2bp2	73	PEGRSPTGAQPAA	1	7.06144	11.0064	10.1946	0.640307	0.529772
sp|Q8C8U0|LIPB1_MOUSE	Q8C8U0	Ppfibp1	500	SGKRTASAPNLAE	2	14.4745	9.28877	7.1879	-0.639952	-1.00987
sp|Q9DB52|F122A_MOUSE	Q9DB52	Fam122a	34	GLRRSNSAPLIHG	1	10.1584	13.6433	10.6961	0.425529	0.0744128
sp|Q8K4L3|SVIL_MOUSE	Q8K4L3	Svil	220;227	FSERSISFPEVPR;FPEVPRSPKQIPS	2	7.0684	5.78543	10.799	-0.288959	0.611449
sp|Q6NZJ6|IF4G1_MOUSE	Q6NZJ6	Eif4g1	214	RTASTPTPPQTGG	1	12.9546	13.3422	12.2503	0.042526	-0.0806532
sp|Q7TQH0|ATX2L_MOUSE	Q7TQH0	Atxn2l	307	IESSPQYRLRIAM	1	12.3508	13.9795	8.60186	0.178711	-0.521884
sp|Q91VW5|GOGA4_MOUSE	Q91VW5	Golga4	93	LQLRVPSMESLFR	1	10.9012	11.7802	7.83652	0.111874	-0.476202
sp|Q6A065|CE170_MOUSE	Q6A065	Cep170	1231	TDYASTSEDEFGS	1	10.5383	12.759	9.22049	0.275869	-0.192728
sp|Q14B71|CDCA2_MOUSE	Q14B71	Cdca2	296	PMCGSSSPSAKTT	1	9.02231	12.598	8.90172	0.481629	-0.0194127
sp|Q3UZ39|LRRF1_MOUSE	Q3UZ39	Lrrfip1	84	SLGGTSSRRGSGD	1	12.5623	14.1435	5.81014	0.171041	-1.11245
sp|Q3TJD7|PDLI7_MOUSE	Q3TJD7	Pdlim7	96	KPQKALTPPADPP	3	11.7175	10.2733	11.6287	-0.189771	-0.0109839
sp|P33173|KIF1A_MOUSE	P33173	Kif1a	1537	PCSRPASPEPELL	1	9.43686	9.16412	11.7681	-0.0423108	0.318506
sp|Q9JIG4|PPR3F_MOUSE	Q9JIG4	Ppp1r3f	545	PERALNSALAEEI	2	14.3759	11.516	8.9324	-0.32002	-0.686533
sp|Q3UD82|PARP8_MOUSE	Q3UD82	Parp8	291	TLRRSPSYPPPGC	1	11.6775	10.8296	10.1544	-0.108755	-0.201635
sp|O54988-2|SLK_MOUSE	O54988-2	Slk	666	EARALGSEGEAAA	1	10.1065	11.2152	10.9483	0.150164	0.115422
sp|Q9WTK2|CDYL_MOUSE	Q9WTK2	Cdyl	196	KILVPKSPVKGRT	1	7.56999	9.72606	12.1632	0.361563	0.684159
sp|Q920R0|ALS2_MOUSE	Q920R0	Als2	477;486	GGSRRLSLPGLLS;GLLSQVSPRLLRK	8	8.8457	9.94624	8.90092	0.169175	0.00897872
tr|Q6P1B9|Q6P1B9_MOUSE	Q6P1B9	Bin1	267	KGNKSPSPPPDGS	22	9.66194	9.95345	11.4251	0.0428834	0.241817
sp|Q9QYR6|MAP1A_MOUSE	Q9QYR6	Map1a	1747	ERWLAESPVGLPP	3	11.2789	10.5979	14.1916	-0.0898562	0.331407
sp|Q6A026|PDS5A_MOUSE	Q6A026	Pds5a	1300	RKRAAGSQESLEA	2	9.98567	9.37969	14.2823	-0.0903185	0.516297
sp|P51125|ICAL_MOUSE	P51125	Cast	303	TQPLPDSPKPMGT	3	8.93993	9.30623	14.4576	0.0579331	0.693496
sp|Q56A10|ZN608_MOUSE	Q56A10	Znf608	965	SKASSPSDTFSNK	1	10.1108	12.9312	10.683	0.354956	0.079414
sp|Q8R550-2|SH3K1_MOUSE	Q8R550-2	Sh3kbp1	587	AGQRASSPSLFST	2	12.4005	12.5939	9.32665	0.0223346	-0.410963
sp|Q9QXZ0-3|MACF1_MOUSE	Q9QXZ0-3	Macf1	3467	AASGGQSPTGEQI	2	9.71146	13.013	11.2245	0.422196	0.208898
sp|Q9QWY8|ASAP1_MOUSE	Q9QWY8	Asap1	1059	AIQKQASEDSNDL	6	9.6464	10.8386	6.88548	0.168119	-0.486432
sp|Q8R1A4|DOCK7_MOUSE	Q8R1A4	Dock7	452	SLERTTSGDDACN	1	8.82785	12.0825	13.0535	0.452784	0.564303
sp|Q9Z2H5|E41L1_MOUSE	Q9Z2H5	Epb41l1	541	ERRLPSSPASPSP	1	4.51393	4.05388	12.385	-0.155081	1.45614
sp|Q9EP82|WDR4_MOUSE	Q9EP82	Wdr4	397	RSPFPGSPEQTKK	5	8.76386	10.8277	9.42328	0.305095	0.104662
tr|Q6NZR5|Q6NZR5_MOUSE	Q6NZR5	Skiv2l	221	LEPLDLSGGDEDE	2	11.2402	11.2188	10.1846	-0.00275921	-0.142284
sp|O35492|CLK3_MOUSE	O35492	Clk3	157	HCKRYRSPEPDPY	1	11.4432	12.6494	7.94281	0.144579	-0.526769
sp|Q3U3E2|F117B_MOUSE	Q3U3E2	Fam117b	444	KENGNNSPLPKYA	1	15.1141	11.2623	12.7089	-0.424387	-0.250053
tr|E9PYF4|E9PYF4_MOUSE	E9PYF4	Lmo7	1516	IRQRSASVNKEPI	2	10.0484	7.52882	6.91463	-0.416474	-0.539246
sp|Q6P5E8|DGKQ_MOUSE	Q6P5E8	Dgkq	22;26	GSPRLGSPAGSPV;LGSPAGSPVLGIS	2	11.5538	12.1948	11.3833	0.0778975	-0.0214594
sp|Q8BGD9|IF4B_MOUSE	Q8BGD9	Eif4b	610	DEGDDCTExxxxx	2	9.24883	10.5135	10.2851	0.1849	0.15321
sp|O35691|PININ_MOUSE	O35691	Pnn	66	LLRRGFSDSGGGP	4	9.76369	9.40202	10.9654	-0.0544567	0.167457
sp|P27659|RL3_MOUSE	P27659	Rpl3	13	SAPRHGSLGFLPR	2	14.4126	10.8301	11.6539	-0.412276	-0.306513
sp|P40336|VP26A_MOUSE	P40336	Vps26a	315	FHQRFESPDSQAS	3	9.17883	11.0802	10.2807	0.271603	0.163562
sp|Q8K4K6|PANK1_MOUSE	Q8K4K6	Pank1	30	LRARAASPVRGAQ	1	12.0373	15.9226	11.9041	0.403563	-0.0160471
sp|A2AHC3|CAMP1_MOUSE	A2AHC3	Camsap1	553	TDVSPPSPQMPRT	6	10.1171	10.0032	11.8636	-0.0163298	0.229757
sp|P58871|TB182_MOUSE	P58871	Tnks1bp1	976	FGIRSLSSGFSPE	1	6.01842	7.06752	9.63001	0.231819	0.678153
sp|Q6ZQ58|LARP1_MOUSE	Q6ZQ58	Larp1	201	KTKSDESGEEKNG	1	10.5728	11.5299	9.65636	0.125021	-0.13081
sp|Q9DB85|RRP8_MOUSE	Q9DB85	Rrp8	105	KQAPSISDSEGKE	3	10.2771	10.0732	9.09092	-0.0289229	-0.17694
sp|P56812|PDCD5_MOUSE	P56812	Pdcd5	119	RRKVMDSDEDDAD	41	9.54063	10.9331	10.9431	0.196544	0.197868
tr|E9Q286|E9Q286_MOUSE	E9Q286	BC018507	676	NSLSTLSPKSKLG	1	9.66057	10.8267	16.2934	0.164417	0.754103
tr|E9PWE8|E9PWE8_MOUSE	E9PWE8	Dpysl3	585	GRFIPCSPFSDYV	2	12.6496	13.9939	14.0807	0.145707	0.154629
sp|P39447|ZO1_MOUSE	P39447	Tjp1	1051	YIEKQASRDLEQP	1	11.0129	16.9266	6.8904	0.620092	-0.676539
sp|Q8BXQ8|FA53C_MOUSE	Q8BXQ8	Fam53c	273	NLPRSRSQPCDLD	2	10.3688	9.21965	12.403	-0.16946	0.258442
sp|Q9QY06|MYO9B_MOUSE	Q9QY06	Myo9b	1949	ELDPRGSDEENLD	2	9.68707	10.7625	11.455	0.151875	0.241844
sp|Q8CGB6|TENC1_MOUSE	Q8CGB6	Tenc1	1003	NSASPRSPVPTTL	2	6.0294	7.0155	8.51493	0.218532	0.497981
sp|Q62130|PTN14_MOUSE	Q62130	Ptpn14	646	TVNKRHSLEVMNS	1	9.06805	10.6075	7.20401	0.22622	-0.331993
sp|Q8C0J6|SWAHC_MOUSE	Q8C0J6	Sowahc	82	RFCTGDSPPLEAK	3	10.0322	11.3737	10.6021	0.181066	0.0797037
tr|Q91V89|Q91V89_MOUSE	Q91V89	Ppp2r5d	44	PQPQSQSPSSNKR	2	9.69332	8.76339	10.8951	-0.145501	0.168618
sp|Q8BXQ8|FA53C_MOUSE	Q8BXQ8	Fam53c	162	PQVPQQSPPKRVS	3	10.1012	9.30282	11.608	-0.118784	0.200595
sp|Q8K1M6|DNM1L_MOUSE	Q8K1M6	Dnm1l	622	IPIMPASPQKGHA	5	7.72935	9.83917	11.0986	0.348191	0.521966
tr|F7DBB3|F7DBB3_MOUSE	F7DBB3	Ahnak2	1458	RDTTQRSPVHVQP	2	6.20303	7.1037	16.4871	0.195598	1.41029
tr|E9Q8V6|E9Q8V6_MOUSE	E9Q8V6	Dennd4a	1036	SRNRNLSGGVLMG	1	10.3811	10.5985	9.55344	0.0298923	-0.119874
sp|P49586|PCY1A_MOUSE	P49586	Pcyt1a	329	SPTHERSPSPSFR	1	8.95002	7.95479	10.2536	-0.170068	0.196167
sp|Q8VI36|PAXI_MOUSE	Q8VI36	Pxn	303	PSSRQSSPEGQDE	1	7.16067	8.27571	8.53408	0.208787	0.25314
sp|Q9CQJ6|DENR_MOUSE	Q9CQJ6	Denr	73	KLTVENSPKQETG	2	9.15803	9.70757	9.0731	0.0840733	-0.0134423
sp|Q9WTK5|NFKB2_MOUSE	Q9WTK5	Nfkb2	425	GAEEPRTPPEAPQ	7	9.40209	10.1471	11.123	0.110015	0.242495
sp|O89032|SPD2A_MOUSE	O89032	Sh3pxd2a	546	ACESQGSPLKVKY	9	7.22516	7.96194	11.9373	0.14009	0.724375
sp|O70589|CSKP_MOUSE	O70589	Cask	582	SSCERDSPSTSRQ	1	19.1404	5.54398	9.43278	-1.78763	-1.02087
sp|Q5DU09|ZN652_MOUSE	Q5DU09	Znf652	196	RTRRAASAAAATT	1	8.78849	5.66589	17.8157	-0.633311	1.01946
sp|P01108|MYC_MOUSE	P01108	Myc	58	KFELLPTPPLSPS	2	7.30919	10.4452	7.98867	0.515054	0.128243
sp|Q8BTI8|SRRM2_MOUSE	Q8BTI8	Srrm2	2656;2660	VERRQPSPQPSPR;QPSPQPSPRDLQS	10	14.2247	7.84578	10.4649	-0.858405	-0.442831
sp|Q6ZQ58|LARP1_MOUSE	Q6ZQ58	Larp1	828;842	TASISSSPSEGTP;VGSYGCTPQSLPK	1	10.0926	9.85103	8.0521	-0.0349554	-0.325865
tr|A2A6P4|A2A6P4_MOUSE	A2A6P4	Fam104a	62;64	GAAPRRSPSPAAM;APRRSPSPAAMSE	6	10.4824	12.3549	11.0024	0.237124	0.0698557
sp|Q91VW5|GOGA4_MOUSE	Q91VW5	Golga4	41	TRSRTSSFTDQLD	2	9.04103	12.0166	10.2132	0.410468	0.175873
sp|Q60875|ARHG2_MOUSE	Q60875	Arhgef2	955;959	EVSSRLSPPHSPR;RLSPPHSPRDFTR	4	9.3528	11.8591	14.1277	0.342525	0.595057
sp|P47856|GFPT1_MOUSE	P47856	Gfpt1	259	GLSRVDSTTCLFP	1	11.6074	10.1731	17.5407	-0.190285	0.595668
sp|Q8R5F7|IFIH1_MOUSE	Q8R5F7	Ifih1	289	DSGTMGSDSDESV	7	8.42997	10.4697	11.2337	0.312615	0.414234
sp|Q5FWK3|RHG01_MOUSE	Q5FWK3	Arhgap1	51	DDSKSSSPEPVTH	1	9.32808	8.30356	10.0848	-0.16785	0.112535
sp|Q8BTI8|SRRM2_MOUSE	Q8BTI8	Srrm2	2335	SGANLTSPRVPLS	3	9.05818	10.8058	8.64965	0.254518	-0.0665794
tr|E9QN52|E9QN52_MOUSE	E9QN52	Lrrfip2	18	PVKDRFSAEDEAL	1	10.5268	8.37727	11.6677	-0.329509	0.148465
sp|Q8BVF2|PDCL3_MOUSE	Q8BVF2	Pdcl3	235	VPMRRDSDSEDDx	1	15.666	13.2299	11.6625	-0.243838	-0.425754
sp|Q8C9S4|CJ118_MOUSE	Q8C9S4	Otg1	759	ISAEDRSPENTSS	1	8.92099	12.3266	10.378	0.466498	0.218247
sp|Q9QY24|ZBP1_MOUSE	Q9QY24	Zbp1	383	AMALGDSSPQTTE	1	8.52058	11.6359	10.0609	0.449564	0.239737
sp|Q68FF6|GIT1_MOUSE	Q68FF6	Git1	601	KLSRHGSGADSDY	2	8.51842	9.49424	11.8608	0.156467	0.477542
sp|P47930|FOSL2_MOUSE	P47930	Fosl2	320	SSDSLNSPTLLAL	5	9.21541	8.51709	21.7007	-0.113687	1.23562
sp|Q3UYI5|RGL3_MOUSE	Q3UYI5	Rgl3	707	GHTLSASPTxxxx	1	8.51332	8.70017	11.0858	0.0313212	0.38092
sp|Q05D44|IF2P_MOUSE	Q05D44	Eif5b	108;114	QKGKKTSFDENDS;SFDENDSEELEDK	1	9.3489	10.0744	9.62785	0.10782	0.0424163
tr|Q6P1B9|Q6P1B9_MOUSE	Q6P1B9	Bin1	265;267;273	PEKGNKSPSPPPD;KGNKSPSPPPDGS;SPPPDGSPAATPE	4	9.36665	9.2966	11.5709	-0.0108291	0.304901
sp|Q9Z2R6|U119A_MOUSE	Q9Z2R6	Unc119	37	PGAEAESGSESEP	1	10.7883	9.25356	12.0426	-0.221388	0.158679
sp|Q3UHX2|HAP28_MOUSE	Q3UHX2	Pdap1	60;63	EKKSLDSDESEDE;SLDSDESEDEDDD	15	10.3689	12.0912	10.8082	0.221682	0.0598584
sp|Q80U93|NU214_MOUSE	Q80U93	Nup214	660	PSTGQKSPRVNPP	1	5.97266	9.04381	9.12712	0.598557	0.611788
tr|G5E884|G5E884_MOUSE	G5E884	Pak1	174	PAVPPVSEDEDDD	3	10.6774	10.9495	11.0293	0.0363083	0.0467803
sp|E9Q5G3|KIF23_MOUSE	E9Q5G3	Kif23	160	KSNDRNSMEIQCE	3	11.9473	16.723	12.5723	0.485148	0.0735574
tr|A2A8V8|A2A8V8_MOUSE	A2A8V8	Srrm1	742;744	KIKKAASPSPQSV;KKAASPSPQSVRR	11	15.3074	7.81195	10.3648	-0.970478	-0.562541
sp|P14873|MAP1B_MOUSE	P14873	Map1b	1775	LEGEKLSPKSDIS	8	10.286	11.0732	11.5739	0.106392	0.170188
sp|Q62245|SOS1_MOUSE	Q62245	Sos1	1261	TRRHLPSPPLTQE	4	10.2192	10.8018	11.1213	0.0799784	0.122036
tr|E9Q616|E9Q616_MOUSE	E9Q616	Ahnak	3033	DLNLKGSKVKGDV	1	10.7268	10.8046	8.86294	0.0104298	-0.275362
sp|Q80TV8|CLAP1_MOUSE	Q80TV8	Clasp1	820	EPYGMYSDDDANS	1	8.6392	8.87466	11.1467	0.0387938	0.367642
sp|Q91YE5|BAZ2A_MOUSE	Q91YE5	Baz2a	1174	GSNASTSPARSRG	1	12.0539	9.54028	9.12883	-0.337395	-0.400996
sp|Q921I6|SH3B4_MOUSE	Q921I6	Sh3bp4	245	RSKRSYSLSELSV	2	8.71847	10.062	7.40507	0.20677	-0.235561
sp|P23242|CXA1_MOUSE	P23242	Gja1	282	APLSPMSPPGYKL	1	7.63728	7.59178	9.21718	-0.00862131	0.271266
sp|Q62504|MINT_MOUSE	Q62504	Spen	1283;1293	PSVRHGSFHDDDD;DDDPRGSPRLVSV	2	5.03095	8.46583	15.9117	0.75082	1.66119
sp|Q8JZP9|GA2L1_MOUSE	Q8JZP9	Gas2l1	436	PARRTRSQSREEQ	1	15.1192	11.6477	8.68576	-0.376334	-0.799656
sp|Q6A0A2|LAR4B_MOUSE	Q6A0A2	Larp4b	601;603	SAAFERSPSPVHL;AFERSPSPVHLPE	3	8.91764	12.3672	10.2688	0.47178	0.203529
sp|Q5F2E7|NUFP2_MOUSE	Q5F2E7	Nufip2	689	YNEAMDSPDQxxx	2	8.76878	11.1081	10.2516	0.341162	0.225399
tr|E9Q394|E9Q394_MOUSE	E9Q394	Akap13	1839	PKERPRSAVLLAD	2	12.6159	13.3609	6.69944	0.0827804	-0.91313
sp|Q3B7Z2|OSBP1_MOUSE	Q3B7Z2	Osbp	380	RTGSNISGASSDV	3	9.99929	9.01606	12.6588	-0.149328	0.340238
sp|O54931-2|AKAP2_MOUSE	O54931-2	Akap2	122	ELSRSPSDRMAEG	1	11.9702	8.32744	13.876	-0.523498	0.213153
sp|Q80XU3|NUCKS_MOUSE	Q80XU3	Nucks1	58	KNSQEDSEDSEEK	2	10.9724	6.83306	10.9785	-0.683278	0.000797006
sp|E9Q1P8|I2BP2_MOUSE	E9Q1P8	Irf2bp2	438	STTRRNSSSPPSP	3	10.0197	11.3175	11.1538	0.175725	0.1547
sp|B1AXD8|AKIR2_MOUSE	B1AXD8	Akirin2	21	PLLSPASPKRRRC	5	8.68919	11.2749	9.55296	0.375823	0.136725
sp|Q61037|TSC2_MOUSE	Q61037	Tsc2	960	KQGLNNSPPVKEF	1	8.89572	9.05109	10.8359	0.0249789	0.28463
sp|Q61686|CBX5_MOUSE	Q61686	Cbx5	93	GNKRKSSFSNSAD	4	5.64804	6.25171	12.8139	0.1465	1.18188
sp|Q64092|TFE3_MOUSE	Q64092	Tfe3	545	SPLRAASDPLLSS	3	8.41431	10.5288	13.1007	0.323425	0.638723
sp|P57776|EF1D_MOUSE	P57776	Eef1d	133	PQTQHVSPMRQVE	22	11.5867	12.9914	11.7083	0.165085	0.0150553
sp|Q6P5H2|NEST_MOUSE	Q6P5H2	Nes	158	NAQAACTPRRPPA	3	5.95684	8.09527	6.14607	0.442531	0.0451161
sp|Q9EQW7|KI13A_MOUSE	Q9EQW7	Kif13a	1600	PDVRRASNQELTE	3	18.3074	18.4236	18.8466	0.00912368	0.0418712
sp|Q3UZ39|LRRF1_MOUSE	Q3UZ39	Lrrfip1	88	TSSRRGSGDTSIS	45	9.43349	10.708	9.24047	0.182829	-0.0298262
tr|Q3U2G2|Q3U2G2_MOUSE	Q3U2G2	Hspa4	817	QGDNPGSQAAEHG	2	10.3567	12.3537	9.19331	0.254377	-0.171908
tr|D3YTT6|D3YTT6_MOUSE	D3YTT6	Osbpl3	264	QGGAFESPKKEKR	1	11.748	12.4497	9.73961	0.0836871	-0.270484
sp|P97465|DOK1_MOUSE	P97465	Dok1	269	DILRTDSHDGETE	1	5.587	12.915	21.6937	1.2089	1.95713
sp|Q6IR34|GPSM1_MOUSE	Q6IR34	Gpsm1	469	PREGSHSPLDSAD	1	10.2158	8.74672	14.6716	-0.223982	0.522233
sp|Q91Z96|BMP2K_MOUSE	Q91Z96	Bmp2k	865	GDGKNLSQHAFPE	1	6.08096	6.61247	7.38143	0.120888	0.2796
tr|E9PYT0|E9PYT0_MOUSE	E9PYT0	Arhgap5	1174	YYRRTHSDASDDE	1	8.90687	8.10601	11.258	-0.135926	0.337966
sp|P59808|SASH1_MOUSE	P59808	Sash1	83	LRKRRVSQDLDVE	3	6.93823	6.92737	7.02557	-0.0022615	0.0180471
sp|Q3THK3|T2FA_MOUSE	Q3THK3	Gtf2f1	433	TGPQSLSGKSTPS	1	11.6336	10.2917	4.69278	-0.176826	-1.30979
sp|Q8BHG1|NRDC_MOUSE	Q8BHG1	Nrd1	85	RLGADESEEEGRS	2	10.0222	8.44652	10.9812	-0.246765	0.131846
sp|O35245|PKD2_MOUSE	O35245	Pkd2	70	PAGASASPSPPLS	1	9.76835	11.1183	11.0133	0.186746	0.173065
sp|P26618|PGFRA_MOUSE	P26618	Pdgfra	849	IMHDSNYVSKGST	1	7.75827	7.37254	9.41382	-0.073574	0.279045
sp|Q6ZPG2|WDR90_MOUSE	Q6ZPG2	Wdr90	20;23	QGSRPGSPGSEVP;RPGSPGSEVPAAS	1	11.151	16.5941	8.77801	0.573488	-0.345214
sp|P35569|IRS1_MOUSE	P35569	Irs1	325	FRVRASSDGEGTM	1	7.95976	7.87519	12.7072	-0.0154107	0.674843
sp|Q9JJG0-3|TACC2_MOUSE	Q9JJG0-3	Tacc2	396;400	LDNTPASPPRSPT;PASPPRSPTEPSD	1	7.281	10.2872	10.0241	0.498636	0.461261
sp|O88667|RAD_MOUSE	O88667	Rrad	301	FRAKSKSCHDLSV	3	12.1919	10.3221	12.3262	-0.240185	0.0157997
sp|Q8R1F1|NIBL1_MOUSE	Q8R1F1	Fam129b	647	AGVEPPSPASPDS	1	5.65282	7.72276	15.2075	0.450145	1.42774
tr|F6WIU1|F6WIU1_MOUSE	F6WIU1	Kri1	142	YVDEDNSDGETVD	10	8.87225	13.9173	9.20952	0.649509	0.0538261
sp|Q0KL02|TRIO_MOUSE	Q0KL02	Trio	2420	KMKVMESPRKAPG	1	8.45648	10.0117	9.54885	0.24356	0.175268
sp|P59672|ANS1A_MOUSE	P59672	Anks1a	642	SRSLSKSDSDLLT	2	10.3518	10.8369	9.80017	0.0660818	-0.0789984
sp|Q9ERR1|NDEL1_MOUSE	Q9ERR1	Ndel1	194	QEVTRKSAPSSPT	6	8.09574	9.65956	9.56332	0.254796	0.240349
sp|Q8R5H1|UBP15_MOUSE	Q8R5H1	Usp15	961	TGIPLESDEDSND	5	9.88024	11.6131	11.2631	0.233136	0.188985
sp|Q8CIL4|CA131_MOUSE	Q8CIL4		67	PLPLPGSPVRGQK	10	8.71354	13.0191	10.1478	0.579301	0.219835
sp|P06537|GCR_MOUSE	P06537	Nr3c1	159	PAAGCATPTEKEF	3	8.87228	7.9332	17.3988	-0.161402	0.971611
sp|O08582|GTPB1_MOUSE	O08582	Gtpbp1	8	AAERSRSPVDSPV	4	8.8395	8.87697	10.7413	0.00610185	0.281133
sp|P97351|RS3A_MOUSE	P97351	Rps3a	263	EPPVQESVxxxxx	9	10.2044	10.8503	9.80657	0.0885321	-0.0573754
sp|P42859|HD_MOUSE	P42859	Htt	398;411	GRGRSGSIVELLA;GGGSSCSPVLSRK	3	10.9398	10.6321	10.1093	-0.0411582	-0.113906
sp|Q80UG5|SEPT9_MOUSE	Q80UG5	2016-09-09	30	GPALKRSFEVEEI	9	11.3006	17.4849	7.9886	0.629715	-0.500382
sp|Q8BZ03|KPCD2_MOUSE	Q8BZ03	Prkd2	211	HSVRLGSSESLPC	2	9.41603	9.25348	11.7971	-0.0251234	0.325237
sp|Q9EQU5|SET_MOUSE	Q9EQU5	Set	30	LEDKSASPGLPKG	3	9.70119	9.33774	9.43153	-0.0550876	-0.0406699
sp|P51125|ICAL_MOUSE	P51125	Cast	518	VETLAGSLGTREA	2	11.3278	10.9525	13.377	-0.0486018	0.239893
sp|Q5SWD9|TSR1_MOUSE	Q5SWD9	Tsr1	798	DISSTVSEVDMEx	1	9.63369	10.0532	9.40929	0.0614926	-0.0340033
sp|P59808|SASH1_MOUSE	P59808	Sash1	831	SWPRSHSLDDLQG	3	8.08072	7.62133	8.10854	-0.084442	0.0049582
sp|Q9JKK8|ATR_MOUSE	Q9JKK8	Atr	431	GNNDEVSPKRRKL	1	9.83765	13.4042	10.629	0.446299	0.111618
sp|Q62407|SPEG_MOUSE	Q62407	Speg	2135	GLQKSSSFSQGEA	2	14.3741	12.5143	8.69397	-0.199896	-0.725384
sp|Q8BJU0|SGTA_MOUSE	Q8BJU0	Sgta	82	PRAPDRTPPSEED	8	9.35094	9.59235	9.39491	0.0367716	0.00676758
sp|Q3UZ39|LRRF1_MOUSE	Q3UZ39	Lrrfip1	346;348	KSDSRASNSPEQS;DSRASNSPEQSSC	1	8.18464	13.2716	10.5958	0.69735	0.372495
sp|Q3UHX0|NOL8_MOUSE	Q3UHX0	Nol8	787	FASDNESETEETS	1	9.6499	11.5093	8.75937	0.254209	-0.139687
sp|Q8CDG3|VCIP1_MOUSE	Q8CDG3	Vcpip1	996;997	TTRSRESSPSHGL;TRSRESSPSHGLL	1	9.68718	15.2659	10.3699	0.656164	0.098249
sp|P54310|LIPS_MOUSE	P54310	Lipe	559	SMRRSVSEAALAQ	1	11.878	10.4036	11.3003	-0.191203	-0.0719322
sp|Q8CGB6|TENC1_MOUSE	Q8CGB6	Tenc1	120	TLPRSFSLDPLME	2	8.87633	10.9855	7.04498	0.307571	-0.333367
tr|E9PZP8|E9PZP8_MOUSE	E9PZP8	Herc1	1517;1521	RSESDLSQPESDE;DLSQPESDEEGYA	1	9.51528	10.2301	10.4627	0.104503	0.136935
sp|Q9CZY3|UB2V1_MOUSE	Q9CZY3	Ube2v1	146	PEGQCYSNxxxxx	3	9.1721	8.64637	8.10948	-0.0851574	-0.177642
sp|Q9Z2C9|MTMR7_MOUSE	Q9Z2C9	Mtmr7	595	FPSRSPSQGDEDS	2	8.84154	8.21826	16.2477	-0.105465	0.87787
sp|Q9R0L6|PCM1_MOUSE	Q9R0L6	Pcm1	774	CPDLQLSATSISS	1	7.83036	15.3323	6.6253	0.969421	-0.241093
sp|O88622|PARG_MOUSE	O88622	Parg	256	VDVLPESPLSDVG	1	7.19844	10.0302	10.1819	0.478598	0.500246
sp|P11499|HS90B_MOUSE	P11499	Hsp90ab1	255;261	KIEDVGSDEEDDS;SDEEDDSGKDKKK	2	8.62912	10.1174	11.2825	0.229561	0.386801
sp|Q8VBT6|APOBR_MOUSE	Q8VBT6	Apobr	520	GVDRRNSQEVKAD	1	9.07103	6.07986	9.4136	-0.577228	0.0534814
sp|Q91VN6|DDX41_MOUSE	Q91VN6	Ddx41	21	EATAGGSRSEDED	1	9.63691	16.5678	8.53694	0.781742	-0.174851
sp|Q9Z266|SNAPN_MOUSE	Q9Z266	Snapin	133	GVYPPGSPSKxxx	4	8.50106	9.61687	10.3596	0.177923	0.285249
sp|P46467|VPS4B_MOUSE	P46467	Vps4b	102	DEKGNDSDGEAES	5	11.1569	7.36382	9.67684	-0.599404	-0.205323
sp|P97310|MCM2_MOUSE	P97310	Mcm2	27	SDPLTSSPGRSSR	5	10.1272	14.7238	7.94395	0.539921	-0.350304
sp|P42567|EPS15_MOUSE	P42567	Eps15	816	PFPGNDSPKEKDP	3	8.84059	10.5608	8.97058	0.256501	0.0210596
sp|Q8BHL4|RAI3_MOUSE	Q8BHL4	Gprc5a	349	ASPYNDYEGRKGD	2	6.34194	9.73033	7.16558	0.617566	0.176161
tr|E9Q8D0|E9Q8D0_MOUSE	E9Q8D0	Dnajc21	283	KEFGDGSDENEVE	3	9.66062	11.6128	11.7978	0.265523	0.288328
sp|Q8BIW9|CTF18_MOUSE	Q8BIW9	Chtf18	91	DQPAPSSPMVKRP	3	10.1328	12.9796	9.01502	0.357202	-0.168637
sp|Q5DTT3|F208B_MOUSE	Q5DTT3	Fam208b	698	RHLQNTSPLQKHS	2	8.00528	8.54832	10.5094	0.0946886	0.392662
sp|P58871|TB182_MOUSE	P58871	Tnks1bp1	533;539	SQVGPGTPPAPES;TPPAPESPRKPIS	1	6.24732	8.12571	11.8162	0.379258	0.919459
tr|F7BJK1|F7BJK1_MOUSE	F7BJK1	Pcdh1	812;823	RHYRSNSPLPSIQ;IQLQPQSPSASKK	1	2.05791	2.00953	1.59082	-0.034318	-0.371411
sp|Q91ZW3|SMCA5_MOUSE	Q91ZW3	Smarca5	112	QPAAQKTPTSPLK	3	6.76063	11.7667	11.4497	0.799474	0.760082
sp|Q8K4J6|MKL1_MOUSE	Q8K4J6	Mkl1	488;494	FGSTGSTPPVSPT;TPPVSPTPSERSL	1	10.0949	10.6769	12.459	0.0808648	0.303562
sp|Q76KJ5|RPA34_MOUSE	Q76KJ5	Cd3eap	187	KGTDASSDTQEAV	1	7.37751	9.38361	8.937	0.347008	0.276656
tr|B1ASU9|B1ASU9_MOUSE	B1ASU9	Tlk2	99	GSGPGTSPGRSVP	1	11.6051	11.4002	11.2923	-0.0257068	-0.0394265
sp|P58871|TB182_MOUSE	P58871	Tnks1bp1	763	YSLGGRSPVGDTG	4	5.73199	7.90597	8.35615	0.463905	0.543801
sp|Q99J45|NRBP_MOUSE	Q99J45	Nrbp1	433	PSVKTPTPEPAEV	1	10.3276	11.2415	10.9299	0.122331	0.0817688
sp|Q91YD9|WASL_MOUSE	Q91YD9	Wasl	253	ETSKVIYDFIEKT	3	10.4811	13.9069	12.1934	0.408011	0.21831
sp|A2AN08|UBR4_MOUSE	A2AN08	Ubr4	2721	SSPRSNTPMGDKD	4	9.85397	10.5584	10.0122	0.099617	0.0229834
sp|Q8K2Y0|RN219_MOUSE	Q8K2Y0	Rnf219	566	VEGPSKSPQGREF	1	11.2076	16.1044	11.693	0.522974	0.0611574
sp|Q8K1N2-2|PHLB2_MOUSE	Q8K1N2-2	Phldb2	983	PLGQSNSCGSVLP	1	14.5651	13.6321	10.8468	-0.0955055	-0.425236
sp|Q3TLH4|PRC2C_MOUSE	Q3TLH4	Prrc2c	1219	EESETRSESSDFE	3	7.05614	10.4514	8.16339	0.566739	0.210288
sp|P58801|RIPK2_MOUSE	P58801	Ripk2	538	NFPQNKSLxxxxx	3	12.3203	10.9728	14.2235	-0.167105	0.207239
sp|Q3U0K8|OGFD1_MOUSE	Q3U0K8	Ogfod1	400	GTSRRPSGPENNQ	1	7.50622	9.11873	12.805	0.280747	0.770548
sp|P25206|MCM3_MOUSE	P25206	Mcm3	668	KKRKKASEDESDL	3	8.27101	11.1518	9.55809	0.431138	0.208659
sp|O08553|DPYL2_MOUSE	O08553	Dpysl2	522	ASSAKTSPAKQQA	1	10.0959	11.7156	16.9291	0.214672	0.745738
sp|P23242|CXA1_MOUSE	P23242	Gja1	290	PGYKLVTGDRNNS	1	10.1283	7.36721	9.66601	-0.459204	-0.0674024
sp|Q3UMF0-2|COBL1_MOUSE	Q3UMF0-2	Cobll1	519	ISDGETSPSSKGK	3	7.21133	8.20917	7.3651	0.186972	0.030441
sp|Q9CYZ2|TPD54_MOUSE	Q9CYZ2	Tpd52l2	206	SDNLPPSPGSGDQ	18	6.57102	7.50755	11.5864	0.192224	0.818241
sp|P47930|FOSL2_MOUSE	P47930	Fosl2	230	EPPEEDSPSSSAG	6	9.33849	10.7636	10.3555	0.204903	0.149135
sp|Q61687|ATRX_MOUSE	Q61687	Atrx	1512	IEIEDASPTKCPI	6	7.85406	11.4619	7.30059	0.545342	-0.105424
sp|Q99LJ0|CT2NL_MOUSE	Q99LJ0	Cttnbp2nl	481	QASGLQSPPSRDL	4	9.20588	11.6654	11.549	0.341614	0.327136
sp|Q9CR86|CHSP1_MOUSE	Q9CR86	Carhsp1	42	RGNVVPSPLPTRR	3	9.78997	9.2343	10.271	-0.0843021	0.069199
sp|A2AHC3|CAMP1_MOUSE	A2AHC3	Camsap1	553;560	TDVSPPSPQMPRT;PQMPRTSPQAPGL	1	10.6388	11.437	11.3589	0.104375	0.0944814
sp|Q6ZQ58|LARP1_MOUSE	Q6ZQ58	Larp1	198	ESPKTKSDESGEE	2	8.67025	9.60171	9.84872	0.147217	0.183862
sp|E9Q1P8|I2BP2_MOUSE	E9Q1P8	Irf2bp2	71	CFPEGRSPTGAQP	1	6.98246	10.1468	9.91338	0.539216	0.505642
sp|O08784|TCOF_MOUSE	O08784	Tcof1	1216	PRASAVSPEKAPM	7	8.17427	10.7703	7.86066	0.397891	-0.0564394
sp|Q8C0D4|RHG12_MOUSE	Q8C0D4	Arhgap12	238	NQGRPDSPVYANL	5	10.9945	11.8596	10.7153	0.109278	-0.0370983
[truncated: 4,779 more rows]

## Sheet: NormalizedPhospho
Protein	Uniprot	Gene	Site	Motif	# Peptides	Relative Abundance			Log2Ratio(Treatment/Control)
[truncated: 5,850 more rows]

[truncated: 1 more sheets: Normalized_pY_Only]
